# Supplementary material for: Pluripotent and Multipotent Stem Cells Display Distinct Hypoxic miRNA Expression Profiles
Source: PLoS One. 2016 Oct 26;11(10):e0164976. doi: 10.1371/journal.pone.0164976 (PMC5081191; doi:10.1371/journal.pone.0164976)
Supplement: S1 Table — (XLSX) [file pone.0164976.s006.xlsx]

## Sheet: ESCs_Up
miRNA	Fold Change
hsa-miR-4271	4.70333
hsa-miR-548a-3p	3.78766
hsa-miR-4306	3.24127
hsa-miR-520a-5p	3.20102
hsa-miR-148b-3p	3.13229
hsa-miR-146a-5p	3.11219
hsa-miR-150-5p	2.90554
hsa-miR-15b-5p	2.62263
hsa-miR-200b-3p	2.60794
hsa-miR-520g-3p	2.55644
hsa-miR-27b-3p	2.49743
hsa-miR-1323	2.47278
hsa-miR-483-5p	2.45619
hsa-miR-628-5p	2.38856
hsa-miR-517a-3p	2.3601
hsa-miR-375	2.34735
hsa-miR-25-3p	2.29982
hsa-miR-202-3p	2.29168
hsa-miR-517b	2.24728
hsa-miR-524-5p	2.23033
hsa-miR-128-3p	2.21801
hsa-miR-1183	2.20448
hsa-miR-658	2.19946
hsa-miR-183-5p	2.18507
hsa-miR-124-5p	2.1258
hsa-miR-518e-3p	2.12027
hsa-miR-602	2.09066
hsa-miR-302d-3p	2.08277
hsa-miR-1272	2.02164
hsa-miR-371a-3p	1.9901
hsa-let-7a-5p	1.95892

## Sheet: ESCs_Down
miRNA	Fold Change
hsa-miR-92a-1-5p	3.43107
hsa-miR-92a-2-5p	3.34754
hsa-miR-34c-5p	3.19054
hsa-miR-4304	2.61603
hsa-miR-138-5p	2.4003
hsa-miR-34c-3p	2.3744
hsa-miR-134-5p	2.35204
hsa-miR-1281	2.30947
hsa-miR-663b	2.27188
hsa-miR-1292-5p	2.20581
hsa-miR-1275	2.19992
hsa-miR-103b	2.1056
hsa-miR-423-5p	2.08857
hsa-miR-887-3p	2.06957
hsa-miR-769-5p	2.04457
hsa-miR-339-3p	2.03747
hsa-miR-362-5p	2.00997
hsa-miR-23a-5p	1.99926
hsa-miR-4284	1.99347

## Sheet: MSCs_Up
miRNA	Fold Change
hsa-miR-138-5p	7.56397
hsa-miR-195-5p	7.44527
hsa-miR-379-5p	4.17553
hsa-miR-140-3p	3.87968
hsa-miR-181a-2-3p	3.65462
hsa-miR-485-3p	3.48473
hsa-miR-17-5p	3.27495
hsa-miR-629-5p	3.1689
hsa-miR-106b-5p	3.07506
hsa-miR-1271-5p	3.02044
hsa-miR-27b-5p	3.01634
hsa-miR-106a-5p	2.95837
hsa-miR-28-3p	2.89515
hsa-miR-493-5p	2.8716
hsa-miR-497-5p	2.87003
hsa-miR-339-5p	2.76508
hsa-miR-1270	2.73005
hsa-miR-27a-3p	2.69
hsa-miR-532-5p	2.57065
hsa-miR-143-3p	2.54461
hsa-miR-31-5p	2.53579
hsa-miR-20a-5p	2.47264
hsa-miR-25-3p	2.45948
hsa-miR-30d-5p	2.45256
hsa-miR-210-3p	2.43317
hsa-miR-324-5p	2.30175
hsa-miR-23c	2.30076
hsa-miR-377-5p	2.19391
hsa-miR-30c-5p	2.16555
hsa-miR-30a-5p	2.16151
hsa-miR-342-3p	2.16002
hsa-miR-505-3p	2.11433
hsa-miR-493-3p	2.02438
hsa-miR-130a-3p	2.00464
hsa-miR-425-5p	1.96972

## Sheet: MSCs_Down
miRNA	Fold Change
hsa-miR-1246	14.8847
hsa-miR-4485	5.85243
hsa-miR-3175	5.17106
hsa-miR-663a	3.03281
hsa-miR-4484	3.02535
hsa-miR-23a-5p	2.88573
hsa-miR-149-3p	2.67694
hsa-miR-4449	2.6359
hsa-miR-1587	2.6137
hsa-miR-3621	2.60202
hsa-miR-1225-5p	2.54221
hsa-miR-1909-3p	2.48846
hsa-miR-4488	2.47843
hsa-miR-3195	2.4694
hsa-miR-3135b	2.44708
hsa-miR-1228-5p	2.35963
hsa-miR-4750-5p	2.33399
hsa-miR-4497	2.33295
hsa-miR-20a-3p	2.33147
hsa-miR-4516	2.29753
hsa-miR-4487	2.29375
hsa-miR-4651	2.29301
hsa-miR-1469	2.29105
hsa-miR-4466	2.23272
hsa-miR-762	2.20967
hsa-miR-1908-5p	2.19834
hsa-miR-4741	2.18426
hsa-miR-1973	2.16321
hsa-miR-3937	2.14881
hsa-miR-3656	2.13642
hsa-miR-1915-3p	2.11892
hsa-miR-3940-5p	2.11481
hsa-miR-1275	2.11234
hsa-miR-4701-3p	2.10988
hsa-miR-4281	2.04887
hsa-miR-3196	2.04774
hsa-miR-940	2.03465
hsa-miR-4787-5p	2.01768
hsa-miR-4763-3p	1.99481
hsa-miR-4734	1.96859
hsa-miR-4689	1.9685
