# Supplementary material for: Pluripotent and Multipotent Stem Cells Display Distinct Hypoxic miRNA Expression Profiles
Source: PLoS One. 2016 Oct 26;11(10):e0164976. doi: 10.1371/journal.pone.0164976 (PMC5081191; doi:10.1371/journal.pone.0164976)
Supplement: S3 Table — (XLSX) [file pone.0164976.s008.xlsx]

## Sheet: HREs
miRNA	GNNKACGTGCGGNN (Q3)	NGTACGTGCNGB (Q5)	NRCGTGNGN (Q6)
let-7a	[0.7857142857142857, 'ACAGACGTGTTGAT', 2545, 2558]	[0.75, 'TGGGCGTGATGG', 2119, 2130]	[0.88888888888888884, 'TACGTGTTT', 3688, 3696]
		[0.75, 'AATACGTGTTTC', 3686, 3697]	[0.88888888888888884, 'GGCGTGATG', 2121, 2129]
			[0.88888888888888884, 'GACGTGTTG', 2548, 2556]
			[0.77777777777777779, 'TGGGCGTGA', 2119, 2127]
miR-15b		[0.75, 'CCTCCGTGGTGT', 1783, 1794]	[1.0, 'AGCGTGGGA', 857, 865]
		[0.66666666666666663, 'TTTCCGTGTTTT', 3056, 3067]	[0.88888888888888884, 'CCCGTGAGT', 2147, 2155]
		[0.66666666666666663, 'TTCCCGTGCAAT', 1545, 1556]
miR-25	[0.9285714285714286, 'GGTGACGTGAGGCC', 3500, 3513]	[0.83333333333333337, 'TGTACGTGGGGA', 3662, 3673]	[1.0, 'TGCGTGGGT', 1954, 1962]
	[0.8571428571428571, 'TTGTACGTGGGGAT', 3661, 3674]	[0.83333333333333337, 'TGGACGTGCTTG', 258, 269]	[1.0, 'TACGTGGGG', 3664, 3672]
	[0.8571428571428571, 'GGTAACGTGAGGTC', 3174, 3187]	[0.83333333333333337, 'CGAGCGTGCCGG', 1778, 1789]	[1.0, 'GGCGTGGGT', 1809, 1817]
	[0.8571428571428571, 'GAGGACGTGAAGGG', 4908, 4921]	[0.83333333333333337, 'AGGACGTGAAGG', 4909, 4920]	[1.0, 'GACGTGAGG', 3503, 3511]
	[0.7857142857142857, 'GTGGGCGTGGGTCG', 1806, 1819]	[0.75, 'TGTCCGTGGACT', 4715, 4726]	[1.0, 'AACGTGAGG', 3177, 3185]
	[0.7857142857142857, 'ATGGACGTGCTTGT', 257, 270]	[0.75, 'GTTACGTCGTGT', 2477, 2488]	[0.88888888888888884, 'TCCGTGAGT', 2884, 2892]
		[0.75, 'GTGACGTGAGGC', 3501, 3512]	[0.88888888888888884, 'GTCGTGTGT', 2482, 2490]
		[0.75, 'GTAACGTGAGGT', 3175, 3186]	[0.88888888888888884, 'GACGTGCTT', 260, 268]
		[0.75, 'CGTGGGTACAGG', 1956, 1967]	[0.88888888888888884, 'GACGTGACA', 486, 494]
		[0.75, 'CGTGCTTGTCGT', 262, 273]	[0.88888888888888884, 'GACGTGAAG', 4911, 4919]
		[0.75, 'CGTGAGTGATGG', 2886, 2897]	[0.88888888888888884, 'CGTGTGTGG', 2484, 2492]
		[0.66666666666666663, 'TTTCCGTGTATT', 4743, 4754]	[0.88888888888888884, 'CACGTGTAT', 1884, 1892]
			[0.88888888888888884, 'AGCGTGCCG', 1780, 1788]
			[0.88888888888888884, 'ACCGTGCGC', 3081, 3089]
			[0.77777777777777779, 'TTCGTGAAA', 1761, 1769]
miR-27b	[0.8571428571428571, 'GACGCCGTGGGGTA', 639, 652]	[0.75, 'TGTGCGTGTGTG', 2070, 2081]	[1.0, 'TGCGTGTGT', 2072, 2080]
	[0.7857142857142857, 'GTGTGCGTGTGTGT', 2069, 2082]	[0.75, 'TACACGTGCAAG', 684, 695]	[0.88888888888888884, 'TGCGTGTCC', 624, 632]
	[0.7857142857142857, 'GTCCCCGTGAGGAA', 4347, 4360]	[0.75, 'CTGCCGTGCTGT', 743, 754]	[0.88888888888888884, 'TGCGTGCTC', 581, 589]
	[0.7857142857142857, 'GTACACGTGCAAGT', 683, 696]	[0.75, 'CGTGTGTGTGGG', 2074, 2085]	[0.88888888888888884, 'TACGTGTTA', 4108, 4116]
	[0.7857142857142857, 'GCGTGTGTGTGGGT', 2073, 2086]	[0.75, 'CGTACGTGTTAA', 4106, 4117]	[0.88888888888888884, 'GGCGTGAAG', 4688, 4696]
	[0.7857142857142857, 'GCGTACGTGTTAAA', 4105, 4118]	[0.75, 'ATTTCGTGGCGT', 4097, 4108]	[0.88888888888888884, 'GCCGTGTGA', 2684, 2692]
	[0.7857142857142857, 'GCGGCCGTGTGACT', 2681, 2694]	[0.75, 'AGCGCGTGCACC', 3203, 3214]	[0.88888888888888884, 'GCCGTGGGG', 642, 650]
	[0.7857142857142857, 'CCTGCCGTGCTGTG', 742, 755]		[0.88888888888888884, 'CGTGTGTGT', 2074, 2082]
	[0.7142857142857143, 'TGCTGCGTGCTCAC', 578, 591]		[0.88888888888888884, 'CGCGTGGTA', 1786, 1794]
	[0.7142857142857143, 'TCATGTGTGCGTGT', 2065, 2078]		[0.88888888888888884, 'CGCGTGCAC', 3205, 3213]
	[0.7142857142857143, 'TATTTCGTGGCGTA', 4096, 4109]		[0.88888888888888884, 'CCCGTGAGG', 4350, 4358]
	[0.7142857142857143, 'TAGGCCATGCGTGT', 617, 630]		[0.88888888888888884, 'CACGTGGCA', 3320, 3328]
			[0.88888888888888884, 'CACGTGCAA', 686, 694]
			[0.88888888888888884, 'AGCGCGTGC', 3203, 3211]
			[0.88888888888888884, 'AACGTGTTT', 3823, 3831]
			[0.77777777777777779, 'TTCGTGTTA', 3699, 3707]
			[0.77777777777777779, 'TTCGTGGCG', 4099, 4107]
miR-124	[0.8571428571428571, 'CAAGGCGTGCGGCC', 1779, 1792]	[0.83333333333333337, 'GGTCCGTGGCGG', 3106, 3117]	[1.0, 'TGCGTGTGC', 3843, 3851]
	[0.7857142857142857, 'TGTTACGTGGTGAT', 4212, 4225]	[0.75, 'TACACGTGCCTG', 1345, 1356]	[1.0, 'GGCGTGCGG', 1782, 1790]
	[0.7857142857142857, 'GTGGTCGTGTGCAG', 2723, 2736]	[0.75, 'GTTACGTGGTGA', 4213, 4224]	[1.0, 'AGCGTGGGG', 2870, 2878]
	[0.7857142857142857, 'GTACACGTGCCTGT', 1344, 1357]	[0.75, 'CGTGCGGCCCGC', 1784, 1795]	[0.88888888888888884, 'TACGTGGTG', 4215, 4223]
	[0.7857142857142857, 'GGAGACGTGGTCGT', 2717, 2730]	[0.75, 'CCGACGTGCTTC', 4077, 4088]	[0.88888888888888884, 'GTCGTGTGC', 2726, 2734]
	[0.7857142857142857, 'CCTGACGTGACGAC', 2272, 2285]	[0.75, 'AGTGCGTGTGCG', 3841, 3852]	[0.88888888888888884, 'GTCGTGGGA', 2338, 2346]
			[0.88888888888888884, 'GACGTGGTC', 2720, 2728]
			[0.88888888888888884, 'GACGTGCTT', 4079, 4087]
			[0.88888888888888884, 'GACGTGACG', 2275, 2283]
			[0.88888888888888884, 'CTCGTGGGG', 1094, 1102]
			[0.88888888888888884, 'CGTGTGCGT', 3845, 3853]
			[0.88888888888888884, 'CGCGTGACT', 204, 212]
miR-128	[0.7857142857142857, 'GCCAACGTGGTGAA', 260, 273]	[0.66666666666666663, 'TATCCTTGCGTG', 2531, 2542]	[1.0, 'TGCGTGTGA', 2537, 2545]
			[0.88888888888888884, 'TTCGTGGGA', 2328, 2336]
			[0.88888888888888884, 'AACGTGGTG', 263, 271]
miR-146a	[0.7142857142857143, 'GCCACCGTGCCCAG', 967, 980]	[0.83333333333333337, 'AGTGCGTGCCAT', 827, 838]	[0.88888888888888884, 'TGCGTGCCA', 829, 837]
		[0.66666666666666663, 'TACAAGTGCGTG', 823, 834]
miR-148b	[0.7142857142857143, 'TGGCAGGTGCGTGT', 4191, 4204]	[0.83333333333333337, 'GGTGCGTGTAGT', 4196, 4207]	[0.88888888888888884, 'TGCGTGTAG', 4198, 4206]
	[0.7142857142857143, 'TAAGCCGGGCGTGG', 2057, 2070]	[0.75, 'TGGGCGTGGTGG', 1900, 1911]	[0.88888888888888884, 'GGCGTGGTG', 2064, 2072]
	[0.7142857142857143, 'GGCTGGGCGTGGTG', 1897, 1910]	[0.75, 'GGCAGGTGCGTG', 4192, 4203]	[0.88888888888888884, 'GGCGTGGTG', 1902, 1910]
	[0.7142857142857143, 'GGCGTGGTGGGAAG', 2064, 2077]	[0.75, 'CGGGCGTGGTGG', 2062, 2073]	[0.88888888888888884, 'GGCGTGAAC', 2556, 2564]
	[0.7142857142857143, 'GGAGAATGGCGTGA', 2549, 2562]	[0.75, 'AGATCGTGCCAC', 4272, 4283]	[0.88888888888888884, 'GGCGTGAAC', 21, 29]
	[0.7142857142857143, 'GGAGAATGGCGTGA', 14, 27]		[0.88888888888888884, 'CGCGTGTAA', 259, 267]
			[0.88888888888888884, 'CACGCGTGT', 257, 265]
			[0.88888888888888884, 'AGCGTGGTT', 558, 566]
miR-150	[0.9285714285714286, 'GGTGACGTGAGGTC', 3412, 3425]	[0.91666666666666663, 'CGTACGTGGTGG', 803, 814]	[1.0, 'GACGTGTGG', 261, 269]
	[0.9285714285714286, 'GGTGACGTGAGGTC', 1592, 1605]	[0.83333333333333337, 'GGGACGTGGAGG', 3527, 3538]	[1.0, 'GACGTGGGA', 948, 956]
	[0.8571428571428571, 'TTTGACGTGTGGGT', 258, 271]	[0.75, 'TTGACGTGTGGG', 259, 270]	[1.0, 'GACGTGAGG', 3415, 3423]
	[0.8571428571428571, 'GGTGACGTGGGACG', 945, 958]	[0.75, 'TGTCCGTACGTG', 799, 810]	[1.0, 'GACGTGAGG', 1595, 1603]
	[0.7857142857142857, 'TCTGTCGTGAGGTG', 2443, 2456]	[0.75, 'GTGACGTGAGGT', 3413, 3424]	[1.0, 'AACGTGAGA', 1328, 1336]
	[0.7857142857142857, 'GGGGTCGTGGGTGG', 1057, 1070]	[0.75, 'GTGACGTGAGGT', 1593, 1604]	[0.88888888888888884, 'TACGTGGTG', 805, 813]
	[0.7857142857142857, 'GGAACCGTGGGGTA', 476, 489]	[0.75, 'GGTCCGTGTCAC', 4235, 4246]	[0.88888888888888884, 'GTCGTGGGT', 1060, 1068]
	[0.7857142857142857, 'CGGGACGTGGAGGA', 3526, 3539]	[0.75, 'GGTCCGTGTCAC', 1489, 1500]	[0.88888888888888884, 'GTCGTGAGG', 2446, 2454]
	[0.7857142857142857, 'CCGTACGTGGTGGT', 802, 815]		[0.88888888888888884, 'GACGTGGAG', 3529, 3537]
			[0.88888888888888884, 'CGTGTGGGT', 263, 271]
			[0.88888888888888884, 'CGCGTGGAC', 2362, 2370]
			[0.88888888888888884, 'CGCGCGTGG', 2360, 2368]
			[0.88888888888888884, 'ACCGTGGGG', 479, 487]
			[0.88888888888888884, 'AACGTGGTG', 3964, 3972]
miR-183	[0.9285714285714286, 'GGTGACGTGAGGTC', 2023, 2036]	[0.75, 'TGTGCGTCGTGG', 2164, 2175]	[1.0, 'TACGTGAGA', 849, 857]
	[0.8571428571428571, 'GCCTACGTGAGATC', 846, 859]	[0.75, 'GTGACGTGAGGT', 2024, 2035]	[1.0, 'GGCGTGAGC', 4589, 4597]
	[0.7857142857142857, 'GCCTCCGTGCCTAC', 838, 851]	[0.75, 'GGGACGTGGGCC', 4771, 4782]	[1.0, 'GACGTGGGC', 4773, 4781]
	[0.7857142857142857, 'GCCGGCGTGAGCCT', 4586, 4599]	[0.75, 'CGTTCGTGGCCG', 4578, 4589]	[1.0, 'GACGTGAGG', 2026, 2034]
		[0.75, 'CGTGGGTCCCGT', 1069, 1080]	[1.0, 'CGCGTGGGC', 3844, 3852]
		[0.75, 'CCTACGTGAGAT', 847, 858]	[0.88888888888888884, 'TCCGTGTGC', 4346, 4354]
		[0.75, 'CATCCGTGGAGC', 4567, 4578]	[0.88888888888888884, 'TACGCGTGG', 3842, 3850]
		[0.75, 'CATCCGTGACGG', 4722, 4733]	[0.88888888888888884, 'GGCGTGGAA', 3951, 3959]
		[0.75, 'ACTACGCGTGGG', 3840, 3851]	[0.88888888888888884, 'CGCGTGTCG', 4906, 4914]
			[0.88888888888888884, 'CGCGTGAAA', 1837, 1845]
miR-200b	[0.9285714285714286, 'GCCGACGTGGGGCA', 1235, 1248]	[0.83333333333333337, 'AGCACGTGGGGC', 4643, 4654]	[1.0, 'GGCGTGAGG', 3832, 3840]
	[0.7857142857142857, 'GTGGACGTGGCCCG', 2438, 2451]	[0.75, 'TGGACGTGGCCC', 2439, 2450]	[1.0, 'GACGTGGGG', 1238, 1246]
	[0.7857142857142857, 'GGAGACGTGGCCTT', 3860, 3873]	[0.75, 'CCGACGTGGGGC', 1236, 1247]	[1.0, 'CGCGTGGGG', 3010, 3018]
	[0.7857142857142857, 'CCCGCCGTGTGGGT', 2501, 2514]		[1.0, 'CACGTGGGG', 4645, 4653]
	[0.7857142857142857, 'CCAGGCGTGAGGGA', 3829, 3842]		[0.88888888888888884, 'GGCGTGTCC', 4106, 4114]
	[0.7857142857142857, 'CAGCACGTGGGGCC', 4642, 4655]		[0.88888888888888884, 'GGCGTGAAG', 2068, 2076]
			[0.88888888888888884, 'GCCGTGTGG', 2504, 2512]
			[0.88888888888888884, 'GCCGTGTGC', 3352, 3360]
			[0.88888888888888884, 'GACGTGGTT', 2166, 2174]
			[0.88888888888888884, 'GACGTGGCC', 3863, 3871]
			[0.88888888888888884, 'GACGTGGCC', 2441, 2449]
			[0.88888888888888884, 'CTCGTGAGG', 1853, 1861]
			[0.88888888888888884, 'CGTGTGGGT', 2506, 2514]
miR-202	[0.9285714285714286, 'CTAGACGTGCGGTC', 1979, 1992]	[0.83333333333333337, 'TGTCCGTGTGGG', 4074, 4085]	[1.0, 'TGCGTGTGT', 1659, 1667]
	[0.8571428571428571, 'TGGGACGTGGGGTG', 4850, 4863]	[0.83333333333333337, 'TAGACGTGCGGT', 1980, 1991]	[1.0, 'TGCGTGTGA', 2246, 2254]
	[0.8571428571428571, 'TGGGACGTGGGGTC', 4940, 4953]	[0.83333333333333337, 'GGGACGTGGGGT', 4992, 5003]	[1.0, 'GGCGTGTGC', 2345, 2353]
	[0.8571428571428571, 'TGGGACGTGGGGCC', 4957, 4970]	[0.83333333333333337, 'GGGACGTGGGGT', 4941, 4952]	[1.0, 'GACGTGGGG', 5028, 5036]
	[0.8571428571428571, 'GAGGACGTCCGTGC', 2324, 2337]	[0.83333333333333337, 'GGGACGTGGGGT', 4907, 4918]	[1.0, 'GACGTGGGG', 5011, 5019]
	[0.8571428571428571, 'GACGACGTGGCGGT', 4310, 4323]	[0.83333333333333337, 'GGGACGTGGGGT', 4890, 4901]	[1.0, 'GACGTGGGG', 4994, 5002]
	[0.8571428571428571, 'CGGGACGTGGGGTA', 4889, 4902]	[0.83333333333333337, 'GGGACGTGGGGT', 4851, 4862]	[1.0, 'GACGTGGGG', 4960, 4968]
	[0.8571428571428571, 'CGGGACGTGGGGCG', 4923, 4936]	[0.83333333333333337, 'GGGACGTGGGGC', 5026, 5037]	[1.0, 'GACGTGGGG', 4943, 4951]
	[0.8571428571428571, 'CGGGACGTGGGGCA', 5025, 5038]	[0.83333333333333337, 'GGGACGTGGGGC', 5009, 5020]	[1.0, 'GACGTGGGG', 4926, 4934]
	[0.8571428571428571, 'CGAGACGTGGGGCC', 4872, 4885]	[0.83333333333333337, 'GGGACGTGGGGC', 4958, 4969]	[1.0, 'GACGTGGGG', 4909, 4917]
	[0.8571428571428571, 'AGGGACGTGGGGTC', 4991, 5004]	[0.83333333333333337, 'GGGACGTGGGGC', 4924, 4935]	[1.0, 'GACGTGGGG', 4892, 4900]
	[0.8571428571428571, 'AGGGACGTGGGGTC', 4906, 4919]	[0.83333333333333337, 'CGTCCGTGCGAG', 2329, 2340]	[1.0, 'GACGTGGGG', 4875, 4883]
	[0.8571428571428571, 'AGGGACGTGGGGCA', 5008, 5021]	[0.75, 'TGTGCGTGTGTT', 1657, 1668]	[1.0, 'GACGTGGGG', 4853, 4861]
	[0.7857142857142857, 'GTGTGCGTACGTGT', 2348, 2361]	[0.75, 'TGTGCGTACGTG', 2349, 2360]	[1.0, 'GACGTGGGC', 761, 769]
	[0.7857142857142857, 'GTGTCTGTGCGTGT', 1652, 1665]	[0.75, 'TGTCTGTGCGTG', 1653, 1664]	[1.0, 'GACGTGGGA', 5079, 5087]
	[0.7857142857142857, 'GTGCACGTACGTGT', 2281, 2294]	[0.75, 'TGCACGTACGTG', 2282, 2293]	[1.0, 'GACGTGGGA', 5062, 5070]
		[0.75, 'GGGACGTGGGAT', 4975, 4986]	[1.0, 'GACGTGGGA', 4977, 4985]
		[0.75, 'GGGACGTGGGAC', 5077, 5088]	[1.0, 'GACGTGCGG', 1982, 1990]
			[1.0, 'AGCGTGGGG', 471, 479]
			[0.88888888888888884, 'TTCGTGTGC', 671, 679]
			[0.88888888888888884, 'TCCGTGTGG', 4076, 4084]
			[0.88888888888888884, 'TCCGTGCGA', 2331, 2339]
			[0.88888888888888884, 'TACGTGTTA', 2355, 2363]
			[0.88888888888888884, 'TACGTGTTA', 2288, 2296]
miR-302d	[0.7857142857142857, 'TCATACGTGGTGTT', 2007, 2020]	[0.83333333333333337, 'CATACGTGGTGT', 2008, 2019]	[1.0, 'AGCGTGGGT', 2477, 2485]
	[0.7142857142857143, 'TTGTACCTTCGTGA', 493, 506]	[0.75, 'TGTACCTTCGTG', 494, 505]	[0.88888888888888884, 'TACGTGGTG', 2010, 2018]
	[0.7142857142857143, 'TTGTACCTTCGTGA', 370, 383]	[0.75, 'TGTACCTTCGTG', 371, 382]	[0.77777777777777779, 'TTCGTGTCA', 2790, 2798]
	[0.7142857142857143, 'TTGTACCTTCGTGA', 190, 203]	[0.75, 'TGTACCTTCGTG', 191, 202]	[0.77777777777777779, 'TTCGTGTAC', 1924, 1932]
	[0.7142857142857143, 'TTGTACCTTCGTGA', 10, 23]	[0.75, 'TGTACCTTCGTG', 11, 22]	[0.77777777777777779, 'TTCGTGAAT', 500, 508]
	[0.7142857142857143, 'TCTTTCGTGAAGGT', 522, 535]	[0.75, 'CTTTCGTGAAGG', 523, 534]	[0.77777777777777779, 'TTCGTGAAT', 377, 385]
	[0.7142857142857143, 'ATATACATTCGTGT', 2783, 2796]	[0.75, 'AGTTCGTGTACT', 1922, 1933]	[0.77777777777777779, 'TTCGTGAAT', 197, 205]
		[0.66666666666666663, 'TATACATTCGTG', 2784, 2795]	[0.77777777777777779, 'TTCGTGAAT', 17, 25]
			[0.77777777777777779, 'TTCGTGAAG', 525, 533]
miR-371a	[0.7857142857142857, 'GCCGGCGTGGTGGC', 2295, 2308]	[0.75, 'AATTCGTGCTTT', 4876, 4887]	[1.0, 'TGCGTGGGT', 3834, 3842]
	[0.7142857142857143, 'GGCCAGGCGTGGTG', 1024, 1037]		[0.88888888888888884, 'TACGTGGAA', 4832, 4840]
			[0.88888888888888884, 'GGCGTGGTG', 2298, 2306]
			[0.88888888888888884, 'GGCGTGGTG', 1029, 1037]
			[0.88888888888888884, 'GGCGTGATG', 2773, 2781]
			[0.88888888888888884, 'CACGTGTTC', 4747, 4755]
			[0.77777777777777779, 'TTCGTGCTT', 4878, 4886]
miR-375	[0.8571428571428571, 'GAAGACGTGAAGCG', 2259, 2272]	[0.91666666666666663, 'CGTACGTGGTGG', 3525, 3536]	[0.88888888888888884, 'TCCGTGAGG', 4026, 4034]
	[0.7857142857142857, 'GTCCACGCGTGGAC', 216, 229]	[0.75, 'GGAGCGTGGAGT', 3488, 3499]	[0.88888888888888884, 'TACGTGGTG', 3527, 3535]
	[0.7857142857142857, 'GGACCCGTGCGTCT', 1490, 1503]	[0.75, 'CGTGCGTCTTGC', 1495, 1506]	[0.88888888888888884, 'GACGTGTCG', 138, 146]
	[0.7857142857142857, 'GCCTTCATGCCGTG', 2740, 2753]	[0.75, 'CGTCCGTACGTG', 3521, 3532]	[0.88888888888888884, 'GACGTGAAG', 2262, 2270]
			[0.88888888888888884, 'CGCGTGGAC', 221, 229]
			[0.88888888888888884, 'CCCGTGCGT', 1493, 1501]
			[0.88888888888888884, 'CCCGTGAGC', 805, 813]
			[0.88888888888888884, 'CACGTGGTT', 947, 955]
			[0.88888888888888884, 'CACGCGTGG', 219, 227]
			[0.88888888888888884, 'AGCGTGGAG', 3490, 3498]
			[0.88888888888888884, 'ACCGTGAGT', 932, 940]
			[0.77777777777777779, 'TTCGTGACT', 2188, 2196]
miR-483	[0.9285714285714286, 'GAGGACGTGGGGGT', 3299, 3312]	[0.83333333333333337, 'GGTACGTGGGTG', 612, 623]	[1.0, 'TACGTGGGT', 614, 622]
	[0.8571428571428571, 'TAGGACGTGGGGGC', 3358, 3371]	[0.83333333333333337, 'CTTGCGTGCAGG', 831, 842]	[1.0, 'GGCGTGTGC', 4079, 4087]
	[0.8571428571428571, 'GGGGACGTGGGTGT', 3792, 3805]	[0.83333333333333337, 'CGTACGTGGCGA', 734, 745]	[1.0, 'GACGTGGGT', 3795, 3803]
	[0.8571428571428571, 'GCTTGCGTGCAGGG', 830, 843]	[0.83333333333333337, 'AGGACGTGGGGG', 3359, 3370]	[1.0, 'GACGTGGGG', 3361, 3369]
	[0.8571428571428571, 'GCGTACGTGGCGAG', 733, 746]	[0.83333333333333337, 'AGGACGTGGGGG', 3300, 3311]	[1.0, 'GACGTGGGG', 3302, 3310]
	[0.7857142857142857, 'TGGGTCGTGGGGCC', 3734, 3747]	[0.75, 'GTTACGTCGTGC', 1321, 1332]	[1.0, 'GACGTGGGC', 4754, 4762]
	[0.7857142857142857, 'TCCGCCGTGGGGGA', 3783, 3796]	[0.75, 'GGTCCGTGGTAC', 542, 553]	[0.88888888888888884, 'TTCGTGTGT', 1608, 1616]
	[0.7857142857142857, 'TCCGACGTGGGCCT', 4751, 4764]	[0.75, 'GGGTCGTGGGGC', 3735, 3746]	[0.88888888888888884, 'TGCGTGCAG', 833, 841]
	[0.7857142857142857, 'GTTGACGTGAACAG', 762, 775]	[0.75, 'GGGACGTGGGTG', 3793, 3804]	[0.88888888888888884, 'TACGTGGCG', 736, 744]
	[0.7857142857142857, 'GTCTTCGTGTTGAA', 2524, 2537]	[0.75, 'GGGACGTGATCC', 903, 914]	[0.88888888888888884, 'GTCGTGGGG', 3737, 3745]
	[0.7857142857142857, 'GTCTTCGTGTGTCT', 1605, 1618]	[0.75, 'GGCGTGTGCGGC', 4079, 4090]	[0.88888888888888884, 'GGCGTGTCC', 1290, 1298]
	[0.7857142857142857, 'GGGCGTGTGCGGCG', 4078, 4091]	[0.75, 'CTTTCGTGCCGA', 1504, 1515]	[0.88888888888888884, 'GGCGTGCAC', 1076, 1084]
			[0.88888888888888884, 'GCCGTGGGG', 3786, 3794]
			[0.88888888888888884, 'GACGTGTCC', 3380, 3388]
			[0.88888888888888884, 'GACGTGATC', 905, 913]
			[0.88888888888888884, 'GACGTGAAC', 765, 773]
miR-517a	[0.7857142857142857, 'GTGGTGGTGCGTGC', 2980, 2993]	[0.83333333333333337, 'GGTGCGTGCTTG', 2985, 2996]	[1.0, 'GGCGTGAGC', 4604, 4612]
	[0.7857142857142857, 'GTGGGCGTGGTGGT', 2974, 2987]	[0.75, 'TGGGCGTGGTGG', 2975, 2986]	[1.0, 'GGCGTGAGC', 2402, 2410]
	[0.7857142857142857, 'GCCTCCGTGCCCAG', 2043, 2056]	[0.75, 'AGATCGTGCATC', 5052, 5063]	[0.88888888888888884, 'TGCGTGCTT', 2987, 2995]
	[0.7857142857142857, 'GATTACAGGCGTGA', 4597, 4610]	[0.66666666666666663, 'TGGTGGTGCGTG', 2981, 2992]	[0.88888888888888884, 'GGCGTGGTG', 2977, 2985]
	[0.7857142857142857, 'GATTACAGGCGTGA', 2395, 2408]		[0.88888888888888884, 'GGCGTGATC', 4232, 4240]
	[0.7142857142857143, 'TGGTGCGTGCTTGT', 2984, 2997]		[0.77777777777777779, 'TGGGCGTGG', 2975, 2983]
	[0.7142857142857143, 'GGCGTGGTGGTGCG', 2977, 2990]
miR-517b	[0.7857142857142857, 'TCATGCGTGCTGCC', 3066, 3079]	[0.83333333333333337, 'GCTACGTGTAGT', 274, 285]	[1.0, 'GGCGTGAGC', 1193, 1201]
	[0.7857142857142857, 'GCAGGCGTGAGCCA', 1190, 1203]	[0.83333333333333337, 'CATGCGTGCTGC', 3067, 3078]	[0.88888888888888884, 'TGCGTGCTG', 3069, 3077]
	[0.7857142857142857, 'CAATACGTGCATCT', 434, 447]	[0.83333333333333337, 'AATACGTGCATC', 435, 446]	[0.88888888888888884, 'TACGTGTAG', 276, 284]
	[0.7857142857142857, 'AGCTACGTGTAGTA', 273, 286]	[0.75, 'AGATCGTGCCAT', 4887, 4898]	[0.88888888888888884, 'TACGTGCAT', 437, 445]
	[0.7142857142857143, 'TTTTTCATGCGTGC', 3062, 3075]	[0.75, 'AGATCGTGCATC', 5041, 5052]	[0.88888888888888884, 'GGCGTGGTG', 4795, 4803]
	[0.7142857142857143, 'GTTACCGTGTGAGA', 592, 605]	[0.66666666666666663, 'TTTTCATGCGTG', 3063, 3074]	[0.88888888888888884, 'GGCGTGGTG', 1441, 1449]
			[0.88888888888888884, 'CGTGTGAGA', 597, 605]
			[0.88888888888888884, 'ACCGTGTGA', 595, 603]
			[0.88888888888888884, 'AACGTGTAA', 418, 426]
			[0.88888888888888884, 'AACGTGGTG', 4439, 4447]
miR-518e	[0.8571428571428571, 'GTTTGCGTGCGTTT', 3849, 3862]	[0.75, 'TTTGCGTGCGTT', 3850, 3861]	[1.0, 'TGCGTGCGT', 3852, 3860]
	[0.7857142857142857, 'GATTACAGGCGTGA', 4539, 4552]	[0.75, 'GGGGCGTGCCAC', 3005, 3016]	[1.0, 'GGCGTGAGC', 4546, 4554]
	[0.7857142857142857, 'GATTACAGGCGTGA', 2929, 2942]	[0.75, 'ATCTCGTGCTGT', 2075, 2086]	[1.0, 'GGCGTGAGC', 3104, 3112]
	[0.7857142857142857, 'GATCTCGTGCTGTG', 2074, 2087]		[1.0, 'GGCGTGAGC', 2936, 2944]
	[0.7142857142857143, 'TGGGGCGTGCCACC', 3004, 3017]		[0.88888888888888884, 'GGCGTGCCA', 3007, 3015]
			[0.88888888888888884, 'GGCGTGATC', 2578, 2586]
miR-520g	[0.7857142857142857, 'TCATGCGTGCTGCC', 1976, 1989]	[0.83333333333333337, 'CATGCGTGCTGC', 1977, 1988]	[1.0, 'GGCGTGAGC', 4622, 4630]
	[0.7857142857142857, 'GCAGGCGTGAGCCA', 100, 113]	[0.75, 'AGATCGTGCCAT', 3797, 3808]	[1.0, 'GGCGTGAGC', 103, 111]
	[0.7857142857142857, 'GATTACAGGCGTGA', 4615, 4628]	[0.75, 'AGATCGTGCATC', 3951, 3962]	[0.88888888888888884, 'TGCGTGCTG', 1979, 1987]
	[0.7142857142857143, 'TTTTTCATGCGTGC', 1972, 1985]	[0.66666666666666663, 'TTTTCATGCGTG', 1973, 1984]	[0.88888888888888884, 'GGCGTGGTG', 3705, 3713]
			[0.88888888888888884, 'GGCGTGGTG', 351, 359]
			[0.88888888888888884, 'CACGTGGTC', 4646, 4654]
			[0.88888888888888884, 'AGCGTGCTT', 4032, 4040]
			[0.88888888888888884, 'AACGTGGTG', 3349, 3357]
miR-524	[0.7857142857142857, 'GTGGTGGTGCGTGC', 4246, 4259]	[0.83333333333333337, 'GGTGCGTGCTTG', 4251, 4262]	[1.0, 'GGCGTGAGC', 3668, 3676]
	[0.7857142857142857, 'GTGGGCGTGGTGGT', 4240, 4253]	[0.75, 'TGGGCGTGGTGG', 4241, 4252]	[0.88888888888888884, 'TGCGTGCTT', 4253, 4261]
	[0.7857142857142857, 'GCCTCCGTGCCCAG', 3309, 3322]	[0.66666666666666663, 'TGGTGGTGCGTG', 4247, 4258]	[0.88888888888888884, 'GGCGTGGTG', 4243, 4251]
	[0.7857142857142857, 'GATTACAGGCGTGA', 3661, 3674]		[0.77777777777777779, 'TGGGCGTGG', 4241, 4249]
	[0.7142857142857143, 'TGGTGCGTGCTTGT', 4250, 4263]		[0.77777777777777779, 'TCCGTGGTT', 3116, 3124]
	[0.7142857142857143, 'GGCGTGGTGGTGCG', 4243, 4256]		[0.77777777777777779, 'TCCGTGCCC', 3312, 3320]
miR-548a		[0.75, 'TGACCGTGCCAC', 2757, 2768]
miR-602	[0.8571428571428571, 'GCGTCCGTGAGGAG', 3535, 3548]	[0.83333333333333337, 'TGCACGTGGTGC', 2925, 2936]	[1.0, 'TGCGTGGGC', 35, 43]
	[0.7857142857142857, 'GTGCCCGTGCGCGT', 1012, 1025]	[0.83333333333333337, 'TGCACGTGCTCC', 4082, 4093]	[1.0, 'CACGTGGGC', 4305, 4313]
	[0.7857142857142857, 'GTGCACGTGGTGCG', 2924, 2937]	[0.83333333333333337, 'AGCCCGTGCCGG', 904, 915]	[0.88888888888888884, 'TGCGTGGTT', 167, 175]
	[0.7857142857142857, 'GTCTGCGTCCGTGA', 3531, 3544]	[0.75, 'TGCCCGTGCGCG', 1013, 1024]	[0.88888888888888884, 'TGCGTGGCT', 1993, 2001]
	[0.7857142857142857, 'GGTTGCGTGGGCAG', 32, 45]	[0.75, 'GGAACGTGAAAC', 4973, 4984]	[0.88888888888888884, 'TGCGCGTGT', 1019, 1027]
	[0.7857142857142857, 'GCGCACGTGTCGAA', 2882, 2895]	[0.75, 'GCTCCGTGCCCT', 3812, 3823]	[0.88888888888888884, 'TCCGTGAGG', 3538, 3546]
	[0.7857142857142857, 'GCCGGCGTGTCGGG', 876, 889]	[0.75, 'CGTCCGTGAGGA', 3536, 3547]	[0.88888888888888884, 'GGCGTGTCG', 879, 887]
	[0.7142857142857143, 'TGCTCCGTGCCCTG', 3811, 3824]	[0.75, 'CGCACGTGTCGA', 2883, 2894]	[0.88888888888888884, 'CGCGTGTTC', 1021, 1029]
			[0.88888888888888884, 'CCCGTGCGC', 1015, 1023]
miR-628	[0.8571428571428571, 'GTATACGTGAGTCC', 1269, 1282]	[0.75, 'TGTCCGTGGACC', 1877, 1888]	[1.0, 'TACGTGAGT', 1272, 1280]
	[0.8571428571428571, 'GTACGCGTGCGGTA', 2896, 2909]	[0.75, 'TGTACGCGTGCG', 2895, 2906]	[1.0, 'CGCGTGCGG', 2899, 2907]
	[0.7857142857142857, 'GTGTACGCGTGCGG', 2894, 2907]	[0.75, 'TATACGTGAGTC', 1270, 1281]	[0.88888888888888884, 'TTCGTGAGC', 1142, 1150]
	[0.7142857142857143, 'TGATCCGTGTGAGT', 1167, 1180]	[0.75, 'TACGCGTGCGGT', 2897, 2908]	[0.88888888888888884, 'TCCGTGTGA', 1170, 1178]
	[0.7142857142857143, 'TCTTCCGTGATGAC', 551, 564]	[0.66666666666666663, 'TTTTCGTGGTTT', 3716, 3727]	[0.88888888888888884, 'TACGCGTGC', 2897, 2905]
		[0.66666666666666663, 'TTTTCGTGATTT', 338, 349]	[0.88888888888888884, 'CGTGTGAGT', 1172, 1180]
			[0.88888888888888884, 'AACGTGTTC', 173, 181]
			[0.77777777777777779, 'TTCGTGGTT', 3718, 3726]
			[0.77777777777777779, 'TTCGTGATT', 340, 348]
			[0.77777777777777779, 'TCCGTGGAC', 1879, 1887]
			[0.77777777777777779, 'TCCGTGATG', 554, 562]
miR-658	[0.9285714285714286, 'GGTGACGTGAGGTC', 1862, 1875]	[0.75, 'TTTTCGTGAAGG', 1942, 1953]	[1.0, 'GACGTGAGT', 2123, 2131]
	[0.7857142857142857, 'GTGTTCGTGAAGAT', 1139, 1152]	[0.75, 'TGTTCGTGAAGA', 1140, 1151]	[1.0, 'GACGTGAGG', 1865, 1873]
	[0.7857142857142857, 'GGTACCGTGAGGTC', 1556, 1569]	[0.75, 'GTGACGTGAGGT', 1863, 1874]	[1.0, 'CGCGTGCGG', 1465, 1473]
	[0.7857142857142857, 'CACCGCGTGCGGAC', 1462, 1475]	[0.75, 'CGTCCGTGAGTG', 678, 689]	[0.88888888888888884, 'TCCGTGAGT', 680, 688]
	[0.7857142857142857, 'AGTGACGTGAGTTC', 2120, 2133]		[0.88888888888888884, 'GGCGTGCCA', 1322, 1330]
			[0.88888888888888884, 'CACGTGCAA', 1101, 1109]
			[0.88888888888888884, 'AGCGTGGTG', 1857, 1865]
			[0.88888888888888884, 'AGCGTGGTA', 1551, 1559]
			[0.88888888888888884, 'ACCGTGAGG', 1559, 1567]
			[0.77777777777777779, 'TTCGTGAAG', 1944, 1952]
			[0.77777777777777779, 'TTCGTGAAG', 1142, 1150]
miR-1183	[0.7857142857142857, 'TAAGACGTGTGCTA', 357, 370]	[0.75, 'TCTACGTGTTAG', 4498, 4509]	[1.0, 'GACGTGTGC', 360, 368]
	[0.7142857142857143, 'TTCTACGTGTTAGC', 4497, 4510]		[0.88888888888888884, 'TACGTGTTA', 4500, 4508]
miR-1272	[0.9285714285714286, 'GGTGACGTGAGGTC', 3565, 3578]	[0.83333333333333337, 'GGTCCGTGCCAC', 3280, 3291]	[1.0, 'GACGTGTGT', 468, 476]
	[0.9285714285714286, 'GGTGACGTGAGGTC', 2987, 3000]	[0.83333333333333337, 'GGTCCGTGCCAC', 2561, 2572]	[1.0, 'GACGTGAGT', 169, 177]
	[0.9285714285714286, 'GGTGACGTGAGGTC', 2799, 2812]	[0.75, 'TGGACGTGATTT', 3664, 3675]	[1.0, 'GACGTGAGG', 3899, 3907]
	[0.9285714285714286, 'GACGACGTGAGGTC', 3896, 3909]	[0.75, 'GTGACGTGAGGT', 3566, 3577]	[1.0, 'GACGTGAGG', 3568, 3576]
	[0.8571428571428571, 'GGTGACGTGAGATC', 2490, 2503]	[0.75, 'GTGACGTGAGGT', 2988, 2999]	[1.0, 'GACGTGAGG', 2990, 2998]
	[0.8571428571428571, 'GAAGACGTGTGTTC', 465, 478]	[0.75, 'GTGACGTGAGGT', 2800, 2811]	[1.0, 'GACGTGAGG', 2802, 2810]
	[0.7857142857142857, 'TGTGACGTGAGTCC', 166, 179]	[0.75, 'CGTTCGTCGTGT', 877, 888]	[1.0, 'GACGTGAGA', 2493, 2501]
	[0.7857142857142857, 'GGTCACGTGAGAAG', 3934, 3947]	[0.75, 'CGTACGTGGTCA', 3060, 3071]	[1.0, 'CACGTGAGA', 3937, 3945]
	[0.7142857142857143, 'TTCGTCGTGTGTCG', 879, 892]	[0.75, 'ACGACGTGAGGT', 3897, 3908]	[1.0, 'AGCGTGGGT', 109, 117]
	[0.7142857142857143, 'TGACCCGTGGGGCC', 1754, 1767]		[0.88888888888888884, 'TACGTGGTC', 3062, 3070]
			[0.88888888888888884, 'GTCGTGTGT', 882, 890]
			[0.88888888888888884, 'GACGTGGAA', 1185, 1193]
			[0.88888888888888884, 'GACGTGATT', 3666, 3674]
			[0.88888888888888884, 'CTCGTGTGC', 18, 26]
			[0.88888888888888884, 'CCCGTGGGG', 1757, 1765]
			[0.88888888888888884, 'CACGTGGAC', 2898, 2906]
			[0.88888888888888884, 'CACGTGAAC', 1599, 1607]
miR-1323	[0.8571428571428571, 'TGTGACGTGTGGGA', 3709, 3722]	[0.75, 'TGGACGTGTGCG', 1644, 1655]	[1.0, 'GGCGTGAGC', 3079, 3087]
	[0.7857142857142857, 'GTCCCCGTGAGGTG', 3501, 3514]	[0.75, 'GTGACGTGTGGG', 3710, 3721]	[1.0, 'GGCGTGAGC', 2945, 2953]
	[0.7857142857142857, 'GGACGTGTGCGGTG', 1645, 1658]	[0.75, 'CGGGCGTGGTGG', 4058, 4069]	[1.0, 'GACGTGTGG', 3712, 3720]
	[0.7857142857142857, 'GATTACAGGCGTGA', 3072, 3085]	[0.75, 'CGGGCGTGGTGG', 3943, 3954]	[1.0, 'GACGTGTGC', 1646, 1654]
	[0.7857142857142857, 'GATTACAGGCGTGA', 2938, 2951]	[0.75, 'AGATCGTGCCAC', 4152, 4163]	[0.88888888888888884, 'TTCGTGTGT', 295, 303]
	[0.7857142857142857, 'CTGGACGTGTGCGG', 1643, 1656]		[0.88888888888888884, 'GGCGTGGTG', 4060, 4068]
	[0.7142857142857143, 'TTGGTCGGGCGTGG', 3938, 3951]		[0.88888888888888884, 'GGCGTGGTG', 3945, 3953]
	[0.7142857142857143, 'TTAGCCGGGCGTGG', 4053, 4066]		[0.88888888888888884, 'CGTGTGGGA', 3714, 3722]
	[0.7142857142857143, 'TCGGGCGTGGTGGC', 3942, 3955]		[0.88888888888888884, 'CGTGTGCGG', 1648, 1656]
			[0.88888888888888884, 'CCCGTGAGG', 3504, 3512]
miR-4271	[0.7857142857142857, 'GGTGGCGTGCACCT', 4154, 4167]	[0.75, 'TGATCGTGCCAC', 4255, 4266]	[1.0, 'GACGTGAGC', 1681, 1689]
	[0.7857142857142857, 'GATTACCGGCGTGC', 4672, 4685]		[0.88888888888888884, 'GTCGTGGGA', 172, 180]
	[0.7857142857142857, 'ACAGACGTGAGCCA', 1678, 1691]		[0.88888888888888884, 'GGCGTGCAC', 4679, 4687]
	[0.7142857142857143, 'TTAGTCGTGGGAAG', 169, 182]		[0.88888888888888884, 'GGCGTGCAC', 4157, 4165]
	[0.7142857142857143, 'GTGATCGTGCCACT', 4254, 4267]		[0.88888888888888884, 'GGCGTGATC', 1297, 1305]
miR-4306	[0.7142857142857143, 'TTGAACGTGGGAGG', 70, 83]	[0.75, 'TGAACGTGGGAG', 71, 82]	[1.0, 'AACGTGGGA', 73, 81]
	[0.7142857142857143, 'TGAGGCGTGCCTCT', 9190, 9203]		[0.88888888888888884, 'GGCGTGCCT', 9193, 9201]
	[0.7142857142857143, 'GTTCACGTGGCCAA', 3430, 3443]		[0.88888888888888884, 'GGCGTGAAC', 8668, 8676]
			[0.88888888888888884, 'CACGTGGCC', 3433, 3441]
			[0.88888888888888884, 'CACGTGGAT', 7804, 7812]
			[0.88888888888888884, 'CACGTGACA', 1784, 1792]
			[0.88888888888888884, 'ATCGTGTGC', 2056, 2064]
