# Supplementary material for: Pluripotent and Multipotent Stem Cells Display Distinct Hypoxic miRNA Expression Profiles
Source: PLoS One. 2016 Oct 26;11(10):e0164976. doi: 10.1371/journal.pone.0164976 (PMC5081191; doi:10.1371/journal.pone.0164976)
Supplement: S4 Table — (XLSX) [file pone.0164976.s009.xlsx]

## Sheet: S7 File
Up-regulated miRs-hESCs																									Up-regulated miRs-hMSCs															Down-regulated miRs-hESCs
miR-4271					miR-548a-3p					miR-520a-5p					miR-148b-3p					miR-146a-5p					miR-92a-1-5p					miR-92a-2-5p					miR-34c-5p					miR-138-5p					miR-195-5p
Transcript Id	Gene Id(name)	Mirna Name	miTG score		Transcript Id	Gene Id(name)	Mirna Name	miTG score		Transcript Id	Gene Id(name)	Mirna Name	miTG score		Transcript Id	Gene Id(name)	Mirna Name	miTG score		Transcript Id	Gene Id(name)	Mirna Name	miTG score		Transcript Id	Gene Id(name)	Mirna Name	miTG score		Transcript Id	Gene Id(name)	Mirna Name	miTG score		Transcript Id	Gene Id(name)	Mirna Name	miTG score		Transcript Id	Gene Id(name)	Mirna Name	miTG score		Transcript Id	Gene Id(name)	Mirna Name	miTG score
ENST00000448346	ENSG00000227839 (AL645730.2)	hsa-miR-4271	0.999		ENST00000311015	ENSG00000172687 (ZNF738)	hsa-miR-548a-3p	0.999		ENST00000389964	ENSG00000140104 (C14orf79)	hsa-miR-520a-5p	0.995		ENST00000304414	ENSG00000170540 (ARL6IP1)	hsa-miR-148b-3p	1		ENST00000369980	ENSG00000184216 (IRAK1)	hsa-miR-146a-5p	1		ENST00000330198	ENSG00000185621 (LMLN)	hsa-miR-92a-1-5p	0.997		ENST00000440474	ENSG00000197283 (SYNGAP1)	hsa-miR-92a-2-5p	1		ENST00000397752	ENSG00000105976 (MET)	hsa-miR-34c-5p	1		ENST00000343529	ENSG00000189056 (RELN)	hsa-miR-138-5p	1		ENST00000369869	ENSG00000162650 (ATXN7L2)	hsa-miR-195-5p	1
UTR3	1:50461074-50461102	0.0211317			UTR3	19:21560380-21560408	0.0139036			UTR3	14:105456040;105457828-105456044;105457851	0.0768108			UTR3	16:18803285-18803313	0.161553			UTR3	X:153277263-153277291	0.10816			UTR3	3:197765592-197765620	0.0104033			UTR3	6:33419565-33419593	0.0113753			UTR3	7:116436208-116436236	0.0615789			UTR3	7:103112350-103112378	0.153313			UTR3	1:110035267-110035295	0.0123233
UTR3	1:50461733-50461761	0.107296			UTR3	19:21560415-21560443	0.01365			UTR3	14:105457871-105457899	0.0114403			ENST00000295400	ENSG00000163235 (TGFA)	hsa-miR-148b-3p	1		UTR3	X:153277247-153277275	0.0728663			UTR3	3:197765700-197765728	0.0101012			UTR3	6:33419595-33419623	0.00777821			UTR3	7:116438322-116438350	0.0774041			CDS	7:103124145-103124173	0.00906323			UTR3	1:110035355-110035383	0.141531
ENST00000290341	ENSG00000159217 (IGF2BP1)	hsa-miR-4271	0.998		UTR3	19:21560632-21560660	0.0154299			UTR3	14:105457942;105459285-105457957;105459297	0.00618726			UTR3	2:70677916-70677944	0.00307151			ENST00000361264	ENSG00000198876 (DCAF12)	hsa-miR-146a-5p	1		UTR3	3:197765721-197765749	0.0111066			UTR3	6:33419604-33419632	0.0140843			ENST00000417098	ENSG00000119042 (SATB2)	hsa-miR-34c-5p	0.998		ENST00000283632	ENSG00000153561 (RMND5A)	hsa-miR-138-5p	1		ENST00000328252	ENSG00000182752 (PAPPA)	hsa-miR-195-5p	1
UTR3	17:47127202-47127230	0.034588			UTR3	19:21561309-21561337	0.013244			UTR3	14:105461290-105461318	0.00256232			UTR3	2:70674639-70674667	0.168897			UTR3	9:34086853-34086881	0.00303385			UTR3	3:197765742-197765770	0.00901271			UTR3	6:33419662-33419690	0.0113152			UTR3	2:200136207-200136235	0.0531042			UTR3	2:87000742-87000770	0.0960782			UTR3	9:119158946-119158974	0.0150247
UTR3	17:47127527-47127555	0.00280949			UTR3	19:21561901-21561929	0.0643353			ENST00000431051	ENSG00000173692 (PSMD1)	hsa-miR-520a-5p	0.992		ENST00000404933	ENSG00000102172 (SMS)	hsa-miR-148b-3p	1		UTR3	9:34086698-34086726	0.00646972			UTR3	3:197765762-197765790	0.00769655			UTR3	6:33419703-33419731	0.0233911			UTR3	2:200134605-200134633	0.0622434			UTR3	2:87001069-87001097	0.00414692			UTR3	9:119159353-119159381	0.00403656
UTR3	17:47127546-47127574	0.0266544			ENST00000542843	ENSG00000187268 (FAM9C)	hsa-miR-548a-3p	0.998		UTR3	2:231931755-231931783	0.031796			UTR3	X:22012686-22012714	0.145521			UTR3	9:34086570-34086598	0.131452			UTR3	3:197765782-197765810	0.00751344			UTR3	6:33419798-33419826	0.0049124			ENST00000322507	ENSG00000111799 (COL12A1)	hsa-miR-34c-5p	0.998		UTR3	2:87001401-87001429	0.0179689			UTR3	9:119159707-119159735	0.0655755
UTR3	17:47128328-47128356	0.00124095			UTR3	X:13060479-13060507	0.0242575			UTR3	2:231931794-231931822	0.00573481			ENST00000370950	ENSG00000116754 (SRSF11)	hsa-miR-148b-3p	1		ENST00000551765	ENSG00000257218 (GATC)	hsa-miR-146a-5p	1		UTR3	3:197765823-197765851	0.00876117			UTR3	6:33419804-33419832	0.00365216			UTR3	6:75794101-75794129	0.114527			UTR3	2:87002000-87002028	0.0119281			UTR3	9:119159722-119159750	0.0107854
UTR3	17:47128461-47128489	0.00273377			UTR3	X:13060466-13060494	0.00299401			UTR3	2:231948474;231949733-231948477;231949757	0.00907371			UTR3	1:70716856-70716884	0.14161			UTR3	12:120899287-120899315	0.136163			UTR3	3:197765864-197765892	0.00814848			UTR3	6:33420009-33420037	0.0129271			CDS	6:75848052;75848164-75848056;75848187	0.0128901			UTR3	2:87002142-87002170	0.00226969			UTR3	9:119162872-119162900	0.0137035
UTR3	17:47130063-47130091	0.00147893			UTR3	X:13060154-13060182	0.00386081			UTR3	2:232028386-232028414	0.0419887			UTR3	1:70718591-70718619	0.00870502			ENST00000358234	ENSG00000197813 (AC011450.1)	hsa-miR-146a-5p	1		UTR3	3:197765884-197765912	0.00368223			UTR3	6:33420250-33420278	0.0163011			ENST00000162391	ENSG00000065970 (FOXJ2)	hsa-miR-34c-5p	0.997		UTR3	2:87002160-87002188	0.000429778			UTR3	9:119164214-119164242	0.0373408
UTR3	17:47130993-47131021	0.0038938			UTR3	X:13059912-13059940	0.0124026			ENST00000296452	ENSG00000164061 (BSN)	hsa-miR-520a-5p	0.989		ENST00000359676	ENSG00000197183 (C20orf112)	hsa-miR-148b-3p	1		UTR3	19:49831574-49831602	0.135598			UTR3	3:197765905-197765933	0.0104427			UTR3	6:33421067-33421095	0.0150323			UTR3	12:8205599-8205627	0.00817547			UTR3	2:87003771-87003799	0.00341438			CDS	9:118997501-118997529	0.00737129
UTR3	17:47131169-47131197	0.000785289			UTR3	X:13059844-13059872	0.00331594			UTR3	3:49702684-49702712	0.0530351			UTR3	20:31034861-31034889	0.00381826			ENST00000370900	ENSG00000147255 (IGSF1)	hsa-miR-146a-5p	1		UTR3	3:197765946-197765974	0.00664686			UTR3	6:33421241-33421269	0.0194589			UTR3	12:8206149-8206177	0.0365018			ENST00000273064	ENSG00000144580 (RQCD1)	hsa-miR-138-5p	0.999		ENST00000441556	ENSG00000077063 (CTTNBP2)	hsa-miR-195-5p	1
UTR3	17:47131843-47131871	0.00117909			UTR3	X:13058897-13058925	0.00433982			UTR3	3:49702710-49702738	0.0194003			UTR3	20:31033705-31033733	0.000866683			UTR3	X:130418887-130418915	0.017512			UTR3	3:197765967-197765995	0.00257022			UTR3	6:33421311-33421339	0.0126121			UTR3	12:8207830-8207858	0.0613018			UTR3	2:219459241-219459269	0.130565			UTR3	7:117424422-117424450	0.01122
UTR3	17:47132574-47132602	0.0389408			UTR3	X:13058719-13058747	0.00461864			UTR3	3:49707043-49707071	0.00123811			UTR3	20:31030953-31030981	0.154263			UTR3	X:130418158-130418186	0.138863			UTR3	3:197765988-197766016	0.00744384			CDS	6:33410692-33410720	0.00299564			CDS	12:8196599-8196627	0.00820618			CDS	2:219449404-219449432	0.0213501			UTR3	7:117424387-117424415	0.0364465
UTR3	17:47132689-47132717	0.00164349			UTR3	X:13056313-13056341	0.0037046			UTR3	3:49707122-49707150	0.000630816			UTR3	20:31030875-31030903	0.00828913			ENST00000526995	ENSG00000175104 (TRAF6)	hsa-miR-146a-5p	1		ENST00000544325	ENSG00000111676 (ATN1)	hsa-miR-92a-1-5p	0.992		ENST00000482099	ENSG00000114455 (HHLA2)	hsa-miR-92a-2-5p	1		ENST00000444294	ENSG00000119283 (TRIM67)	hsa-miR-34c-5p	0.996		ENST00000274457	ENSG00000145780 (FEM1C)	hsa-miR-138-5p	0.999		UTR3	7:117424320-117424348	0.105868
ENST00000263228	ENSG00000107341 (UBE2R2)	hsa-miR-4271	0.998		UTR3	X:13056196-13056224	0.00561886			UTR3	3:49707912-49707940	0.00244107			ENST00000372839	ENSG00000166913 (YWHAB)	hsa-miR-148b-3p	1		UTR3	11:36511323-36511351	0.0223617			UTR3	12:7051206-7051234	0.00506897			UTR3	3:108095986-108096014	0.00600112			UTR3	1:231351963-231351991	0.00318044			UTR3	5:114859921-114859949	0.126342			UTR3	7:117422996;117424305-117423015;117424313	0.0299429
UTR3	9:33918007-33918035	0.00351465			UTR3	X:13056105-13056133	0.0030184			UTR3	3:49708266-49708294	0.00321404			UTR3	20:43535742-43535770	0.0017837			UTR3	11:36510908-36510936	0.0697658			UTR3	12:7051416-7051444	0.0736556			UTR3	3:108096834-108096862	0.021743			UTR3	1:231352768-231352796	0.00127076			UTR3	5:114856682-114856710	0.00610052			UTR3	7:117422968-117422996	0.0203402
UTR3	9:33919353-33919381	0.00276656			UTR3	X:13055554-13055582	0.00390021			UTR3	3:49708493-49708521	0.0047024			UTR3	20:43535831-43535859	0.00204245			UTR3	11:36510843-36510871	0.0815344			UTR3	12:7051426-7051454	0.0114157			UTR3	3:108096869-108096897	0.0200888			UTR3	1:231352808-231352836	0.000548386			ENST00000325006	ENSG00000158467 (AHCYL2)	hsa-miR-138-5p	0.999		UTR3	7:117422929-117422957	0.00513752
UTR3	9:33919708-33919736	0.0139885			UTR3	X:13055459-13055487	0.00341732			ENST00000367137	ENSG00000133065 (SLC41A1)	hsa-miR-520a-5p	0.986		UTR3	20:43536756-43536784	0.134936			UTR3	11:36510109-36510137	0.0122622			CDS	12:7045374-7045402	0.00274231			UTR3	3:108096900-108096928	0.0559197			UTR3	1:231353147-231353175	0.0013677			UTR3	7:129067627-129067655	0.00222996			UTR3	7:117420596-117420624	0.0194816
UTR3	9:33919915-33919943	0.0183733			UTR3	X:13054939-13054967	0.00755472			UTR3	1:205760378-205760406	0.00241445			ENST00000308497	ENSG00000173320 (STOX2)	hsa-miR-148b-3p	1		ENST00000422356	ENSG00000236557 (CR381653.1)	hsa-miR-146a-5p	1		ENST00000391955	ENSG00000187244 (BCAM)	hsa-miR-92a-1-5p	0.991		UTR3	3:108096931-108096959	0.0481857			UTR3	1:231353366-231353394	0.000740532			UTR3	7:129069797-129069825	0.128131			UTR3	7:117417579-117417607	0.00694881
UTR3	9:33920288-33920316	0.0244865			UTR3	X:13054476-13054504	0.0134719			UTR3	1:205760358-205760386	0.00359432			UTR3	4:184944279-184944307	0.145231			UTR3	21:10181625-10181653	0.136689			UTR3	19:45323091-45323119	0.0112068			UTR3	3:108096959-108096987	0.00357725			UTR3	1:231353656-231353684	0.00129753			CDS	7:128865173-128865201	0.0073352			UTR3	7:117365205-117365233	0.0022605
UTR3	9:33920369-33920397	0.0510404			UTR3	X:13053831-13053859	0.0141078			UTR3	1:205760283-205760311	0.00632341			CDS	4:184922575-184922603	0.0174105			UTR3	21:10181941-10181969	0.00992709			UTR3	19:45323189-45323217	0.0105414			UTR3	3:108097065-108097093	0.00301483			UTR3	1:231355956-231355984	0.00108145			CDS	7:128865179-128865207	0.00202662			UTR3	7:117365160-117365188	0.00195577
ENST00000392485	ENSG00000161547 (SRSF2)	hsa-miR-4271	0.997		ENST00000339438	ENSG00000009307 (CSDE1)	hsa-miR-548a-3p	0.998		UTR3	1:205760150-205760178	0.00540156			ENST00000296220	ENSG00000144909 (OSBPL11)	hsa-miR-148b-3p	1		ENST00000371097	ENSG00000196233 (LCOR)	hsa-miR-146a-5p	0.999		UTR3	19:45323307-45323335	0.0233899			ENST00000567544	ENSG00000260259 (RP11-368I7.4)	hsa-miR-92a-2-5p	1		UTR3	1:231356175-231356203	0.00147505			ENST00000554702	ENSG00000171988 (JMJD1C)	hsa-miR-138-5p	0.999		CDS	7:117450836-117450864	0.00611419
UTR3	17:74731965-74731993	0.0149926			UTR3	1:115260655-115260683	0.0491826			UTR3	1:205760093-205760121	0.00446484			UTR3	3:125249279-125249307	0.057141			UTR3	10:98716260-98716288	0.00463313			UTR3	19:45323408-45323436	0.00422435			UTR3	16:89749145-89749173	0.072079			UTR3	1:231357273-231357301	0.0904815			UTR3	10:64975174-64975202	0.00995034			ENST00000366539	ENSG00000117020 (AKT3)	hsa-miR-195-5p	1
UTR3	17:74731470-74731498	0.0373285			UTR3	1:115259656-115259684	0.0113068			UTR3	1:205759073-205759101	0.0033574			UTR3	3:125247775-125247803	0.204065			UTR3	10:98718326-98718354	0.00269678			UTR3	19:45323511-45323539	0.0387966			UTR3	16:89749041-89749069	0.0880771			ENST00000324068	ENSG00000077274 (CAPN6)	hsa-miR-34c-5p	0.996		UTR3	10:64975130-64975158	0.0312449			UTR3	1:243668309-243668337	0.0779767
UTR3	17:74730385-74730413	0.0537488			UTR3	1:115259592-115259620	0.0240067			UTR3	1:205758715-205758743	0.0177317			ENST00000262041	ENSG00000106511 (MEOX2)	hsa-miR-148b-3p	1		UTR3	10:98719276-98719304	0.00241898			ENST00000398427	ENSG00000189311 ()	hsa-miR-92a-1-5p	0.987		ENST00000358234	ENSG00000197813 (AC011450.1)	hsa-miR-92a-2-5p	0.998		UTR3	X:110489293-110489321	0.00676112			UTR3	10:64973432-64973460	0.0149268			UTR3	1:243665503-243665531	0.0681954
ENST00000369474	ENSG00000203863 (AL079342.1)	hsa-miR-4271	0.996		UTR3	1:115259555-115259583	0.0241135			UTR3	1:205758564-205758592	0.0182147			UTR3	7:15651724-15651752	0.0907234			UTR3	10:98719934-98719962	0.00108616			UTR3	11:73964675-73964703	0.0174248			UTR3	19:49832491-49832519	0.00216721			UTR3	X:110488370-110488398	0.0927033			UTR3	10:64968504-64968532	0.00841326			UTR3	1:243665065-243665093	0.00900811
UTR3	6:89676102-89676130	0.0658943			ENST00000477973	ENSG00000163602 (RYBP)	hsa-miR-548a-3p	0.998		UTR3	1:205758533-205758561	0.0185662			UTR3	7:15651571-15651599	0.095968			UTR3	10:98720576-98720604	0.0012475			UTR3	11:73965621-73965649	0.00243177			UTR3	19:49832004-49832032	0.054262			ENST00000266692	ENSG00000067798 (NAV3)	hsa-miR-34c-5p	0.996		UTR3	10:64967198-64967226	0.00235176			ENST00000319119	ENSG00000177125 (ZBTB34)	hsa-miR-195-5p	1
UTR3	6:89676188-89676216	0.0210049			UTR3	3:72427198-72427226	0.00704278			ENST00000524240	ENSG00000168546 (GFRA2)	hsa-miR-520a-5p	0.986		ENST00000427331	ENSG00000144619 (CNTN4)	hsa-miR-148b-3p	1		UTR3	10:98721350-98721378	0.00255983			UTR3	11:73965717-73965745	0.0621473			UTR3	19:49831697-49831725	0.0601399			UTR3	12:78604350-78604378	0.049201			UTR3	10:64960274-64960302	0.00231124			UTR3	9:129645221-129645249	0.002814
UTR3	6:89676210-89676238	0.0160659			UTR3	3:72427072-72427100	0.0315831			UTR3	8:21550629-21550657	0.0621868			UTR3	3:3098091-3098119	0.136541			UTR3	10:98722675-98722703	0.00232138			ENST00000319119	ENSG00000177125 (ZBTB34)	hsa-miR-92a-1-5p	0.985		ENST00000263257	ENSG00000104967 (NOVA2)	hsa-miR-92a-2-5p	0.998		UTR3	12:78604873-78604901	0.00781022			UTR3	10:64927383-64927411	0.0601893			UTR3	9:129648024-129648052	0.105894
ENST00000406912	ENSG00000220702 (RP1-32I10.10)	hsa-miR-4271	0.995		UTR3	3:72426534-72426562	0.00471477			UTR3	8:21550484-21550512	0.0166873			ENST00000414982	ENSG00000032444 (PNPLA6)	hsa-miR-148b-3p	1		UTR3	10:98723392-98723420	0.0124014			UTR3	9:129643252-129643280	0.0560943			UTR3	19:46442629-46442657	0.00881947			UTR3	12:78605094-78605122	0.0456935			ENST00000324642	ENSG00000164363 (SLC6A18)	hsa-miR-138-5p	0.999		UTR3	9:129648122-129648150	0.0740138
UTR3	22:44762095-44762123	0.0960874			UTR3	3:72426000-72426028	0.00234209			UTR3	8:21548310-21548338	0.00155412			UTR3	19:7626579-7626607	0.158592			UTR3	10:98724109-98724137	0.0892028			UTR3	9:129644021-129644049	0.00653341			UTR3	19:46441824-46441852	0.0032237			ENST00000473053	ENSG00000152969 (JAKMIP1)	hsa-miR-34c-5p	0.995		UTR3	5:1246264-1246292	0.126422			ENST00000251020	ENSG00000103449 (SALL1)	hsa-miR-195-5p	1
ENST00000247161	ENSG00000126767 (ELK1)	hsa-miR-4271	0.995		UTR3	3:72425384-72425412	0.00460874			ENST00000555944	ENSG00000088833 (NSFL1C)	hsa-miR-520a-5p	0.984		CDS	19:7615511;7615880-7615526;7615892	0.00239452			ENST00000303296	ENSG00000110422 (HIPK3)	hsa-miR-146a-5p	0.999		UTR3	9:129646678-129646706	0.0113943			UTR3	19:46441397-46441425	0.00655196			UTR3	4:6055594-6055622	0.097128			ENST00000356352	ENSG00000151461 (UPF2)	hsa-miR-138-5p	0.999		UTR3	16:51170704-51170732	0.00607374
UTR3	X:47496009-47496037	0.00311101			UTR3	3:72425092-72425120	0.00172058			UTR3	20:1433760;1434858-1433785;1434860	0.0507974			ENST00000313401	ENSG00000176749 (CDK5R1)	hsa-miR-148b-3p	1		UTR3	11:33378398-33378426	0.131455			UTR3	9:129647627-129647655	0.00464619			UTR3	19:46441284-46441312	0.0019365			ENST00000318789	ENSG00000114861 (FOXP1)	hsa-miR-34c-5p	0.995		UTR3	10:11963133-11963161	0.046712			UTR3	16:51170403-51170431	0.00445927
UTR3	X:47495555-47495583	0.0309738			UTR3	3:72425078-72425106	0.00555995			UTR3	20:1433690-1433718	0.0147534			UTR3	17:30817563-30817591	0.00760634			ENST00000309446	ENSG00000118263 (KLF7)	hsa-miR-146a-5p	0.998		ENST00000216513	ENSG00000100625 (SIX4)	hsa-miR-92a-1-5p	0.982		UTR3	19:46441113-46441141	0.00254706			UTR3	3:71007926-71007954	0.0825829			UTR3	10:11962068-11962096	0.0872891			UTR3	16:51170215-51170243	0.155211
UTR3	X:47494996-47495024	0.0618285			UTR3	3:72424276-72424304	0.0193598			UTR3	20:1423967-1423995	0.00167237			UTR3	17:30818236-30818264	0.147386			UTR3	2:207945824-207945852	0.0801116			UTR3	14:61177241-61177269	0.0101963			UTR3	19:46441044-46441072	0.00145887			UTR3	3:71004915-71004943	0.0155651			CDS	10:12071194-12071222	0.0233143			ENST00000264498	ENSG00000138685 (FGF2)	hsa-miR-195-5p	1
ENST00000337431	ENSG00000133424 (LARGE)	hsa-miR-4271	0.995		UTR3	3:72423976-72424004	0.0110045			UTR3	20:1422861-1422889	0.0111959			ENST00000216373	ENSG00000100485 (SOS2)	hsa-miR-148b-3p	1		UTR3	2:207945519-207945547	0.00572008			UTR3	14:61176392-61176420	0.0658536			UTR3	19:46441030-46441058	0.000644004			ENST00000457153	ENSG00000067715 (SYT1)	hsa-miR-34c-5p	0.995		ENST00000380874	ENSG00000054598 (FOXC1)	hsa-miR-138-5p	0.997		UTR3	4:123814278-123814306	0.00416603
UTR3	22:33669957-33669985	0.00360302			UTR3	3:72423939-72423967	0.00685536			ENST00000567743	ENSG00000159593 (NAE1)	hsa-miR-520a-5p	0.983		UTR3	14:50584798-50584826	0.0289094			UTR3	2:207944875-207944903	0.00605343			ENST00000563804	ENSG00000135697 (BCMO1)	hsa-miR-92a-1-5p	0.981		UTR3	19:46440942-46440970	0.00092193			UTR3	12:79843071-79843099	0.0276876			UTR3	6:1612445-1612473	0.072935			UTR3	4:123814583-123814611	0.010176
UTR3	22:33669062-33669090	0.0493332			UTR3	3:72423781-72423809	0.0187455			UTR3	16:66857446-66857474	0.0269695			UTR3	14:50584755-50584783	0.107173			UTR3	2:207943583-207943611	0.00579299			UTR3	16:81303911-81303939	0.0071382			UTR3	19:46440908-46440936	0.00349324			UTR3	12:79844345-79844373	0.00405908			UTR3	6:1612481-1612509	0.026513			UTR3	4:123814643-123814671	0.00406463
UTR3	22:33669055-33669083	0.00276036			ENST00000381778	ENSG00000205783 (AC091435.1)	hsa-miR-548a-3p	0.997		UTR3	16:66855430-66855458	0.0400537			ENST00000373886	ENSG00000122870 (BICC1)	hsa-miR-148b-3p	1		UTR3	2:207943301-207943329	0.00281972			UTR3	16:81319209-81319237	0.0679839			UTR3	19:46439663-46439691	0.00347118			UTR3	12:79844442-79844470	0.0071817			UTR3	6:1612487-1612515	0.00634635			UTR3	4:123814917-123814945	0.00188871
UTR3	22:33668964-33668992	0.0179976			UTR3	5:38820582-38820610	0.00785689			UTR3	16:66850739-66850767	0.00974674			UTR3	10:60588920-60588948	0.159985			UTR3	2:207942677-207942705	0.00192859			ENST00000396153	ENSG00000185104 (FAF1)	hsa-miR-92a-1-5p	0.98		UTR3	19:46438399-46438427	0.00294868			UTR3	12:79845318-79845346	0.0418582			CDS	6:1611967-1611995	0.00720515			UTR3	4:123816670-123816698	0.00171741
UTR3	22:33668919-33668947	0.0263375			UTR3	5:38820433-38820461	0.0071342			ENST00000393527	ENSG00000136811 (ODF2)	hsa-miR-520a-5p	0.981		UTR3	10:60589698-60589726	0.00382872			UTR3	2:207940603-207940631	0.00571364			UTR3	1:50907035-50907063	0.00767884			UTR3	19:46438382-46438410	0.00146894			UTR3	12:79845514-79845542	0.0176491			ENST00000316963	ENSG00000120992 (LYPLA1)	hsa-miR-138-5p	0.996		UTR3	4:123817155-123817183	0.00195666
CDS	22:33679243-33679271	0.00715092			UTR3	5:38820000-38820028	0.0731636			UTR3	9:131222547-131222575	0.00276673			CDS	10:60560787;60562837-60560806;60562845	0.00995002			UTR3	2:207939171-207939199	0.00307498			UTR3	1:50906913-50906941	0.0632033			UTR3	19:46438153-46438181	0.00255556			ENST00000306156	ENSG00000171132 (PRKCE)	hsa-miR-34c-5p	0.995		UTR3	8:54960589-54960617	0.0950223			UTR3	4:123818596-123818624	0.0398094
ENST00000332129	ENSG00000116852 (KIF21B)	hsa-miR-4271	0.994		UTR3	5:38819842-38819870	0.0182269			UTR3	9:131223282;131231462-131223289;131231482	0.0066598			ENST00000373210	ENSG00000134698 (EIF2C4)	hsa-miR-148b-3p	0.999		ENST00000325144	ENSG00000181472 (ZBTB2)	hsa-miR-146a-5p	0.998		UTR3	1:50905618-50905646	0.00317085			UTR3	19:46438136-46438164	0.0040663			UTR3	2:46412248-46412276	0.0964917			UTR3	8:54959248-54959276	0.0040026			UTR3	4:123819129-123819157	0.0752434
UTR3	1:200943182-200943210	0.0587142			ENST00000181839	ENSG00000065883 (CDK13)	hsa-miR-548a-3p	0.997		UTR3	9:131233606-131233634	0.00662193			UTR3	1:36319312-36319340	0.082851			UTR3	6:151686573-151686601	0.0203224			ENST00000324411	ENSG00000181666 (HKR1)	hsa-miR-92a-1-5p	0.978		UTR3	19:46438113-46438141	0.0020725			ENST00000483815	ENSG00000101084 (C20orf24)	hsa-miR-34c-5p	0.993		ENST00000228928	ENSG00000111331 (OAS3)	hsa-miR-138-5p	0.996		UTR3	4:123819170-123819198	0.0730435
UTR3	1:200943157-200943185	0.00405348			UTR3	7:40134809-40134837	0.026828			UTR3	9:131233627-131233655	0.00351969			UTR3	1:36319333-36319361	0.00453613			UTR3	6:151686542-151686570	0.00406434			UTR3	19:37854976-37855004	0.0369921			UTR3	19:46438082-46438110	0.0025541			UTR3	20:35236384;35238004-35236403;35238012	0.00941339			UTR3	12:113407801-113407829	0.0671464			ENST00000262643	ENSG00000105173 (CCNE1)	hsa-miR-195-5p	1
UTR3	1:200942382-200942410	0.00149026			UTR3	7:40134945-40134973	0.0368454			UTR3	9:131246314;131246980-131246333;131246988	0.00273352			UTR3	1:36319407-36319435	0.0403673			UTR3	6:151686289-151686317	0.00494576			UTR3	19:37855067-37855095	0.0359623			UTR3	19:46437226-46437254	0.00548931			UTR3	20:35238133;35240413-35238133;35240440	0.082336			UTR3	12:113407930-113407958	0.00386267			UTR3	19:30314910-30314938	0.0891923
UTR3	1:200941937-200941965	0.0265406			UTR3	7:40135116-40135144	0.0283311			UTR3	9:131247651-131247679	0.0116405			UTR3	1:36320967-36320995	0.00276238			UTR3	6:151685305-151685333	0.0833359			ENST00000299427	ENSG00000166340 (TPP1)	hsa-miR-92a-1-5p	0.974		UTR3	19:46437148-46437176	0.00466753			ENST00000394071	ENSG00000156030 (C14orf43)	hsa-miR-34c-5p	0.992		UTR3	12:113407995-113408023	0.0276663			UTR3	19:30315148-30315176	0.151252
UTR3	1:200941461-200941489	0.000615228			UTR3	7:40135151-40135179	0.00447721			UTR3	9:131247659-131247687	0.000592868			UTR3	1:36322050-36322078	0.00234414			ENST00000311015	ENSG00000172687 (ZNF738)	hsa-miR-146a-5p	0.998		UTR3	11:6635612-6635640	0.0540921			UTR3	19:46437143-46437171	0.016409			UTR3	14:74183288-74183316	0.00135218			UTR3	12:113409134-113409162	0.001574			CDS	19:30313182-30313210	0.0110976
UTR3	1:200940929-200940957	0.00169881			UTR3	7:40135156-40135184	0.00315469			UTR3	9:131250261-131250289	0.0021359			ENST00000370598	ENSG00000135298 (BAI3)	hsa-miR-148b-3p	0.999		UTR3	19:21560893-21560921	0.00783974			UTR3	11:6635036-6635064	0.0156065			UTR3	19:46437131-46437159	0.00610182			UTR3	14:74182491-74182519	0.0114759			ENST00000360388	ENSG00000196376 (SLC35F1)	hsa-miR-138-5p	0.995		ENST00000281708	ENSG00000109670 (FBXW7)	hsa-miR-195-5p	1
UTR3	1:200940140-200940168	0.000538371			UTR3	7:40135534-40135562	0.00650633			UTR3	9:131256946;131258320-131256947;131258346	0.004285			UTR3	6:70098801-70098829	0.132737			UTR3	19:21560908-21560936	0.0191489			ENST00000447118	ENSG00000101443 (WFDC2)	hsa-miR-92a-1-5p	0.973		UTR3	19:46437075-46437103	0.00515509			UTR3	14:74182088-74182116	0.0695821			UTR3	6:118636370-118636398	0.0373226			UTR3	4:153243670-153243698	0.00422735
UTR3	1:200939254-200939282	0.00135127			ENST00000406912	ENSG00000220702 (RP1-32I10.10)	hsa-miR-548a-3p	0.997		UTR3	9:131258390-131258418	0.00203681			CDS	6:69665978-69666006	0.00445346			UTR3	19:21561484-21561512	0.0537385			UTR3	20:44110123-44110151	0.0695825			UTR3	19:46437063-46437091	0.00896731			UTR3	14:74182070-74182098	0.00719946			UTR3	6:118636739-118636767	0.00110736			UTR3	4:153243238-153243266	0.160663
ENST00000380272	ENSG00000145945 (FAM50B)	hsa-miR-4271	0.993		UTR3	22:44761883-44761911	0.0206624			UTR3	9:131258402;131260692-131258420;131260701	0.00219149			CDS	6:70037747-70037775	0.013582			UTR3	19:21561920-21561948	0.0360191			ENST00000424697	ENSG00000166526 (ZNF3)	hsa-miR-92a-1-5p	0.973		UTR3	19:46437045-46437073	0.0218987			CDS	14:74206073-74206101	0.00740589			UTR3	6:118638194-118638222	0.0563235			ENST00000228437	ENSG00000110851 (PRDM4)	hsa-miR-195-5p	1
UTR3	6:3851093-3851121	0.0931361			UTR3	22:44761937-44761965	0.0867858			UTR3	9:131260757-131260785	0.00209242			ENST00000373670	ENSG00000056586 (RC3H2)	hsa-miR-148b-3p	0.999		ENST00000589717	ENSG00000256771 (ZNF253)	hsa-miR-146a-5p	0.996		UTR3	7:99667686-99667714	0.0325471			CDS	19:46443918-46443946	0.00770546			ENST00000373949	ENSG00000009780 (FAM76A)	hsa-miR-34c-5p	0.992		UTR3	6:118638574-118638602	0.00977163			UTR3	12:108126726-108126754	0.156359
CDS	6:3850936-3850964	0.0159701			ENST00000328046	ENSG00000174010 (KLHL15)	hsa-miR-548a-3p	0.997		UTR3	9:131262368-131262396	0.00641313			UTR3	9:125611468-125611496	0.00654465			UTR3	19:20003674-20003702	0.0435599			UTR3	7:99667653-99667681	0.036914			ENST00000378565	ENSG00000136156 (ITM2B)	hsa-miR-92a-2-5p	0.997		UTR3	1:28087512-28087540	0.03537			CDS	6:118635343-118635371	0.0288844			ENST00000361368	ENSG00000198742 (SMURF1)	hsa-miR-195-5p	1
ENST00000548263	ENSG00000012822 (CALCOCO1)	hsa-miR-4271	0.992		UTR3	X:24005944-24005972	0.0406312			UTR3	9:131262528-131262556	0.00201346			UTR3	9:125610964-125610992	0.0734278			UTR3	19:20003761-20003789	0.04216			ENST00000337273	ENSG00000083312 (TNPO1)	hsa-miR-92a-1-5p	0.958		UTR3	13:48835386-48835414	0.103127			UTR3	1:28087536-28087564	0.00742185			ENST00000316985	ENSG00000147548 (WHSC1L1)	hsa-miR-138-5p	0.995		UTR3	7:98627750-98627778	0.00696625
UTR3	12:54106592-54106620	0.00479831			UTR3	X:24005609-24005637	0.00623539			UTR3	9:131263155-131263183	0.0197943			UTR3	9:125608594-125608622	0.00912933			UTR3	19:20005305-20005333	0.0231351			UTR3	5:72204614-72204642	0.0543603			ENST00000315869	ENSG00000068323 (TFE3)	hsa-miR-92a-2-5p	0.996		UTR3	1:28088054-28088082	0.047736			UTR3	8:38174857-38174885	0.0898771			UTR3	7:98627285-98627313	0.00219546
UTR3	12:54106567-54106595	0.00953888			UTR3	X:24004876-24004904	0.0111721			ENST00000393067	ENSG00000110777 (POU2AF1)	hsa-miR-520a-5p	0.98		UTR3	9:125606975-125607003	0.0445623			CDS	19:19990940;20002283-19990955;20002295	0.0258535			UTR3	5:72207190-72207218	0.00197012			UTR3	X:48887634-48887662	0.00849618			ENST00000316509	ENSG00000220205 (VAMP2)	hsa-miR-34c-5p	0.991		UTR3	8:38174247-38174275	0.00713245			UTR3	7:98627247-98627275	0.00166182
UTR3	12:54105919-54105947	0.00112139			UTR3	X:24004774-24004802	0.00245444			UTR3	11:111223624-111223652	0.00362504			CDS	9:125652795-125652823	0.015462			ENST00000368599	ENSG00000178033 (FAM26E)	hsa-miR-146a-5p	0.994		UTR3	5:72207707-72207735	0.00450239			UTR3	X:48887587-48887615	0.0203294			UTR3	17:8063156-8063184	0.00659308			ENST00000308191	ENSG00000171408 (PDE7B)	hsa-miR-138-5p	0.994		UTR3	7:98626705-98626733	0.00142362
UTR3	12:54105446-54105474	0.00687379			UTR3	X:24003638-24003666	0.0130511			UTR3	11:111223271-111223299	0.00438326			ENST00000554752	ENSG00000006432 (MAP3K9)	hsa-miR-148b-3p	0.999		UTR3	6:116837627-116837655	0.0596753			UTR3	5:72210844-72210872	0.000992199			UTR3	X:48887525-48887553	0.00920234			UTR3	17:8063055-8063083	0.0204312			UTR3	6:136513360-136513388	0.0869318			UTR3	7:98625282-98625310	0.131497
UTR3	12:54105191-54105219	0.0222719			UTR3	X:24003460-24003488	0.00143878			UTR3	11:111223222-111223250	0.00623833			UTR3	14:71196981-71197009	0.125341			UTR3	6:116838096-116838124	0.00195156			ENST00000233826	ENSG00000115474 (KCNJ13)	hsa-miR-92a-1-5p	0.958		UTR3	X:48887047-48887075	0.00493066			UTR3	17:8063010-8063038	0.00596843			UTR3	6:136514014-136514042	0.00449875			CDS	7:98649981-98650009	0.0073589
UTR3	12:54104973-54105001	0.00441107			UTR3	X:24003410-24003438	0.000832844			UTR3	11:111222983-111223011	0.0600418			UTR3	14:71192833-71192861	0.00258684			UTR3	6:116838194-116838222	0.00121319			UTR3	2:233632109-233632137	0.00385323			UTR3	X:48886950-48886978	0.00928934			UTR3	17:8062928-8062956	0.0120896			UTR3	6:136514197-136514225	0.00203148			CDS	7:98649978-98650006	0.00223076
UTR3	12:54104951-54104979	0.0414401			UTR3	X:24003376-24003404	0.000718343			ENST00000416605	ENSG00000085382 (HACE1)	hsa-miR-520a-5p	0.98		UTR3	14:71191451-71191479	0.00121509			UTR3	6:116838298-116838326	0.00122567			UTR3	2:233631274-233631302	0.0580776			UTR3	X:48886750-48886778	0.0107368			UTR3	17:8062911-8062939	0.0034204			UTR3	6:136515889-136515917	0.00202873			ENST00000359766	ENSG00000198586 (TLK1)	hsa-miR-195-5p	1
CDS	12:54118914-54118942	0.00907482			UTR3	X:24003203-24003231	0.00423945			UTR3	6:105244816-105244844	0.0458243			UTR3	14:71190023-71190051	0.0027699			UTR3	6:116839695-116839723	0.00328994			ENST00000272198	ENSG00000143847 (PPFIA4)	hsa-miR-92a-1-5p	0.952		UTR3	X:48886461-48886489	0.00480478			UTR3	17:8062875-8062903	0.0389646			ENST00000333219	ENSG00000153487 (ING1)	hsa-miR-138-5p	0.993		UTR3	2:171863540-171863568	0.00967142
ENST00000392185	ENSG00000130340 (SNX9)	hsa-miR-4271	0.99		UTR3	X:24003136-24003164	0.00248229			UTR3	6:105243543;105244530-105243560;105244540	0.00661934			CDS	14:71209266-71209294	0.0031386			UTR3	6:116840069-116840097	0.00524782			UTR3	1:203045835-203045863	0.00155354			UTR3	X:48886442-48886470	0.0292396			ENST00000360689	ENSG00000033170 (FUT8)	hsa-miR-34c-5p	0.991		UTR3	13:111373164-111373192	0.0921687			UTR3	2:171849590-171849618	0.00353932
UTR3	6:158363920-158363948	0.034633			UTR3	X:24002880-24002908	0.00664957			UTR3	6:105233186;105239379-105233194;105239398	0.0179246			ENST00000377072	ENSG00000078403 (MLLT10)	hsa-miR-148b-3p	0.999		UTR3	6:116841391-116841419	0.00157481			UTR3	1:203046008-203046036	0.0173026			UTR3	X:48886373-48886401	0.00629693			UTR3	14:66209403-66209431	0.0816584			ENST00000426248	ENSG00000144283 (PKP4)	hsa-miR-138-5p	0.993		UTR3	2:171849272-171849300	0.0827884
UTR3	6:158365632-158365660	0.0505811			UTR3	X:24002663-24002691	0.00509555			UTR3	6:105177525-105177553	0.00401262			UTR3	10:22031070-22031098	0.123549			UTR3	6:116842164-116842192	0.00110671			UTR3	1:203046341-203046369	0.00583126			CDS	X:48895845-48895873	0.00429897			UTR3	14:66210520-66210548	0.0052027			UTR3	2:159526317-159526345	0.0248923			UTR3	2:171848730-171848758	0.0415235
ENST00000260356	ENSG00000137801 (THBS1)	hsa-miR-4271	0.99		UTR3	X:24002576-24002604	0.010795			ENST00000513978	ENSG00000155324 (GRAMD3)	hsa-miR-520a-5p	0.979		UTR3	10:22032043-22032071	0.00167126			UTR3	6:116844074-116844102	0.00690136			UTR3	1:203046494-203046522	0.023162			ENST00000376959	ENSG00000131398 (KCNC3)	hsa-miR-92a-2-5p	0.996		ENST00000370314	ENSG00000011677 (GABRA3)	hsa-miR-34c-5p	0.99		UTR3	2:159530510;159533251-159530512;159533276	0.0298201			ENST00000541112	ENSG00000137449 (CPEB2)	hsa-miR-195-5p	1
UTR3	15:39891538-39891566	0.0862127			ENST00000371953	ENSG00000171862 (PTEN)	hsa-miR-548a-3p	0.996		UTR3	5:125816374;125819155-125816399;125819157	0.0291248			ENST00000371711	ENSG00000158470 (B4GALT5)	hsa-miR-148b-3p	0.999		UTR3	6:116844203-116844231	0.00230332			UTR3	1:203047045-203047073	0.0021598			UTR3	19:50818170-50818198	0.00323102			UTR3	X:151336472-151336500	0.0749315			UTR3	2:159535114-159535142	0.0323175			UTR3	4:15068298-15068326	0.132415
ENST00000509570	ENSG00000178980 (SEPW1)	hsa-miR-4271	0.987		UTR3	10:89725371-89725399	0.00949761			UTR3	5:125819156-125819184	0.0026044			UTR3	20:48252621-48252649	0.00431914			UTR3	6:116845608-116845636	0.00270165			UTR3	1:203047819-203047847	0.00940104			UTR3	19:50817142-50817170	0.00165951			UTR3	X:151336229-151336257	0.00336118			UTR3	2:159537038-159537066	0.00520245			UTR3	4:15068580-15068608	0.124786
UTR3	19:48287603-48287631	0.0191751			UTR3	10:89725499-89725527	0.0492105			UTR3	5:125822594-125822622	0.0230712			UTR3	20:48251453-48251481	0.00253638			UTR3	6:116845777-116845805	0.00576936			ENST00000402866	ENSG00000102385 (DRP2)	hsa-miR-92a-1-5p	0.951		UTR3	19:50817120-50817148	0.000813807			UTR3	X:151335971-151335999	0.00732464			CDS	2:159433869;159459582-159433895;159459583	0.00948981			UTR3	4:15069169-15069197	0.00463614
UTR3	19:48287693-48287721	0.0325035			UTR3	10:89725672-89725700	0.00594578			UTR3	5:125828876-125828904	0.0185021			UTR3	20:48250403-48250431	0.00240254			ENST00000375256	ENSG00000165244 (ZNF367)	hsa-miR-146a-5p	0.994		UTR3	X:100515661-100515689	0.0592881			UTR3	19:50817105-50817133	0.00380001			ENST00000265840	ENSG00000110675 (ELMOD1)	hsa-miR-34c-5p	0.99		ENST00000237536	ENSG00000149639 (SOGA1)	hsa-miR-138-5p	0.992		CDS	4:15004739-15004767	0.00560406
UTR3	19:48287767-48287795	0.0302312			UTR3	10:89726425-89726453	0.0180412			ENST00000361028	ENSG00000158691 (ZSCAN12)	hsa-miR-520a-5p	0.979		UTR3	20:48250090-48250118	0.00518743			UTR3	9:99150215-99150243	0.0900603			ENST00000267884	ENSG00000140319 (SRP14)	hsa-miR-92a-1-5p	0.946		UTR3	19:50816274-50816302	0.00292861			UTR3	11:107535936-107535964	0.0505834			UTR3	20:35414856-35414884	0.00342231			CDS	4:15004742-15004770	0.00150728
ENST00000420353	ENSG00000170653 (ATF7)	hsa-miR-4271	0.987		UTR3	10:89727506-89727534	0.00346067			UTR3	6:28350162-28350190	0.0269818			UTR3	20:48249620-48249648	0.115175			UTR3	9:99149779-99149807	0.00520396			UTR3	15:40328213-40328241	0.057476			UTR3	19:50815840-50815868	0.00222854			UTR3	11:107537001-107537029	0.0166254			UTR3	20:35414826-35414854	0.00295988			ENST00000400183	ENSG00000155313 (USP25)	hsa-miR-195-5p	1
UTR3	12:53910697-53910725	0.00498345			UTR3	10:89728568-89728596	0.00244847			UTR3	6:28349771-28349799	0.0107293			ENST00000374875	ENSG00000099250 (NRP1)	hsa-miR-148b-3p	0.999		ENST00000576251	ENSG00000101574 (METTL4)	hsa-miR-146a-5p	0.991		ENST00000573360	ENSG00000166676 (FAM18A)	hsa-miR-92a-1-5p	0.946		UTR3	19:50815384-50815412	0.0132742			UTR3	11:107537005-107537033	0.00223363			UTR3	20:35413222-35413250	0.00566859			UTR3	21:17250854-17250882	0.137356
UTR3	12:53909872-53909900	0.00168771			UTR3	10:89728603-89728631	0.0010575			UTR3	6:28349449-28349477	0.0213952			UTR3	10:33468891-33468919	0.00346712			UTR3	18:2539046-2539074	0.0761224			UTR3	16:10869314-10869342	0.0574364			UTR3	19:50815324-50815352	0.0125737			UTR3	11:107537430-107537458	0.0169612			UTR3	20:35413202-35413230	0.00302669			ENST00000316981	ENSG00000181690 (PLAG1)	hsa-miR-195-5p	1
UTR3	12:53908990-53909018	0.00179256			UTR3	10:89728610-89728638	0.00175986			UTR3	6:28348586-28348614	0.00389563			UTR3	10:33468154-33468182	0.0035967			UTR3	18:2537938-2537966	0.00440589			ENST00000450958	ENSG00000230786 (AL161645.1)	hsa-miR-92a-1-5p	0.945		UTR3	19:50815239-50815267	0.00847794			ENST00000380338	ENSG00000171843 (MLLT3)	hsa-miR-34c-5p	0.99		UTR3	20:35413153-35413181	0.000397419			UTR3	8:57076340-57076368	0.0023899
UTR3	12:53908764-53908792	0.00330288			UTR3	10:89729362-89729390	0.00343872			UTR3	6:28347751-28347779	0.00822219			UTR3	10:33466862-33466890	0.111719			UTR3	18:2537532-2537560	0.00713844			UTR3	10:135380768-135380796	0.0125813			UTR3	19:50815235-50815263	0.00721294			UTR3	9:20346054-20346082	0.0734311			UTR3	20:35411202-35411230	0.00165326			UTR3	8:57074357-57074385	0.0660002
UTR3	12:53908609-53908637	0.0235014			UTR3	10:89730544-89730572	0.00598914			UTR3	6:28347343-28347371	0.00226636			UTR3	10:33466525-33466553	0.00684918			ENST00000286614	ENSG00000156103 (MMP16)	hsa-miR-146a-5p	0.989		UTR3	10:135380736-135380764	0.00338839			UTR3	19:50815222-50815250	0.0483309			UTR3	9:20343442-20343470	0.00137318			UTR3	20:35411066-35411094	0.000962077			UTR3	8:57073577-57073605	0.144685
UTR3	12:53907929-53907957	0.00123582			ENST00000236228	ENSG00000117569 (PTBP2)	hsa-miR-548a-3p	0.996		ENST00000322213	ENSG00000072501 (SMC1A)	hsa-miR-520a-5p	0.978		ENST00000474524	ENSG00000144893 (MED12L)	hsa-miR-148b-3p	0.999		UTR3	8:89052958-89052986	0.0168535			UTR3	10:135380731-135380759	0.00796429			CDS	19:50826450-50826478	0.00363066			UTR3	9:20342640-20342668	0.0109569			UTR3	20:35410370-35410398	0.0019884			ENST00000482777	ENSG00000204842 (ATXN2)	hsa-miR-195-5p	1
UTR3	12:53907104-53907132	0.00383664			UTR3	1:97279363-97279391	0.00644966			UTR3	X:53406993-53407021	0.00836453			UTR3	3:151150606-151150634	0.121906			UTR3	8:89052202-89052230	0.056637			UTR3	10:135380668-135380696	0.00445953			CDS	19:50826401-50826429	0.00630718			ENST00000294740	ENSG00000162702 (ZNF281)	hsa-miR-34c-5p	0.99		UTR3	20:35410231-35410259	0.000897617			UTR3	12:111893191-111893219	0.00761261
UTR3	12:53906520-53906548	0.0317931			UTR3	1:97279472-97279500	0.00515786			UTR3	X:53406962-53406990	0.0193489			UTR3	3:151153331-151153359	0.00637084			UTR3	8:89051673-89051701	0.00221234			UTR3	10:135380243-135380271	0.0287982			ENST00000360105	ENSG00000008441 (NFIX)	hsa-miR-92a-2-5p	0.995		UTR3	1:200376080-200376108	0.086219			UTR3	20:35407986-35408014	0.00200867			UTR3	12:111893138-111893166	0.00207515
UTR3	12:53905953-53905981	0.00639889			UTR3	1:97279946-97279974	0.0294163			UTR3	X:53406852-53406880	0.00880883			CDS	3:151073767-151073795	0.00611302			UTR3	8:89045113-89045141	0.00921865			ENST00000397328	ENSG00000198125 (MB)	hsa-miR-92a-1-5p	0.945		UTR3	19:13205541-13205569	0.0191861			ENST00000261381	ENSG00000103489 (XYLT1)	hsa-miR-34c-5p	0.989		UTR3	20:35407407-35407435	0.0101262			UTR3	12:111892997-111893025	0.00226692
UTR3	12:53905930-53905958	0.00334634			UTR3	1:97280024-97280052	0.0459591			UTR3	X:53406282-53406310	0.00285174			CDS	3:151083660-151083688	0.00596782			ENST00000382852	ENSG00000169953 (HSFY2)	hsa-miR-146a-5p	0.989		UTR3	22:36003055-36003083	0.0452788			UTR3	19:13205870-13205898	0.0253501			UTR3	16:17202015-17202043	0.0117844			UTR3	20:35406970-35406998	0.00164207			UTR3	12:111890263-111890291	0.123673
ENST00000382352	ENSG00000177764 (ZCCHC3)	hsa-miR-4271	0.987		UTR3	1:97280252-97280280	0.0129148			UTR3	X:53406046-53406074	0.00280814			CDS	3:151083747-151083775	0.00704921			UTR3	Y:20931130-20931158	0.0844942			UTR3	22:36003040-36003068	0.0068324			UTR3	19:13206068-13206096	0.00736113			UTR3	16:17201765-17201793	0.00160236			UTR3	20:35406959-35406987	0.000673465			ENST00000430012	ENSG00000105204 (DYRK1B)	hsa-miR-195-5p	1
UTR3	20:279762-279790	0.0510509			ENST00000367385	ENSG00000151414 (NEK7)	hsa-miR-548a-3p	0.996		UTR3	X:53405926-53405954	0.00129029			ENST00000378438	ENSG00000182220 (ATP6AP2)	hsa-miR-148b-3p	0.999		ENST00000334681	ENSG00000187094 (CCK)	hsa-miR-146a-5p	0.988		UTR3	22:36002822-36002850	0.00521622			UTR3	19:13206073-13206101	0.00879058			UTR3	16:17200881-17200909	0.00310673			UTR3	20:35406639-35406667	0.0343346			UTR3	19:40316254-40316282	0.135233
UTR3	20:279918-279946	0.023597			UTR3	1:198288755-198288783	0.0601366			UTR3	X:53404302-53404330	0.00763817			UTR3	X:40465263-40465291	0.091493			UTR3	3:42299458-42299486	0.0825878			ENST00000304788	ENSG00000170191 (NANP)	hsa-miR-92a-1-5p	0.944		UTR3	19:13206160-13206188	0.0117945			UTR3	16:17200203-17200231	0.000862027			UTR3	20:35405955-35405983	0.0207566			ENST00000260283	ENSG00000137727 (ARHGAP20)	hsa-miR-195-5p	1
UTR3	20:280550-280578	0.00678244			UTR3	1:198288866-198288894	0.00464125			UTR3	X:53403820-53403848	0.00778463			UTR3	X:40465315-40465343	0.0268319			ENST00000371178	ENSG00000162604 (TM2D1)	hsa-miR-146a-5p	0.988		UTR3	20:25596411-25596439	0.0429647			UTR3	19:13208497-13208525	0.00364784			UTR3	16:17200004-17200032	0.0025991			ENST00000525693	ENSG00000173039 (RELA)	hsa-miR-138-5p	0.989		UTR3	11:110447865-110447893	0.137817
ENST00000323329	ENSG00000132874 (SLC14A2)	hsa-miR-4271	0.986		UTR3	1:198288902-198288930	0.0106093			UTR3	X:53402226-53402254	0.013872			ENST00000518312	ENSG00000065609 (SNAP91)	hsa-miR-148b-3p	0.999		UTR3	1:62160164-62160192	0.0417737			UTR3	20:25596382-25596410	0.0071589			UTR3	19:13208783-13208811	0.00277306			UTR3	16:17198448-17198476	0.00457235			UTR3	11:65423022-65423050	0.00422419			ENST00000299613	ENSG00000166483 (WEE1)	hsa-miR-195-5p	1
UTR3	18:43217054-43217082	0.0670554			UTR3	1:198289126-198289154	0.00467786			ENST00000265026	ENSG00000073803 (MAP3K13)	hsa-miR-520a-5p	0.976		UTR3	6:84368729-84368757	0.0447281			UTR3	1:62160063-62160091	0.0403523			UTR3	20:25595557-25595585	0.00147359			UTR3	19:13208925-13208953	0.00292035			UTR3	16:17198166-17198194	0.000840884			UTR3	11:65422737-65422765	0.00421051			UTR3	11:9610393-9610421	0.0449711
UTR3	18:43224251-43224279	0.0126488			UTR3	1:198289262-198289290	0.00342346			UTR3	3:185200395-185200423	0.0492515			UTR3	6:84263240-84263268	0.0734358			ENST00000290271	ENSG00000159167 (STC1)	hsa-miR-146a-5p	0.988		UTR3	20:25593875-25593903	0.00526473			UTR3	19:13208936-13208964	0.00761775			UTR3	16:17197964-17197992	0.0019614			UTR3	11:65421536-65421564	0.00470994			UTR3	11:9610672-9610700	0.098073
ENST00000396821	ENSG00000100201 (DDX17)	hsa-miR-4271	0.982		UTR3	1:198289269-198289297	0.00408704			UTR3	3:185201325-185201353	0.00406863			ENST00000412770	ENSG00000105063 (PPP6R1)	hsa-miR-148b-3p	0.999		UTR3	8:23699890-23699918	0.0824294			ENST00000355754	ENSG00000162654 (GBP4)	hsa-miR-92a-1-5p	0.942		UTR3	19:13209060-13209088	0.00308729			UTR3	16:17197592-17197620	0.0022432			UTR3	11:65421370-65421398	0.0713211			UTR3	11:9610770-9610798	0.00572453
UTR3	22:38881811-38881839	0.0136609			UTR3	1:198289531-198289559	0.00310516			UTR3	3:185204553-185204581	0.00747488			UTR3	19:55741711-55741739	0.123902			ENST00000433818	ENSG00000149262 (INTS4)	hsa-miR-146a-5p	0.986		UTR3	1:89650389-89650417	0.0100356			UTR3	19:13209065-13209093	0.00390628			UTR3	16:17197586-17197614	0.000548387			ENST00000354947	ENSG00000166908 (PIP4K2C)	hsa-miR-138-5p	0.989		CDS	11:9608031-9608059	0.0172055
UTR3	22:38881652-38881680	0.0544203			UTR3	1:198289545-198289573	0.0024088			UTR3	3:185206205-185206233	0.00333417			ENST00000545606	ENSG00000111530 (CAND1)	hsa-miR-148b-3p	0.999		UTR3	11:77652272;77666988-77652297;77666990	0.0668229			UTR3	1:89649961-89649989	0.00275101			UTR3	19:13209069-13209097	0.00172358			UTR3	16:17197014-17197042	0.00202727			UTR3	12:57997002-57997030	0.0835391			ENST00000235307	ENSG00000116667 (C1orf21)	hsa-miR-195-5p	1
UTR3	22:38881298-38881326	0.00294056			UTR3	1:198290221-198290249	0.00207706			UTR3	3:185206598-185206626	0.00706553			UTR3	12:67706631-67706659	0.126229			UTR3	11:77632452-77632480	0.0108461			UTR3	1:89646931-89646959	0.00657018			ENST00000447750	ENSG00000203879 (GDI1)	hsa-miR-92a-2-5p	0.995		UTR3	16:17196189-17196217	0.0323031			ENST00000370298	ENSG00000143033 (MTF2)	hsa-miR-138-5p	0.988		UTR3	1:184588889-184588917	0.145963
UTR3	22:38880254-38880282	0.00197107			UTR3	1:198291070-198291098	0.00428454			ENST00000398947	ENSG00000164134 (NAA15)	hsa-miR-520a-5p	0.975		UTR3	12:67709289-67709317	0.00851392			UTR3	11:77632405-77632433	0.00171922			UTR3	1:89646906-89646934	0.0369096			UTR3	X:153671072-153671100	0.01853			UTR3	16:17195832-17195860	0.00349689			UTR3	1:93603662-93603690	0.00318039			UTR3	1:184590600-184590628	0.00216547
UTR3	22:38880161-38880189	0.0043731			ENST00000309993	ENSG00000174579 (MSL2)	hsa-miR-548a-3p	0.996		UTR3	4:140309513-140309541	0.0175185			ENST00000451320	ENSG00000164144 (ARFIP1)	hsa-miR-148b-3p	0.999		UTR3	11:77618768-77618796	0.00141533			ENST00000349062	ENSG00000146833 (TRIM4)	hsa-miR-92a-1-5p	0.939		UTR3	X:153671090-153671118	0.00702285			UTR3	16:17195735-17195763	0.00959674			UTR3	1:93604407-93604435	0.0762913			UTR3	1:184591289-184591317	0.00123765
CDS	22:38897253-38897281	0.0145514			UTR3	3:135869938-135869966	0.0358349			UTR3	4:140310204-140310232	0.0529342			UTR3	4:153831643-153831671	0.127695			ENST00000369649	ENSG00000126903 (SLC10A3)	hsa-miR-146a-5p	0.985		UTR3	7:99489112-99489140	0.0555157			UTR3	X:153671227-153671255	0.0175446			UTR3	16:17195670-17195698	0.00989224			UTR3	1:93604458-93604486	0.00399176			UTR3	1:184592101-184592129	0.0017135
ENST00000285896	ENSG00000155508 (CNOT8)	hsa-miR-4271	0.982		UTR3	3:135869262-135869290	0.00502967			ENST00000550285	ENSG00000123360 (PDE1B)	hsa-miR-520a-5p	0.974		UTR3	4:153832586-153832614	0.00349832			UTR3	X:153715790-153715818	0.0793265			ENST00000553522	ENSG00000176153 (GPX2)	hsa-miR-92a-1-5p	0.939		UTR3	X:153671286-153671314	0.00647036			CDS	16:17564303-17564331	0.00149908			ENST00000519083	ENSG00000112038 (OPRM1)	hsa-miR-138-5p	0.988		UTR3	1:184594944-184594972	0.00145409
UTR3	5:154255046-154255074	0.0364164			UTR3	3:135868619-135868647	0.00638106			UTR3	12:54967153-54967181	0.00804676			CDS	4:153804031;153809285-153804032;153809311	0.0343859			CDS	X:153716236-153716264	0.00692439			UTR3	14:65406363-65406391	0.00600051			UTR3	X:153671328-153671356	0.00241617			CDS	16:17352928-17352956	0.00472371			UTR3	6:154428994-154429022	0.0797813			ENST00000315204	ENSG00000130413 (STK33)	hsa-miR-195-5p	1
UTR3	5:154255189-154255217	0.039832			UTR3	3:135868520-135868548	0.00515706			UTR3	12:54967463-54967491	0.00393465			ENST00000426016	ENSG00000115904 (SOS1)	hsa-miR-148b-3p	0.998		ENST00000555818	ENSG00000197555 (SIPA1L1)	hsa-miR-146a-5p	0.984		UTR3	14:65406253-65406281	0.0280152			UTR3	X:153671339-153671367	0.00466242			CDS	16:17211650-17211678	0.0159944			UTR3	6:154430100-154430128	0.00607149			UTR3	11:8414016-8414044	0.00977208
ENST00000373998	ENSG00000147130 (ZMYM3)	hsa-miR-4271	0.982		UTR3	3:135868339-135868367	0.0106694			UTR3	12:54969884;54970355-54969884;54970382	0.0075392			UTR3	2:39212900-39212928	0.0947522			UTR3	14:72206513-72206541	0.00194169			UTR3	14:65406034-65406062	0.0213257			UTR3	X:153671430-153671458	0.0107818			ENST00000366756	ENSG00000198719 (DLL1)	hsa-miR-34c-5p	0.989		CDS	6:154411111-154411139	0.0295523			UTR3	11:8413896-8413924	0.00412869
UTR3	X:70460315-70460343	0.0167829			UTR3	3:135868174-135868202	0.02055			UTR3	12:54971081-54971109	0.00910275			UTR3	2:39212885-39212913	0.0146544			UTR3	14:72207598-72207626	0.0735555			ENST00000510026	ENSG00000172262 (ZNF131)	hsa-miR-92a-1-5p	0.93		UTR3	X:153671732-153671760	0.0295514			UTR3	6:170591758-170591786	0.0110301			ENST00000465115	ENSG00000104313 (EYA1)	hsa-miR-138-5p	0.987		UTR3	11:8413466-8413494	0.134107
UTR3	X:70460215-70460243	0.0107151			UTR3	3:135867767-135867795	0.0193842			UTR3	12:54971864-54971892	0.0383776			UTR3	2:39212423-39212451	0.00584612			UTR3	14:72207868-72207896	0.00373069			UTR3	5:43174597-43174625	0.0529614			ENST00000287594	ENSG00000156968 (MPV17L)	hsa-miR-92a-2-5p	0.994		UTR3	6:170591662-170591690	0.0217133			UTR3	8:72211335-72211363	0.0217061			CDS	11:8494715-8494743	0.0116851
UTR3	X:70459884-70459912	0.00524287			ENST00000370994	ENSG00000142864 (SERBP1)	hsa-miR-548a-3p	0.996		UTR3	12:54971911-54971939	0.00319942			CDS	2:39214690-39214718	0.0218641			CDS	14:72054749-72054777	0.0147446			ENST00000281708	ENSG00000109670 (FBXW7)	hsa-miR-92a-1-5p	0.928		UTR3	16:15502856-15502884	0.00288065			UTR3	6:170591599-170591627	0.0520798			UTR3	8:72211306-72211334	0.0209662			ENST00000356698	ENSG00000146374 (RSPO3)	hsa-miR-195-5p	1
UTR3	X:70459871-70459899	0.00355463			UTR3	1:67878688-67878716	0.0585755			ENST00000322446	ENSG00000180574 (EIF2S3L)	hsa-miR-520a-5p	0.97		ENST00000393094	ENSG00000166266 (CUL5)	hsa-miR-148b-3p	0.998		CDS	14:72197001;72200383-72197018;72200393	0.00566664			UTR3	4:153243469-153243497	0.0105485			UTR3	16:15502860-15502888	0.00117533			ENST00000520509	ENSG00000175305 (CCNE2)	hsa-miR-34c-5p	0.988		UTR3	8:72127947;72128927-72127963;72128938	0.00231481			UTR3	6:127517163-127517191	0.146756
UTR3	X:70459745-70459773	0.0271387			UTR3	1:67878349-67878377	0.00926007			UTR3	12:10675330-10675358	0.06773			UTR3	11:107975483-107975511	0.112696			ENST00000338965	ENSG00000188211 (NCR3LG1)	hsa-miR-146a-5p	0.984		UTR3	4:153243278-153243306	0.0187082			UTR3	16:15503279-15503307	0.0299333			UTR3	8:95893730-95893758	0.0821609			UTR3	8:72109981-72110009	0.0363397			UTR3	6:127518241-127518269	0.00598723
UTR3	X:70459681-70459709	0.0134059			UTR3	1:67878044-67878072	0.00442664			ENST00000462942	ENSG00000181090 (EHMT1)	hsa-miR-520a-5p	0.969		UTR3	11:107978029-107978057	0.00315631			UTR3	11:17394121-17394149	0.0383108			UTR3	4:153242520-153242548	0.0135344			UTR3	16:15503313-15503341	0.0106858			ENST00000281043	ENSG00000134323 (MYCN)	hsa-miR-34c-5p	0.988		ENST00000418472	ENSG00000141627 (DYM)	hsa-miR-138-5p	0.986		ENST00000358740	ENSG00000196333 (AL158821.1)	hsa-miR-195-5p	1
CDS	X:70472564-70472592	0.00635773			UTR3	1:67877543-67877571	0.00248445			UTR3	9:140759142-140759170	0.00653928			ENST00000370471	ENSG00000102081 (FMR1)	hsa-miR-148b-3p	0.998		UTR3	11:17395237-17395265	0.00670011			UTR3	4:153242497-153242525	0.00960204			UTR3	16:15503344-15503372	0.0457826			UTR3	2:16086221-16086249	0.03861			UTR3	18:46858360;46860098-46858376;46860109	0.08041			UTR3	X:106057755-106057783	0.116122
CDS	X:70464653-70464681	0.00900454			UTR3	1:67877416-67877444	0.0073478			UTR3	9:140759162-140759190	0.0136796			UTR3	X:147031099-147031127	0.104494			UTR3	11:17397081-17397109	0.0114182			ENST00000530122	ENSG00000254995 (STX16-NPEPL1)	hsa-miR-92a-1-5p	0.927		UTR3	16:15503372-15503400	0.00333208			UTR3	2:16086779-16086807	0.0443215			ENST00000381052	ENSG00000049192 (ADAMTS6)	hsa-miR-138-5p	0.986		UTR3	X:106057567-106057595	0.104245
ENST00000357154	ENSG00000196104 (SPOCK3)	hsa-miR-4271	0.982		UTR3	1:67877222-67877250	0.00261924			UTR3	9:140759180-140759208	0.00737809			UTR3	X:147031678-147031706	0.00593966			UTR3	11:17397548-17397576	0.0218114			UTR3	20:57268802-57268830	0.0198316			ENST00000225394	ENSG00000108262 (GIT1)	hsa-miR-92a-2-5p	0.994		ENST00000368358	ENSG00000143630 (HCN3)	hsa-miR-34c-5p	0.987		UTR3	5:64595819-64595847	0.0661802			ENST00000368346	ENSG00000116539 (ASH1L)	hsa-miR-195-5p	1
UTR3	4:167655990-167656018	0.0760441			UTR3	1:67875927-67875955	0.00143787			UTR3	9:140759213-140759241	0.00461064			ENST00000456936	ENSG00000134970 (TMED7)	hsa-miR-148b-3p	0.998		ENST00000313899	ENSG00000138668 (HNRNPD)	hsa-miR-146a-5p	0.983		UTR3	20:57274267-57274295	0.027788			UTR3	17:27901638-27901666	0.0406314			UTR3	1:155258504-155258532	0.0410303			UTR3	5:64592964-64592992	0.00544314			UTR3	1:155307081-155307109	0.0067152
ENST00000380494	ENSG00000113163 (COL4A3BP)	hsa-miR-4271	0.982		UTR3	1:67875678-67875706	0.00146425			UTR3	9:140759251-140759279	0.00580211			UTR3	5:114951447-114951475	0.0113007			UTR3	4:83275160-83275188	0.0770128			UTR3	20:57282245;57287535-57282256;57287551	0.00458359			UTR3	17:27901565-27901593	0.00522002			UTR3	1:155258619-155258647	0.00714172			UTR3	5:64587237-64587265	0.00450465			UTR3	1:155305220-155305248	0.139975
UTR3	5:74669328-74669356	0.02699			UTR3	1:67875644-67875672	0.000718997			UTR3	9:140759640-140759668	0.0140413			UTR3	5:114950946-114950974	0.0934558			ENST00000371388	ENSG00000131721 (RHOXF2)	hsa-miR-146a-5p	0.983		ENST00000403444	ENSG00000079385 (CEACAM1)	hsa-miR-92a-1-5p	0.926		UTR3	17:27901351-27901379	0.00953157			UTR3	1:155258628-155258656	0.0164851			UTR3	5:64468755-64468783	0.00247703			CDS	1:155313981-155314009	0.00575405
UTR3	5:74667616-74667644	0.0487865			UTR3	1:67873637-67873665	0.0138903			UTR3	9:140761885-140761913	0.00100934			UTR3	5:114950168-114950196	0.00870175			UTR3	X:119297883-119297911	0.0767453			UTR3	19:43013044-43013072	0.0416102			UTR3	17:27901129-27901157	0.0175872			UTR3	1:155258723-155258751	0.00344257			UTR3	5:64445685-64445713	0.00182744			ENST00000284523	ENSG00000154342 (WNT3A)	hsa-miR-195-5p	1
ENST00000393909	ENSG00000115364 (MRPL19)	hsa-miR-4271	0.981		ENST00000396137	ENSG00000152409 (JMY)	hsa-miR-548a-3p	0.996		UTR3	9:140763159-140763187	0.00273435			ENST00000399799	ENSG00000067900 (ROCK1)	hsa-miR-148b-3p	0.998		ENST00000446113	ENSG00000177054 (ZDHHC13)	hsa-miR-146a-5p	0.983		UTR3	19:43012965-43012993	0.0103009			UTR3	17:27900969-27900997	0.00658323			UTR3	1:155258801-155258829	0.00762596			ENST00000442128	ENSG00000229689 (AC009237.1)	hsa-miR-138-5p	0.986		UTR3	1:228247353-228247381	0.00222587
UTR3	2:75883798-75883826	0.00218003			UTR3	5:78618081-78618109	0.00483146			UTR3	9:140763378-140763406	0.0113894			UTR3	18:18531184-18531212	0.00745309			UTR3	11:19197625-19197653	0.0768598			ENST00000368184	ENSG00000160856 (FCRL3)	hsa-miR-92a-1-5p	0.926		UTR3	17:27900731-27900759	0.00339691			UTR3	1:155259414-155259442	0.00517481			UTR3	2:96197861-96197889	0.0752395			UTR3	1:228247619-228247647	0.00173046
UTR3	2:75884928-75884956	0.0728879			UTR3	5:78618322-78618350	0.00567051			CDS	9:140652389-140652417	0.0154346			UTR3	18:18530471-18530499	0.0567975			ENST00000379391	ENSG00000166881 (TMEM194A)	hsa-miR-146a-5p	0.981		UTR3	1:157648435-157648463	0.00593174			UTR3	17:27900702-27900730	0.00256148			ENST00000451899	ENSG00000164823 (OSGIN2)	hsa-miR-34c-5p	0.987		UTR3	2:96198088-96198116	0.00496841			UTR3	1:228248512-228248540	0.00199743
ENST00000269122	ENSG00000141367 (CLTC)	hsa-miR-4271	0.981		UTR3	5:78618944-78618972	0.00213751			ENST00000569719	ENSG00000205457 (TP53TG3C)	hsa-miR-520a-5p	0.969		UTR3	18:18529984-18530012	0.01249			UTR3	12:57452981-57453009	0.0678781			UTR3	1:157647940-157647968	0.0435725			UTR3	17:27900672-27900700	0.00529774			UTR3	8:90937948-90937976	0.0794544			ENST00000334884	ENSG00000005483 (KMT2E)	hsa-miR-138-5p	0.985		UTR3	1:228248571-228248599	0.00369373
UTR3	17:57771440-57771468	0.0697978			UTR3	5:78619368-78619396	0.00428577			UTR3	16:33207233-33207261	0.0552196			UTR3	18:18529925-18529953	0.0373229			UTR3	12:57452705-57452733	0.00324899			UTR3	1:157646697-157646725	0.0024323			UTR3	17:27900607-27900635	0.00316611			UTR3	8:90939325-90939353	0.00246882			UTR3	7:104749555-104749583	0.0333211			UTR3	1:228248916-228248944	0.143528
UTR3	17:57771796-57771824	0.00574483			UTR3	5:78620487-78620515	0.00193817			UTR3	16:33207317-33207345	0.0116291			ENST00000263816	ENSG00000081479 (LRP2)	hsa-miR-148b-3p	0.998		UTR3	12:57452588-57452616	0.0012833			ENST00000371372	ENSG00000148408 (CACNA1B)	hsa-miR-92a-1-5p	0.925		ENST00000482914	ENSG00000204256 (BRD2)	hsa-miR-92a-2-5p	0.993		ENST00000246792	ENSG00000126458 (RRAS)	hsa-miR-34c-5p	0.985		UTR3	7:104752857-104752885	0.00239184			CDS	1:228247086-228247114	0.00696558
ENST00000398733	ENSG00000131508 (UBE2D2)	hsa-miR-4271	0.98		UTR3	5:78621249-78621277	0.00245894			ENST00000565622	ENSG00000183632 (TP53TG3)	hsa-miR-520a-5p	0.969		UTR3	2:169984955-169984983	0.115813			UTR3	12:57452281-57452309	0.00128026			UTR3	9:141018871-141018899	0.0518645			UTR3	6:32944116-32944144	0.0800774			UTR3	19:50138784-50138812	0.00310505			UTR3	7:104753301-104753329	0.035689			ENST00000375442	ENSG00000184205 (TSPYL2)	hsa-miR-195-5p	1
UTR3	5:139006471-139006499	0.0605393			UTR3	5:78621589-78621617	0.00346586			UTR3	16:32685772-32685800	0.0551476			CDS	2:170150768;170151110-170150771;170151134	0.017396			UTR3	12:57451800-57451828	0.00179934			ENST00000439370	ENSG00000130830 (MPP1)	hsa-miR-92a-1-5p	0.924		UTR3	6:32944347-32944375	0.00446597			UTR3	19:50138669-50138697	0.00413357			UTR3	7:104753511-104753539	0.00350424			UTR3	X:53117334-53117362	0.137844
UTR3	5:139007857-139007885	0.0137361			UTR3	5:78621754-78621782	0.00179116			UTR3	16:32685688-32685716	0.0115571			ENST00000351217	ENSG00000156642 (NPTN)	hsa-miR-148b-3p	0.998		ENST00000005756	ENSG00000007001 (UPP2)	hsa-miR-146a-5p	0.981		UTR3	X:154018254-154018282	0.0515831			UTR3	6:32946042-32946070	0.00136558			UTR3	19:50138555-50138583	0.0720289			UTR3	7:104753975-104754003	0.00459996			UTR3	X:53117505-53117533	0.00287623
ENST00000371224	ENSG00000059573 (ALDH18A1)	hsa-miR-4271	0.98		UTR3	5:78621763-78621791	0.000899281			ENST00000465301	ENSG00000243978 (RGAG1)	hsa-miR-520a-5p	0.969		UTR3	15:73853045-73853073	0.032735			UTR3	2:158991473-158991501	0.0704026			ENST00000475244	ENSG00000082684 (SEMA5B)	hsa-miR-92a-1-5p	0.922		UTR3	6:32947610-32947638	0.00242377			ENST00000330258	ENSG00000184675 (FAM123B)	hsa-miR-34c-5p	0.984		ENST00000587536	ENSG00000267106 (C19orf82)	hsa-miR-138-5p	0.984		ENST00000263390	ENSG00000105085 (MED26)	hsa-miR-195-5p	0.999
UTR3	10:97366177-97366205	0.00348627			UTR3	5:78621955-78621983	0.00294695			UTR3	X:109698571-109698599	0.00363644			UTR3	15:73852765-73852793	0.00572938			UTR3	2:158992316-158992344	0.00436789			UTR3	3:122629748-122629776	0.051094			UTR3	6:32948523-32948551	0.00309679			UTR3	X:63408888-63408916	0.0239978			UTR3	19:9744597-9744625	0.0312995			UTR3	19:16686641-16686669	0.130149
UTR3	10:97365908-97365936	0.00404403			UTR3	5:78621975-78622003	0.0031439			CDS	X:109694073-109694101	0.0233695			UTR3	15:73852666-73852694	0.0723593			ENST00000591639	ENSG00000081665 (ZNF506)	hsa-miR-146a-5p	0.98		ENST00000521075	ENSG00000153317 (ASAP1)	hsa-miR-92a-1-5p	0.919		UTR3	6:32948533-32948561	0.00126626			UTR3	X:63407237-63407265	0.00176696			UTR3	19:9745262-9745290	0.0470295			ENST00000367667	ENSG00000143207 (RFWD2)	hsa-miR-195-5p	0.999
UTR3	10:97365852-97365880	0.00349347			UTR3	5:78622120-78622148	0.00991808			CDS	X:109694343-109694371	0.0153341			ENST00000293379	ENSG00000161638 (ITGA5)	hsa-miR-148b-3p	0.998		UTR3	19:19905215-19905243	0.0340596			UTR3	8:131124423-131124451	0.00261261			ENST00000451672	ENSG00000241043 (TIGD1L2)	hsa-miR-92a-2-5p	0.992		UTR3	X:63407218-63407246	0.00161929			ENST00000540845	ENSG00000172059 (KLF11)	hsa-miR-138-5p	0.983		UTR3	1:175916351;175956079-175916375;175956082	0.107762
UTR3	10:97365728-97365756	0.0636376			UTR3	5:78622788-78622816	0.00837344			CDS	X:109694577-109694605	0.0149179			UTR3	12:54789883-54789911	0.0220405			UTR3	19:19904826-19904854	0.0403124			UTR3	8:131124379-131124407	0.000575087			UTR3	9:32567771-32567799	0.0890596			UTR3	X:63406820-63406848	0.00159193			UTR3	2:10192873-10192901	0.0721204			UTR3	1:175914056-175914084	0.0271017
ENST00000374379	ENSG00000169504 (CLIC4)	hsa-miR-4271	0.977		UTR3	5:78622951-78622979	0.0492741			CDS	X:109694733-109694761	0.0132574			UTR3	12:54789168-54789196	0.0855599			ENST00000299167	ENSG00000102893 (PHKB)	hsa-miR-146a-5p	0.977		UTR3	8:131065423-131065451	0.03367			ENST00000378785	ENSG00000215915 (ATAD3C)	hsa-miR-92a-2-5p	0.991		UTR3	X:63406645-63406673	0.00309801			UTR3	2:10193487-10193515	0.00245793			ENST00000368099	ENSG00000213085 (CCDC19)	hsa-miR-195-5p	0.999
UTR3	1:25167439-25167467	0.0539158			ENST00000343762	ENSG00000153046 (CDYL)	hsa-miR-548a-3p	0.995		CDS	X:109694889-109694917	0.00993896			UTR3	12:54789057-54789085	0.00898271			UTR3	16:47733460-47733488	0.0531797			UTR3	8:131065418-131065446	0.0135479			UTR3	1:1403934-1403962	0.00327638			UTR3	X:63406578-63406606	0.000691026			UTR3	2:10194045-10194073	0.00279293			UTR3	1:159842198-159842226	0.129576
UTR3	1:25167628-25167656	0.00235317			UTR3	6:4954426-4954454	0.0108571			CDS	X:109695084-109695112	0.0101203			ENST00000370445	ENSG00000143032 (BARHL2)	hsa-miR-148b-3p	0.998		UTR3	16:47733750-47733778	0.0195598			ENST00000373019	ENSG00000183431 (SF3A3)	hsa-miR-92a-1-5p	0.919		UTR3	1:1405273-1405301	0.0231884			UTR3	X:63406134-63406162	0.00291117			ENST00000216044	ENSG00000100226 (GTPBP1)	hsa-miR-138-5p	0.983		CDS	1:159860371-159860399	0.00967065
UTR3	1:25169897-25169925	0.00275072			UTR3	6:4954609-4954637	0.00476179			CDS	X:109695123-109695151	0.0021076			UTR3	1:91177351-91177379	0.111669			CDS	16:47684490-47684518	0.0133837			UTR3	1:38423783-38423811	0.0502987			UTR3	1:1405308-1405336	0.0250325			UTR3	X:63405068-63405096	0.0436355			UTR3	22:39128142-39128170	0.00139726			ENST00000381854	ENSG00000106993 (CDC37L1)	hsa-miR-195-5p	0.999
UTR3	1:25170752-25170780	0.0130428			UTR3	6:4954974-4955002	0.00690804			CDS	X:109695162-109695190	0.00531761			ENST00000445140	ENSG00000114416 (FXR1)	hsa-miR-148b-3p	0.998		ENST00000540281	ENSG00000205683 (DPF3)	hsa-miR-146a-5p	0.977		ENST00000503039	ENSG00000113761 (ZNF346)	hsa-miR-92a-1-5p	0.917		UTR3	1:1405339-1405367	0.0318113			CDS	X:63409782-63409810	0.0133822			UTR3	22:39128189-39128217	0.00184245			UTR3	9:4706248-4706276	0.108215
ENST00000483536	ENSG00000139910 (NOVA1)	hsa-miR-4271	0.977		UTR3	6:4955055-4955083	0.00351401			CDS	X:109695303-109695331	0.00389914			UTR3	3:180694486-180694514	0.113966			UTR3	14:73077182-73077210	0.0017039			UTR3	5:176506551-176506579	0.00678057			UTR3	1:1405440-1405468	0.00506192			ENST00000427814	ENSG00000153814 (JAZF1)	hsa-miR-34c-5p	0.984		UTR3	22:39128341-39128369	0.00156272			UTR3	9:4706433-4706461	0.00532906
UTR3	14:26941580;26949183-26941597;26949193	0.0660667			UTR3	6:4955130-4955158	0.0131398			CDS	X:109695420-109695448	0.00475531			ENST00000530122	ENSG00000254995 (STX16-NPEPL1)	hsa-miR-148b-3p	0.998		UTR3	14:73077153-73077181	0.000455143			UTR3	5:176506726-176506754	0.00244735			ENST00000591295	ENSG00000087152 (ATXN7L3)	hsa-miR-92a-2-5p	0.991		UTR3	7:27871435-27871463	0.00989981			UTR3	22:39128390-39128418	0.00251347			UTR3	9:4706515-4706543	0.00398837
UTR3	14:26915423-26915451	0.00558831			UTR3	6:4955524-4955552	0.0444282			CDS	X:109695576-109695604	0.0096993			UTR3	20:57290407-57290435	0.113169			UTR3	14:73075886-73075914	0.0698053			UTR3	5:176507127-176507155	0.00216359			UTR3	17:42271574-42271602	0.0407392			UTR3	7:27870995-27871023	0.00453828			UTR3	22:39128837-39128865	0.00223432			ENST00000369151	ENSG00000151893 (CACUL1)	hsa-miR-195-5p	0.999
ENST00000367136	ENSG00000162877 (PM20D1)	hsa-miR-4271	0.976		UTR3	6:4955692-4955720	0.0125116			CDS	X:109695654-109695682	0.00327051			ENST00000483536	ENSG00000139910 (NOVA1)	hsa-miR-148b-3p	0.998		ENST00000342788	ENSG00000178568 (ERBB4)	hsa-miR-146a-5p	0.976		UTR3	5:176507820-176507848	0.0386352			UTR3	17:42271288-42271316	0.0212303			UTR3	7:27870778-27870806	0.0465527			UTR3	22:39129022-39129050	0.00722736			UTR3	10:120445446-120445474	0.128213
UTR3	1:205797325-205797353	0.067579			ENST00000373468	ENSG00000050030 (KIAA2022)	hsa-miR-548a-3p	0.995		CDS	X:109695810-109695838	0.00401932			UTR3	14:26949302-26949330	0.0201392			UTR3	2:212247376-212247404	0.0045561			ENST00000397621	ENSG00000127585 (FBXL16)	hsa-miR-92a-1-5p	0.915		UTR3	17:42270713-42270741	0.00353159			UTR3	7:27870208-27870236	0.0174367			UTR3	22:39129492-39129520	0.00407249			UTR3	10:120444775-120444803	0.00603187
UTR3	1:205797313-205797341	0.00351909			UTR3	X:73958642-73958670	0.00401875			CDS	X:109695888-109695916	0.00450741			UTR3	14:26916744-26916772	0.00462718			UTR3	2:212246814-212246842	0.0022225			UTR3	16:743026-743054	0.0259251			UTR3	17:42270661-42270689	0.000980408			ENST00000339562	ENSG00000153234 (NR4A2)	hsa-miR-34c-5p	0.983		UTR3	22:39129517-39129545	0.0586912			CDS	10:120450823-120450851	0.0454201
ENST00000219281	ENSG00000103005 (USB1)	hsa-miR-4271	0.975		UTR3	X:73958374-73958402	0.0169945			CDS	X:109696191-109696219	0.0108482			UTR3	14:26916632-26916660	0.00264964			UTR3	2:212244136-212244164	0.00207579			UTR3	16:742648-742676	0.0142021			UTR3	17:42270404-42270432	0.00249281			UTR3	2:157181056-157181084	0.0787954			CDS	22:39102122-39102150	0.0202527			ENST00000373555	ENSG00000136935 (GOLGA1)	hsa-miR-195-5p	0.999
UTR3	16:58054372-58054400	0.00831011			UTR3	X:73958253-73958281	0.0103405			CDS	X:109696305-109696333	0.00471792			UTR3	14:26916426-26916454	0.012807			UTR3	2:212243884-212243912	0.00106162			UTR3	16:742644-742672	0.00853286			UTR3	17:42269483-42269511	0.00826871			CDS	2:157186539-157186567	0.0239172			CDS	22:39112771-39112799	0.00645093			UTR3	9:127642560-127642588	0.119967
UTR3	16:58054419-58054447	0.00901902			UTR3	X:73957105-73957133	0.00187275			CDS	X:109696347-109696375	0.00486696			UTR3	14:26913954-26913982	0.0288586			UTR3	2:212243300-212243328	0.00239289			CDS	16:745748-745776	0.00392431			UTR3	17:42269463-42269491	0.00345157			ENST00000346618	ENSG00000112242 (E2F3)	hsa-miR-34c-5p	0.982		CDS	22:39122074-39122102	0.00604842			UTR3	9:127642441-127642469	0.00435602
UTR3	16:58054449-58054477	0.00430867			UTR3	X:73957073-73957101	0.000828212			CDS	X:109696386-109696414	0.0031741			UTR3	14:26913252-26913280	0.00349501			UTR3	2:212241602-212241630	0.00191582			CDS	16:745592-745620	0.00584433			UTR3	17:42269358-42269386	0.00719596			UTR3	6:20492757-20492785	0.00426049			ENST00000303596	ENSG00000168286 (THAP11)	hsa-miR-138-5p	0.983		UTR3	9:127641732-127641760	0.00135175
UTR3	16:58054464-58054492	0.0049694			UTR3	X:73956868-73956896	0.00589013			CDS	X:109696503-109696531	0.00215525			UTR3	14:26912882-26912910	0.0377976			UTR3	2:212240641-212240669	0.0574847			ENST00000261509	ENSG00000129116 (PALLD)	hsa-miR-92a-1-5p	0.914		ENST00000525074	ENSG00000110171 (TRIM3)	hsa-miR-92a-2-5p	0.991		UTR3	6:20493370-20493398	0.0715205			UTR3	16:67877583-67877611	0.0712132			ENST00000288828	ENSG00000157954 (WIPI2)	hsa-miR-195-5p	0.999
UTR3	16:58054511-58054539	0.00365797			UTR3	X:73956377-73956405	0.00210677			CDS	X:109696542-109696570	0.00229146			ENST00000161863	ENSG00000047188 (YTHDC2)	hsa-miR-148b-3p	0.997		CDS	2:212248400-212248428	0.00838789			UTR3	4:169846404;169847364-169846429;169847366	0.025606			UTR3	11:6470107-6470135	0.00497318			ENST00000505080	ENSG00000053900 (ANAPC4)	hsa-miR-34c-5p	0.982		UTR3	16:67877939-67877967	0.00572348			UTR3	7:5270622-5270650	0.11975
UTR3	16:58054560-58054588	0.00860145			UTR3	X:73955313-73955341	0.00134418			CDS	X:109696620-109696648	0.00787188			UTR3	5:112929195-112929223	0.0108116			ENST00000490715	ENSG00000007341 (ST7L)	hsa-miR-146a-5p	0.976		UTR3	4:169847448-169847476	0.00676866			UTR3	11:6469992-6470020	0.0127344			UTR3	4:25390163-25390191	0.0763456			ENST00000471517	ENSG00000099338 (CATSPERG)	hsa-miR-138-5p	0.982		ENST00000504154	ENSG00000145147 (SLIT2)	hsa-miR-195-5p	0.999
UTR3	16:58054594-58054622	0.0109107			UTR3	X:73955122-73955150	0.0016001			CDS	X:109696659-109696687	0.00452375			UTR3	5:112929204-112929232	0.0916175			UTR3	1:113067414-113067442	0.00419484			UTR3	4:169847459-169847487	0.00368728			UTR3	11:6469906-6469934	0.0100993			ENST00000380148	ENSG00000205456 (AC133485.1)	hsa-miR-34c-5p	0.981		UTR3	19:38837194-38837222	0.0421071			UTR3	4:20621934-20621962	0.134151
UTR3	16:58054611-58054639	0.00446559			UTR3	X:73954169-73954197	0.0053363			CDS	X:109696698-109696726	0.00212672			UTR3	5:112929446-112929474	0.00791282			UTR3	1:113067036-113067064	0.00409907			UTR3	4:169849186-169849214	0.00812315			UTR3	11:6469872-6469900	0.0613075			UTR3	16:32266239-32266267	0.00828201			UTR3	19:38849094-38849122	0.0122722			CDS	4:20620425-20620453	0.00938309
UTR3	16:58054834-58054862	0.00348222			UTR3	X:73953752-73953780	0.00343999			CDS	X:109696776-109696804	0.00368006			CDS	5:112917219-112917247	0.0209538			UTR3	1:113066159-113066187	0.063146			UTR3	4:169849190-169849218	0.00510675			CDS	11:6479347-6479375	0.00758582			UTR3	16:32266393-32266421	0.0121472			UTR3	19:38851141-38851169	0.00229598			ENST00000408038	ENSG00000166167 (BTRC)	hsa-miR-195-5p	0.999
UTR3	16:58055226-58055254	0.00562979			UTR3	X:73953526-73953554	0.00660117			CDS	X:109696971-109696999	0.00564656			ENST00000400301	ENSG00000090686 (USP48)	hsa-miR-148b-3p	0.997		ENST00000526148	ENSG00000110321 (EIF4G2)	hsa-miR-146a-5p	0.975		ENST00000578101	ENSG00000177731 (FLII)	hsa-miR-92a-1-5p	0.911		ENST00000256495	ENSG00000134107 (BHLHE40)	hsa-miR-92a-2-5p	0.99		UTR3	16:32266516-32266544	0.0101222			UTR3	19:38851261;38851371-38851287;38851372	0.00267079			UTR3	10:103313075-103313103	0.109898
UTR3	16:58055375-58055403	0.00784288			UTR3	X:73953446-73953474	0.0109619			CDS	X:109697127-109697155	0.0126701			UTR3	1:22005728-22005756	0.108163			UTR3	11:10819100-10819128	0.0703618			UTR3	17:18159883-18159911	0.00740191			UTR3	3:5025654-5025682	0.0282032			UTR3	16:32267046-32267074	0.0207687			UTR3	19:38851377-38851405	0.000507037			UTR3	10:103314279-103314307	0.00197009
CDS	16:58036482-58036510	0.0132297			UTR3	X:73953279-73953307	0.00231833			CDS	X:109697166-109697194	0.00700819			ENST00000573186	ENSG00000215041 (NEURL4)	hsa-miR-148b-3p	0.997		ENST00000476570	ENSG00000151773 (CCDC122)	hsa-miR-146a-5p	0.975		UTR3	17:18157976;18158083-18157996;18158090	0.0206792			UTR3	3:5025824-5025852	0.0510803			UTR3	16:32267100-32267128	0.0237926			UTR3	19:38851433-38851461	0.00646117			UTR3	10:103315018-103315046	0.0310631
ENST00000338965	ENSG00000188211 (NCR3LG1)	hsa-miR-4271	0.974		UTR3	X:73952910-73952938	0.00511261			ENST00000380148	ENSG00000205456 (AC133485.1)	hsa-miR-520a-5p	0.968		UTR3	17:7221135-7221163	0.00896784			UTR3	13:44430292-44430320	0.0458877			UTR3	17:18157961-18157989	0.00578935			UTR3	3:5025969-5025997	0.00633553			CDS	16:32264989-32265017	0.00448769			UTR3	19:38853341-38853369	0.000735935			CDS	10:103285810-103285838	0.03321
UTR3	11:17396851-17396879	0.00484327			UTR3	X:73952869-73952897	0.00915601			UTR3	16:32266297-32266325	0.055014			UTR3	17:7219184-7219212	0.0952782			UTR3	13:44423099-44423127	0.004861			UTR3	17:18157428-18157456	0.00305897			ENST00000292431	ENSG00000160877 (NACC1)	hsa-miR-92a-2-5p	0.99		ENST00000506733	ENSG00000151726 (ACSL1)	hsa-miR-34c-5p	0.98		UTR3	19:38860806-38860834	0.00891085			ENST00000262158	ENSG00000101665 (SMAD7)	hsa-miR-195-5p	0.999
UTR3	11:17397371-17397399	0.00498386			UTR3	X:73952777-73952805	0.00795347			UTR3	16:32266381-32266409	0.0113337			ENST00000441925	ENSG00000181744 (C3orf58)	hsa-miR-148b-3p	0.997		UTR3	13:44422902-44422930	0.0200753			UTR3	17:18157398-18157426	0.00190385			UTR3	19:13249352-13249380	0.0173195			UTR3	4:185701527-185701555	0.00318239			ENST00000409852	ENSG00000163273 (NPPC)	hsa-miR-138-5p	0.98		UTR3	18:46447680-46447708	0.117863
UTR3	11:17397639-17397667	0.0441015			ENST00000521891	ENSG00000091656 (ZFHX4)	hsa-miR-548a-3p	0.995		ENST00000261574	ENSG00000065150 (IPO5)	hsa-miR-520a-5p	0.967		UTR3	3:143708699-143708727	0.0106098			ENST00000420940	ENSG00000114742 (WDR48)	hsa-miR-146a-5p	0.975		UTR3	17:18156672-18156700	0.0023389			UTR3	19:13249492-13249520	0.0019281			UTR3	4:185686043-185686071	0.00223761			UTR3	2:232786882-232786910	0.0682625			UTR3	18:46446819-46446847	0.00252864
UTR3	11:17398213-17398241	0.0160657			UTR3	8:77777379-77777407	0.0246751			UTR3	13:98674174-98674202	0.00630692			UTR3	3:143708780-143708808	0.0953911			UTR3	3:39116411-39116439	0.049442			UTR3	17:18156642-18156670	0.0027001			UTR3	19:13249635-13249663	0.00299673			UTR3	4:185686033-185686061	0.00148635			UTR3	2:232786720-232786748	0.00566931			CDS	18:46476459-46476487	0.00558351
CDS	11:17378528;17388556-17378548;17388563	0.00378825			UTR3	8:77777573-77777601	0.0198124			UTR3	13:98676280-98676308	0.00853001			ENST00000428443	ENSG00000187231 (SESTD1)	hsa-miR-148b-3p	0.997		UTR3	3:39125707-39125735	0.0212648			UTR3	17:18155432-18155460	0.00480578			UTR3	19:13250080-13250108	0.0022213			UTR3	4:185678106-185678134	0.0673362			ENST00000375911	ENSG00000204439 (C6orf47)	hsa-miR-138-5p	0.978		ENST00000403607	ENSG00000145934 (TENM2)	hsa-miR-195-5p	0.999
ENST00000475541	ENSG00000172733 (PURG)	hsa-miR-4271	0.973		UTR3	8:77777943-77777971	0.00605944			UTR3	13:98676466-98676494	0.05125			UTR3	2:179974388-179974416	0.0982809			ENST00000325881	ENSG00000157734 (SNX22)	hsa-miR-146a-5p	0.974		ENST00000281961	ENSG00000152154 (TMEM178A)	hsa-miR-92a-1-5p	0.911		UTR3	19:13250085-13250113	0.00236992			ENST00000569719	ENSG00000205457 (TP53TG3C)	hsa-miR-34c-5p	0.98		UTR3	6:31626629-31626657	0.0723853			UTR3	5:167689895-167689923	0.00524656
UTR3	8:30888883-30888911	0.0105273			UTR3	8:77778163-77778191	0.00504522			ENST00000530254	ENSG00000196535 (MYO18A)	hsa-miR-520a-5p	0.966		UTR3	2:179973282-179973310	0.00153398			UTR3	15:64448591-64448619	0.00135868			UTR3	2:39944462-39944490	0.0123647			UTR3	19:13250111-13250139	0.00176528			UTR3	16:33207175-33207203	0.00825081			ENST00000368708	ENSG00000196754 (S100A2)	hsa-miR-138-5p	0.978		UTR3	5:167691047-167691075	0.121724
UTR3	8:30888385-30888413	0.0589663			UTR3	8:77778595-77778623	0.012094			UTR3	17:27448712-27448740	0.00358349			UTR3	2:179970195-179970223	0.00155483			UTR3	15:64449049-64449077	0.068713			UTR3	2:39944520-39944548	0.0322657			UTR3	19:13250735-13250763	0.00298408			UTR3	16:33207329-33207357	0.0119701			UTR3	1:153533651-153533679	0.0730561			CDS	5:167689493-167689521	0.00741958
ENST00000357754	ENSG00000197322 (C17orf102)	hsa-miR-4271	0.973		UTR3	8:77779286-77779314	0.0158911			UTR3	17:27446439;27447634-27446453;27447647	0.00546817			UTR3	2:179968563-179968591	0.00102028			ENST00000423270	ENSG00000181827 (RFX7)	hsa-miR-146a-5p	0.974		UTR3	2:39945022-39945050	0.00407264			UTR3	19:13251070-13251098	0.0017306			UTR3	16:33207452-33207480	0.00887968			ENST00000563385	ENSG00000260527 (RP11-73O6.4)	hsa-miR-138-5p	0.978		ENST00000295731	ENSG00000163501 (IHH)	hsa-miR-195-5p	0.999
UTR3	17:32902779-32902807	0.00132721			UTR3	8:77779344-77779372	0.0134285			UTR3	17:27442788-27442816	0.00297242			UTR3	2:179967820-179967848	0.00217352			UTR3	15:56382806-56382834	0.0701291			ENST00000533227	ENSG00000187398 (LUZP2)	hsa-miR-92a-1-5p	0.91		UTR3	19:13251075-13251103	0.00278794			UTR3	16:33207982-33208010	0.021119			UTR3	6:130461532-130461560	0.0728648			UTR3	2:219919543-219919571	0.121566
UTR3	17:32902773-32902801	0.000965484			ENST00000397992	ENSG00000140836 (ZFHX3)	hsa-miR-548a-3p	0.994		UTR3	17:27442437;27442682-27442459;27442687	0.00233545			ENST00000319933	ENSG00000181751 (C5orf30)	hsa-miR-148b-3p	0.997		CDS	15:56388517-56388545	0.0109228			UTR3	11:25100643-25100671	0.0126007			UTR3	19:13251254-13251282	0.00534153			UTR3	16:33208036-33208064	0.0240948			ENST00000264903	ENSG00000138767 (CNOT6L)	hsa-miR-138-5p	0.975		CDS	2:219925133-219925161	0.00338568
UTR3	17:32902647-32902675	0.00187184			UTR3	16:72820638-72820666	0.0403057			UTR3	17:27437565-27437593	0.00211196			UTR3	5:102612738-102612766	0.086373			ENST00000458646	ENSG00000077092 (RARB)	hsa-miR-146a-5p	0.973		UTR3	11:25101643-25101671	0.00621369			UTR3	19:13251511-13251539	0.00401309			CDS	16:33205929-33205957	0.00738977			UTR3	4:78638069-78638097	0.00730633			CDS	2:219925130-219925158	0.00197965
UTR3	17:32902373-32902401	0.0021515			UTR3	16:72820496-72820524	0.0141179			UTR3	17:27430647-27430675	0.00322079			UTR3	5:102613237-102613265	0.0019939			UTR3	3:25639221-25639249	0.0690013			UTR3	11:25101923-25101951	0.00176167			UTR3	19:13251618-13251646	0.0155756			ENST00000565622	ENSG00000183632 (TP53TG3)	hsa-miR-34c-5p	0.98		UTR3	4:78635803-78635831	0.0255216			ENST00000286307	ENSG00000155858 (LSM11)	hsa-miR-195-5p	0.999
UTR3	17:32901606-32901634	0.0413057			UTR3	16:72820459-72820487	0.00580313			UTR3	17:27426745-27426773	0.000591727			UTR3	5:102613335-102613363	0.0122718			ENST00000369962	ENSG00000085433 (WDR47)	hsa-miR-146a-5p	0.973		UTR3	11:25103226-25103254	0.0249188			UTR3	19:13251757-13251785	0.00612501			UTR3	16:32685830-32685858	0.00827923			UTR3	4:78634931-78634959	0.037782			UTR3	5:157182297-157182325	0.0488671
UTR3	17:32901599-32901627	0.00859954			UTR3	16:72820256-72820284	0.00986317			UTR3	17:27425380-27425408	0.00252266			UTR3	5:102614114-102614142	0.00386569			UTR3	1:109513595-109513623	0.00442849			UTR3	11:25103253-25103281	0.00295733			UTR3	19:13251790-13251818	0.0131471			UTR3	16:32685676-32685704	0.0120259			ENST00000450801	ENSG00000101974 (ATP11C)	hsa-miR-138-5p	0.973		UTR3	5:157184327-157184355	0.00432471
UTR3	17:32901479-32901507	0.0132641			UTR3	16:72819595-72819623	0.00155145			UTR3	17:27424277-27424305	0.00277081			ENST00000305352	ENSG00000170989 (S1PR1)	hsa-miR-148b-3p	0.997		UTR3	1:109512956-109512984	0.064799			ENST00000254846	ENSG00000132510 (KDM6B)	hsa-miR-92a-1-5p	0.907		UTR3	19:13251808-13251836	0.00593929			UTR3	16:32685553-32685581	0.00879528			UTR3	X:138808797-138808825	0.0693226			UTR3	5:157187519-157187547	0.0168637
ENST00000336798	ENSG00000162512 (SDC3)	hsa-miR-4271	0.973		UTR3	16:72819569-72819597	0.000848119			UTR3	17:27423823-27423851	0.00323551			UTR3	1:101705859-101705887	0.0296			ENST00000335877	ENSG00000125818 (PSMF1)	hsa-miR-146a-5p	0.972		UTR3	17:7758022-7758050	0.0468332			ENST00000323469	ENSG00000176490 (DIRAS1)	hsa-miR-92a-2-5p	0.99		UTR3	16:32685018-32685046	0.021142			ENST00000303434	ENSG00000170638 (TRABD)	hsa-miR-138-5p	0.973		UTR3	5:157187606-157187634	0.0611938
UTR3	1:31345891-31345919	0.0310946			UTR3	16:72819295-72819323	0.00530895			UTR3	17:27423793-27423821	0.00175537			UTR3	1:101705928-101705956	0.0743035			UTR3	20:1146209-1146237	0.00348549			CDS	17:7751223-7751251	0.00350345			UTR3	19:2717176-2717204	0.00439882			UTR3	16:32684964-32684992	0.0241791			UTR3	22:50637168-50637196	0.00331593			ENST00000399218	ENSG00000141441 (GAREM)	hsa-miR-195-5p	0.999
UTR3	1:31345827-31345855	0.0022795			UTR3	16:72818498-72818526	0.00784092			UTR3	17:27421734-27421762	0.00180348			ENST00000380310	ENSG00000099364 (FBXL19)	hsa-miR-148b-3p	0.997		UTR3	20:1146829-1146857	0.00395432			CDS	17:7751229-7751257	0.004781			UTR3	19:2717045-2717073	0.00443837			CDS	16:32687076-32687104	0.00738977			UTR3	22:50637553-50637581	0.0658792			UTR3	18:29847588-29847616	0.0387708
UTR3	1:31345436-31345464	0.0287081			UTR3	16:72818096-72818124	0.00241933			UTR3	17:27421091;27421668-27421108;27421678	0.00230457			UTR3	16:30958700-30958728	0.101085			UTR3	20:1148206-1148234	0.0321441			CDS	17:7751747-7751775	0.000984071			UTR3	19:2716696-2716724	0.00457792			ENST00000376773	ENSG00000204619 (PPP1R11)	hsa-miR-34c-5p	0.979		ENST00000374024	ENSG00000181773 (GPR3)	hsa-miR-138-5p	0.972		UTR3	18:29847191-29847219	0.0491914
UTR3	1:31345010-31345038	0.00256094			UTR3	16:72817446-72817474	0.00647871			UTR3	17:27420368-27420396	0.00305171			UTR3	16:30959185-30959213	0.00778095			UTR3	20:1148887-1148915	0.0291961			CDS	17:7752272-7752300	0.00238163			UTR3	19:2716534-2716562	0.00221028			UTR3	6:30037148-30037176	0.00859716			UTR3	1:27721352-27721380	0.00404169			UTR3	18:29846270-29846298	0.00186109
UTR3	1:31343306-31343334	0.0017023			CDS	16:72828884-72828912	0.00683107			UTR3	17:27419469;27419873-27419474;27419895	0.00191274			CDS	16:30937223-30937251	0.00558424			ENST00000318588	ENSG00000147044 (CASK)	hsa-miR-146a-5p	0.972		ENST00000284073	ENSG00000153944 (MSI2)	hsa-miR-92a-1-5p	0.9		UTR3	19:2716450-2716478	0.00102533			UTR3	6:30037326-30037354	0.0352424			UTR3	1:27721438-27721466	0.0027705			UTR3	18:29844670-29844698	0.00305602
UTR3	1:31342772-31342800	0.00322489			ENST00000306176	ENSG00000170044 (ZPLD1)	hsa-miR-548a-3p	0.993		UTR3	17:27417939;27419361-27417944;27419383	0.00305551			ENST00000575709	ENSG00000129204 (USP6)	hsa-miR-148b-3p	0.996		UTR3	X:41379459-41379487	0.0592568			UTR3	17:55756990-55757018	0.0395436			UTR3	19:2716262-2716290	0.0063966			UTR3	6:30037334-30037362	0.0048651			UTR3	1:27721503-27721531	0.00351915			UTR3	18:29844137-29844165	0.00478129
ENST00000310850	ENSG00000129480 (C14orf126)	hsa-miR-4271	0.971		UTR3	3:102196732-102196760	0.0120141			UTR3	17:27417885-27417913	0.00066129			UTR3	17:5058771-5058799	0.00460638			UTR3	X:41378099-41378127	0.00344485			UTR3	17:55758284-55758312	0.00175699			UTR3	19:2716247-2716275	0.00355708			UTR3	6:30037425-30037453	0.0216471			UTR3	1:27721967-27721995	0.0581769			UTR3	18:29843910-29843938	0.0273345
UTR3	14:31917262-31917290	0.0679655			UTR3	3:102197135-102197163	0.010896			UTR3	17:27417081-27417109	0.00233499			UTR3	17:5074127-5074155	0.00661352			UTR3	X:41377184-41377212	0.0020566			UTR3	17:55758325-55758353	0.00182334			UTR3	19:2714981-2715009	0.00284729			UTR3	6:30037762-30037790	0.0032673			ENST00000537348	ENSG00000184445 (KNTC1)	hsa-miR-138-5p	0.972		ENST00000243298	ENSG00000123570 (RAB9B)	hsa-miR-195-5p	0.999
ENST00000356178	ENSG00000189164 (ZNF527)	hsa-miR-4271	0.971		UTR3	3:102197557-102197585	0.011518			UTR3	17:27417021-27417049	0.00187531			UTR3	17:5076326-5076354	0.00239977			UTR3	X:41376836-41376864	0.00134021			UTR3	17:55761359-55761387	0.00344967			UTR3	19:2714837-2714865	0.00222385			ENST00000309166	ENSG00000175352 (NRIP3)	hsa-miR-34c-5p	0.978		UTR3	12:123105120-123105148	0.0667622			UTR3	X:103079884-103079912	0.00681494
UTR3	19:37871142-37871170	0.0235501			UTR3	3:102198257-102198285	0.00399838			UTR3	17:27417009-27417037	0.00129838			UTR3	17:5078099-5078127	0.0893325			UTR3	X:41375890-41375918	0.00126599			ENST00000358140	ENSG00000150165 (ANXA8L1)	hsa-miR-92a-1-5p	0.9		UTR3	19:2714820-2714848	0.00146266			UTR3	11:9004840-9004868	0.0613482			UTR3	12:123106470-123106498	0.00209363			UTR3	X:103079294-103079322	0.0161145
UTR3	19:37879527-37879555	0.0343413			UTR3	3:102198569-102198597	0.0534788			UTR3	17:27414140;27416979-27414139;27417007	0.00118076			ENST00000295228	ENSG00000163083 (INHBB)	hsa-miR-148b-3p	0.996		UTR3	X:41375737-41375765	0.00150642			UTR3	10:47158606-47158634	0.0156691			UTR3	19:2714565-2714593	0.0565175			UTR3	11:9004443-9004471	0.00265587			ENST00000304166	ENSG00000078549 (ADCYAP1R1)	hsa-miR-138-5p	0.972		UTR3	X:103077352-103077380	0.10897
UTR3	19:37881326-37881354	0.00590052			ENST00000360647	ENSG00000163848 (ZNF148)	hsa-miR-548a-3p	0.992		UTR3	17:27413593;27413954-27413595;27413979	0.00388846			UTR3	2:121108888-121108916	0.0989876			ENST00000373926	ENSG00000119402 (FBXW2)	hsa-miR-146a-5p	0.972		UTR3	10:47158297-47158325	0.0310277			CDS	19:2717687-2717715	0.0228271			UTR3	11:9003803-9003831	0.00333121			UTR3	7:31146803-31146831	0.00134496			ENST00000334121	ENSG00000153914 (SREK1)	hsa-miR-195-5p	0.999
UTR3	19:37881934-37881962	0.0045878			UTR3	3:124950809-124950837	0.00741888			UTR3	17:27413572;27413954-27413595;27413958	0.000725663			ENST00000380756	ENSG00000119772 (DNMT3A)	hsa-miR-148b-3p	0.996		UTR3	9:123526740-123526768	0.0686747			ENST00000357718	ENSG00000165390 (ANXA8)	hsa-miR-92a-1-5p	0.9		ENST00000355097	ENSG00000054179 (ENTPD2)	hsa-miR-92a-2-5p	0.99		UTR3	11:9003512-9003540	0.00188962			UTR3	7:31147090-31147118	0.00241614			UTR3	5:65476045-65476073	0.00147193
ENST00000356300	ENSG00000092051 (JPH4)	hsa-miR-4271	0.971		UTR3	3:124950390-124950418	0.00631531			UTR3	17:27409423-27409451	0.00180362			UTR3	2:25458585-25458613	0.100441			ENST00000354957	ENSG00000198093 (ZNF649)	hsa-miR-146a-5p	0.972		UTR3	10:48270718-48270746	0.0154825			UTR3	9:139943056-139943084	0.0211478			UTR3	11:9003152-9003180	0.0017411			UTR3	7:31147249-31147277	0.0016938			UTR3	5:65476369-65476397	0.00577174
UTR3	14:24038767-24038795	0.0105449			UTR3	3:124950382-124950410	0.00545644			UTR3	17:27401163-27401191	0.0024225			ENST00000368006	ENSG00000158796 (DEDD)	hsa-miR-148b-3p	0.996		UTR3	19:52393574-52393602	0.00764635			UTR3	10:48271027-48271055	0.0311155			UTR3	9:139943043-139943071	0.00526785			UTR3	11:9002917-9002945	0.00184608			UTR3	7:31147356-31147384	0.00240365			UTR3	5:65476892-65476920	0.0248217
UTR3	14:24038677-24038705	0.0171374			UTR3	3:124949723-124949751	0.00546505			UTR3	17:27400906-27400934	0.00285242			UTR3	1:161091686-161091714	0.00865609			UTR3	19:52393442-52393470	0.0555617			ENST00000589688	ENSG00000131462 (TUBG1)	hsa-miR-92a-1-5p	0.9		UTR3	9:139943016-139943044	0.00423313			ENST00000367635	ENSG00000116191 (RALGPS2)	hsa-miR-34c-5p	0.977		UTR3	7:31147543-31147571	0.00161183			UTR3	5:65477610-65477638	0.00133488
UTR3	14:24038614-24038642	0.0130035			UTR3	3:124949321-124949349	0.00330932			UTR3	17:27400722-27400750	0.00361687			UTR3	1:161090982-161091010	0.0912171			UTR3	19:52393077-52393105	0.00545219			UTR3	17:40764981-40765009	0.0316219			UTR3	9:139943002-139943030	0.0135026			UTR3	1:178885675-178885703	0.0132345			UTR3	7:31147594-31147622	0.000563837			UTR3	5:65479372-65479400	0.0912708
UTR3	14:24037768-24037796	0.0271435			UTR3	3:124949303-124949331	0.000922817			ENST00000373625	ENSG00000025800 (KPNA6)	hsa-miR-520a-5p	0.966		ENST00000262065	ENSG00000108960 (MMD)	hsa-miR-148b-3p	0.996		ENST00000371004	ENSG00000203963 (C1orf141)	hsa-miR-146a-5p	0.972		UTR3	17:40766350-40766378	0.00801073			UTR3	9:139942990-139943018	0.00438808			UTR3	1:178885722-178885750	0.0584628			UTR3	7:31148568-31148596	0.000748335			ENST00000392995	ENSG00000170836 (PPM1D)	hsa-miR-195-5p	0.999
ENST00000392693	ENSG00000064309 (CDON)	hsa-miR-4271	0.97		UTR3	3:124949269-124949297	0.000889307			UTR3	1:32636534-32636562	0.00553151			UTR3	17:53471589-53471617	0.0994907			UTR3	1:67561629-67561657	0.0487375			UTR3	17:40766631-40766659	0.00696208			UTR3	9:139942939-139942967	0.00563309			ENST00000373872	ENSG00000118707 (TGIF2)	hsa-miR-34c-5p	0.977		UTR3	7:31149017-31149045	0.0200266			UTR3	17:58741718-58741746	0.118841
UTR3	11:125830638-125830666	0.0540731			UTR3	3:124949065-124949093	0.00153673			UTR3	1:32636642-32636670	0.0406452			ENST00000435145	ENSG00000232629 (HLA-DQB2)	hsa-miR-148b-3p	0.996		UTR3	1:67561620-67561648	0.00327393			ENST00000284885	ENSG00000154646 (TMPRSS15)	hsa-miR-92a-1-5p	0.899		UTR3	9:139942925-139942953	0.00460894			UTR3	20:35219903-35219931	0.0638914			UTR3	7:31150574-31150602	0.0328107			ENST00000393487	ENSG00000071073 (MGAT4A)	hsa-miR-195-5p	0.999
UTR3	11:125830624-125830652	0.00583962			UTR3	3:124948967-124948995	0.00112897			UTR3	1:32637800-32637828	0.00122512			UTR3	6:32724230-32724258	0.0627479			UTR3	1:67561365-67561393	0.00327943			UTR3	21:19641754-19641782	0.0465047			UTR3	9:139942912-139942940	0.00676805			UTR3	20:35220421-35220449	0.00561453			UTR3	7:31150912-31150940	0.00509857			UTR3	2:99237597-99237625	0.00986214
UTR3	11:125829602-125829630	0.00244395			UTR3	3:124948805-124948833	0.00289748			UTR3	1:32637831-32637859	0.0030665			UTR3	6:32724130-32724158	0.00286301			UTR3	1:67560922-67560950	0.00367507			ENST00000264674	ENSG00000085276 (MECOM)	hsa-miR-92a-1-5p	0.893		UTR3	9:139942889-139942917	0.00318392			UTR3	20:35221018-35221046	0.00274916			ENST00000262844	ENSG00000101935 (AMMECR1)	hsa-miR-138-5p	0.972		UTR3	2:99237338-99237366	0.00152112
UTR3	11:125826646-125826674	0.000893548			UTR3	3:124948668-124948696	0.00384411			UTR3	1:32639471-32639499	0.00161883			UTR3	6:32724062-32724090	0.00375185			UTR3	1:67559596-67559624	0.00165836			UTR3	3:168801510-168801538	0.0453036			UTR3	9:139942884-139942912	0.0174847			ENST00000270530	ENSG00000142459 (EVI5L)	hsa-miR-34c-5p	0.977		UTR3	X:109440382-109440410	0.00169425			UTR3	2:99236098-99236126	0.0135154
UTR3	11:125826280-125826308	0.00405046			UTR3	3:124948304-124948332	0.00156188			UTR3	1:32640494-32640522	0.00112731			UTR3	6:32724038-32724066	0.0241712			UTR3	1:67559202-67559230	0.00292596			ENST00000375592	ENSG00000037637 (FBXO42)	hsa-miR-92a-1-5p	0.892		CDS	9:139948362-139948390	0.00626326			UTR3	19:7929128-7929156	0.00369167			UTR3	X:109438040-109438068	0.0136235			UTR3	2:99235717-99235745	0.099175
ENST00000575142	ENSG00000091640 (SPAG7)	hsa-miR-4271	0.97		UTR3	3:124947847-124947875	0.00256129			UTR3	1:32641712-32641740	0.0125253			UTR3	6:32724013-32724041	0.00853275			UTR3	1:67558937-67558965	0.00506398			UTR3	1:16577039-16577067	0.0429404			CDS	9:139944839-139944867	0.00381797			UTR3	19:7929757-7929785	0.0295138			UTR3	X:109437789-109437817	0.0534308			ENST00000262052	ENSG00000110911 (SLC11A2)	hsa-miR-195-5p	0.999
UTR3	17:4862586-4862614	0.00599653			UTR3	3:124947524-124947552	0.00284097			CDS	1:32625012-32625040	0.0132213			ENST00000538489	ENSG00000152332 (UHMK1)	hsa-miR-148b-3p	0.996		ENST00000274747	ENSG00000124532 (MRS2)	hsa-miR-146a-5p	0.971		UTR3	1:16573574-16573602	0.0022533			ENST00000336180	ENSG00000106683 (LIMK1)	hsa-miR-92a-2-5p	0.99		UTR3	19:7929779-7929807	0.0388243			ENST00000315588	ENSG00000063322 (MED29)	hsa-miR-138-5p	0.97		UTR3	12:51381872-51381900	0.0661332
UTR3	17:4862565-4862593	0.0612462			UTR3	3:124947266-124947294	0.00933514			ENST00000561208	ENSG00000134138 (MEIS2)	hsa-miR-520a-5p	0.965		UTR3	1:162492487-162492515	0.0173645			UTR3	6:24424313-24424341	0.00133485			ENST00000279550	ENSG00000060138 (CSDA)	hsa-miR-92a-1-5p	0.885		UTR3	7:73535636-73535664	0.0106431			ENST00000359558	ENSG00000004948 (CALCR)	hsa-miR-34c-5p	0.977		UTR3	19:39888641-39888669	0.00215375			UTR3	12:51380884-51380912	0.00310683
ENST00000375880	ENSG00000263020 (XXbac-BPG32J3.22)	hsa-miR-4271	0.969		UTR3	3:124946975-124947003	0.00336463			UTR3	15:37184152-37184180	0.0585818			UTR3	1:162492817-162492845	0.00400881			UTR3	6:24424501-24424529	0.00282109			UTR3	12:10851913-10851941	0.0439903			UTR3	7:73535651-73535679	0.0037976			UTR3	7:93054869-93054897	0.0119614			UTR3	19:39888817-39888845	0.00337437			UTR3	12:51380881-51380909	0.00363715
UTR3	6:31640000-31640028	0.0281035			UTR3	3:124945309-124945337	0.00540713			UTR3	15:37183896-37183924	0.00643116			UTR3	1:162493809-162493837	0.00976477			UTR3	6:24424767-24424795	0.00253079			ENST00000399302	ENSG00000060749 (QSER1)	hsa-miR-92a-1-5p	0.885		UTR3	7:73535657-73535685	0.00849058			UTR3	7:93054276-93054304	0.0596898			UTR3	19:39889103-39889131	0.00212018			UTR3	12:51380251-51380279	0.0121434
UTR3	6:31640516-31640544	0.0229121			UTR3	3:124945210-124945238	0.0133146			ENST00000397195	ENSG00000007168 (PAFAH1B1)	hsa-miR-520a-5p	0.964		UTR3	1:162499313-162499341	0.0713112			UTR3	6:24425758-24425786	0.0611967			UTR3	11:33000323-33000351	0.000890649			UTR3	7:73535746-73535774	0.00458249			ENST00000357816	ENSG00000165566 (FAM123A)	hsa-miR-34c-5p	0.977		UTR3	19:39889209-39889237	0.000995189			UTR3	12:51379929-51379957	0.0400471
UTR3	6:31640596-31640624	0.00719			UTR3	3:124944621-124944649	0.0128072			UTR3	17:2585109-2585137	0.0454653			ENST00000525462	ENSG00000110148 (CCKBR)	hsa-miR-148b-3p	0.995		ENST00000426654	ENSG00000102908 (NFAT5)	hsa-miR-146a-5p	0.971		UTR3	11:33001295-33001323	0.0432193			UTR3	7:73536747-73536775	0.00276777			UTR3	13:25742623-25742651	0.00211785			UTR3	19:39889340-39889368	0.00123247			CDS	12:51398646-51398674	0.00443788
UTR3	6:31640621-31640649	0.00204425			CDS	3:124952158-124952186	0.0098464			UTR3	17:2585187-2585215	0.0138623			UTR3	11:6292794-6292822	0.0169822			UTR3	16:69681419-69681447	0.00504865			ENST00000324041	ENSG00000167749 (KLK4)	hsa-miR-92a-1-5p	0.883		UTR3	7:73536751-73536779	0.00224499			UTR3	13:25738145-25738173	0.00116601			UTR3	19:39889555-39889583	0.00158843			ENST00000247271	ENSG00000126861 (OMG)	hsa-miR-195-5p	0.999
UTR3	6:31640672-31640700	0.00126264			ENST00000428210	ENSG00000082898 (XPO1)	hsa-miR-548a-3p	0.991		UTR3	17:2586876-2586904	0.00499082			UTR3	11:6293085-6293113	0.0186086			UTR3	16:69726564-69726592	0.00198956			UTR3	19:51409829-51409857	0.00493429			UTR3	7:73536826-73536854	0.0533743			UTR3	13:25735877-25735905	0.0685424			UTR3	19:39889952-39889980	0.00122375			UTR3	17:29621832-29621860	0.132934
UTR3	6:31641260-31641288	0.00557561			UTR3	2:61753364-61753392	0.0120412			ENST00000406875	ENSG00000064393 (HIPK2)	hsa-miR-520a-5p	0.964		UTR3	11:6293174-6293202	0.01628			UTR3	16:69726951-69726979	0.00206988			UTR3	19:51409792-51409820	0.0045771			ENST00000538278	ENSG00000137094 (DNAJB5)	hsa-miR-92a-2-5p	0.988		ENST00000502346	ENSG00000174695 (TMEM167A)	hsa-miR-34c-5p	0.975		UTR3	19:39890034-39890062	0.000895567			CDS	17:29623028-29623056	0.0412865
ENST00000352689	ENSG00000128585 (MKLN1)	hsa-miR-4271	0.969		UTR3	2:61753115-61753143	0.0144543			UTR3	7:139256934-139256962	0.0121248			UTR3	11:6293228-6293256	0.0455475			UTR3	16:69727029-69727057	0.00114542			UTR3	19:51409674-51409702	0.0341863			UTR3	9:34993300-34993328	0.00641012			UTR3	5:82351289-82351317	0.00284996			UTR3	19:39890325-39890353	0.00420379			ENST00000419610	ENSG00000004534 (RBM6)	hsa-miR-195-5p	0.998
UTR3	7:131174215-131174243	0.00148612			UTR3	2:61753041-61753069	0.00704837			UTR3	7:139256259-139256287	0.00199769			ENST00000427593	ENSG00000163060 (TEKT4)	hsa-miR-148b-3p	0.995		UTR3	16:69727857-69727885	0.0185525			ENST00000350119	ENSG00000149927 (DOC2A)	hsa-miR-92a-1-5p	0.883		UTR3	9:34997672-34997700	0.00368884			UTR3	5:82349851-82349879	0.00155276			UTR3	19:39891021-39891049	0.0494639			UTR3	3:50098899-50098927	0.0038862
UTR3	7:131174607-131174635	0.00759841			UTR3	2:61752867-61752895	0.0265181			UTR3	7:139256044-139256072	0.00111621			UTR3	2:95538942-95538970	0.0978317			UTR3	16:69729128-69729156	0.00235178			UTR3	16:30017453-30017481	0.0437481			UTR3	9:34998054-34998082	0.0566178			UTR3	5:82349391-82349419	0.0081638			ENST00000339686	ENSG00000161249 (DMKN)	hsa-miR-138-5p	0.969		UTR3	3:50114621-50114649	0.112872
UTR3	7:131177164-131177192	0.010973			UTR3	2:61752849-61752877	0.00576137			UTR3	7:139255729-139255757	0.00267491			ENST00000394030	ENSG00000114423 (CBLB)	hsa-miR-148b-3p	0.995		UTR3	16:69730897-69730925	0.00336507			ENST00000264888	ENSG00000138755 (CXCL9)	hsa-miR-92a-1-5p	0.883		UTR3	9:34998111-34998139	0.00302655			UTR3	5:82348845-82348873	0.0578769			UTR3	19:35988257-35988285	0.00666634			ENST00000406396	ENSG00000119537 (KDSR)	hsa-miR-195-5p	0.998
UTR3	7:131180404-131180432	0.00225172			UTR3	2:61720979-61721007	0.00226129			UTR3	7:139255357-139255385	0.0143163			UTR3	3:105376712-105376740	0.0093891			UTR3	16:69731619-69731647	0.00134187			UTR3	4:76924455-76924483	0.00996876			UTR3	9:34998217-34998245	0.00443879			ENST00000371369	ENSG00000125355 (FAM70A)	hsa-miR-34c-5p	0.975		UTR3	19:35988239-35988267	0.0601591			UTR3	18:60998959-60998987	0.104849
UTR3	7:131181117-131181145	0.0428504			UTR3	2:61720475-61720503	0.00247629			UTR3	7:139255132-139255160	0.00285888			UTR3	3:105376447-105376475	0.00242716			UTR3	16:69731972-69732000	0.0024443			UTR3	4:76924284-76924312	0.00235216			UTR3	9:34998222-34998250	0.008885			UTR3	X:119394191-119394219	0.00304207			ENST00000483723	ENSG00000179335 (CLK3)	hsa-miR-138-5p	0.969		UTR3	18:60998397-60998425	0.00492713
UTR3	7:131181124-131181152	0.00175243			UTR3	2:61720450-61720478	0.000973779			UTR3	7:139254893-139254921	0.00104149			UTR3	3:105375706-105375734	0.00346346			UTR3	16:69733279-69733307	0.00200173			UTR3	4:76923787-76923815	0.00347147			ENST00000380599	ENSG00000174282 (ZBTB4)	hsa-miR-92a-2-5p	0.986		UTR3	X:119392567-119392595	0.0681406			UTR3	15:74918264-74918292	0.00807845			UTR3	18:60997130-60997158	0.00430748
ENST00000298232	ENSG00000166157 (TPTE)	hsa-miR-4271	0.968		UTR3	2:61720270-61720298	0.00204716			UTR3	7:139254527-139254555	0.00236188			UTR3	3:105374644-105374672	0.0824097			UTR3	16:69736410-69736438	0.00509449			UTR3	4:76923372-76923400	0.00434542			UTR3	17:7365221-7365249	0.00954579			CDS	X:119410766-119410794	0.0137788			UTR3	15:74919885-74919913	0.0411141			UTR3	18:60996091-60996119	0.00270737
UTR3	21:10906574-10906602	0.00591116			UTR3	2:61711124-61711152	0.00379101			UTR3	7:139253280-139253308	0.0012489			ENST00000507359	ENSG00000183775 (KCTD16)	hsa-miR-148b-3p	0.995		UTR3	16:69736424-69736452	0.00122378			UTR3	4:76923361-76923389	0.0236595			UTR3	17:7365203-7365231	0.0116222			ENST00000395699	ENSG00000146676 (PURB)	hsa-miR-34c-5p	0.975		UTR3	15:74922179-74922207	0.0122989			CDS	18:61034307-61034335	0.00417748
UTR3	21:10906467-10906495	0.057642			UTR3	2:61710161-61710189	0.00221538			UTR3	7:139253220-139253248	0.000261678			UTR3	5:143856779-143856807	0.0500663			UTR3	16:69736718-69736746	0.00204391			ENST00000370125	ENSG00000079335 (CDC14A)	hsa-miR-92a-1-5p	0.883		UTR3	17:7364935-7364963	0.0149981			UTR3	7:44922279-44922307	0.00351725			UTR3	15:74922356-74922384	0.00545409			CDS	18:61034304-61034332	0.00335792
UTR3	21:10906379-10906407	0.003104			UTR3	2:61705766-61705794	0.00801086			UTR3	7:139252741-139252769	0.00174151			UTR3	5:143856829-143856857	0.0471494			UTR3	16:69738191-69738219	0.0122418			UTR3	1:100964582-100964610	0.00956094			UTR3	17:7364754-7364782	0.00206884			UTR3	7:44918111-44918139	0.00154229			ENST00000463091	ENSG00000261603 (PRSS46)	hsa-miR-138-5p	0.969		ENST00000075120	ENSG00000059804 (SLC2A3)	hsa-miR-195-5p	0.998
ENST00000376261	ENSG00000136750 (GAD2)	hsa-miR-4271	0.967		ENST00000301785	ENSG00000214753 (HNRNPUL2)	hsa-miR-548a-3p	0.991		UTR3	7:139250827-139250855	0.0118038			ENST00000373313	ENSG00000204103 (MAFB)	hsa-miR-148b-3p	0.994		UTR3	16:69738378-69738406	0.0071514			UTR3	1:100964675-100964703	0.00161852			UTR3	17:7364131-7364159	0.0378716			UTR3	7:44917305-44917333	0.00115357			UTR3	3:46761379-46761407	0.0671881			UTR3	12:8073905-8073933	0.11648
UTR3	10:26590684-26590712	0.0322592			UTR3	11:62481317-62481345	0.00867184			UTR3	7:139249983-139250011	0.00448493			UTR3	20:39315163-39315191	0.00437893			ENST00000502732	ENSG00000143322 (ABL2)	hsa-miR-146a-5p	0.971		UTR3	1:100985084-100985112	0.0325897			UTR3	17:7363888-7363916	0.00453729			UTR3	7:44916786-44916814	0.0238228			CDS	3:46775338-46775366	0.00506693			CDS	12:8085675-8085703	0.0111144
UTR3	10:26591630-26591658	0.0150014			UTR3	11:62480634-62480662	0.00376169			UTR3	7:139249351-139249379	0.00626606			UTR3	20:39315144-39315172	0.00610563			UTR3	1:179076710-179076738	0.0489401			ENST00000375114	ENSG00000125970 (RALY)	hsa-miR-92a-1-5p	0.882		UTR3	17:7363884-7363912	0.000660238			UTR3	7:44916179-44916207	0.0402412			ENST00000244745	ENSG00000124766 (SOX4)	hsa-miR-138-5p	0.969		CDS	12:8083188-8083216	0.00500925
UTR3	10:26592162-26592190	0.006212			UTR3	11:62480471-62480499	0.00718126			ENST00000334652	ENSG00000122483 (CCDC18)	hsa-miR-520a-5p	0.964		UTR3	20:39314893-39314921	0.0831283			UTR3	1:179075949-179075977	0.00729942			UTR3	20:32667759-32667787	0.00804034			CDS	17:7369752-7369780	0.00975246			ENST00000263708	ENSG00000088179 (PTPN4)	hsa-miR-34c-5p	0.974		UTR3	6:21597402-21597430	0.0495064			ENST00000342228	ENSG00000168575 (SLC20A2)	hsa-miR-195-5p	0.998
UTR3	10:26593301-26593329	0.0126557			UTR3	11:62480130-62480158	0.0683665			UTR3	1:93712447-93712475	0.0603762			ENST00000491718	ENSG00000090905 (TNRC6A)	hsa-miR-148b-3p	0.994		UTR3	1:179075661-179075689	0.00196157			UTR3	20:32668042-32668070	0.0355359			CDS	17:7365355-7365383	0.00626344			UTR3	2:120735107-120735135	0.0685294			UTR3	6:21598722-21598750	0.0174761			UTR3	8:42274087-42274115	0.122442
ENST00000393576	ENSG00000198055 (GRK6)	hsa-miR-4271	0.967		ENST00000457714	ENSG00000169760 (NLGN1)	hsa-miR-548a-3p	0.991		UTR3	1:93722040-93722068	0.00417885			UTR3	16:24800798-24800826	0.00807256			UTR3	1:179075104-179075132	0.00470782			ENST00000378856	ENSG00000157423 (HYDIN)	hsa-miR-92a-1-5p	0.881		ENST00000586869	ENSG00000073536 (NLE1)	hsa-miR-92a-2-5p	0.986		UTR3	2:120736917-120736945	0.00227002			ENST00000503750	ENSG00000151883 (PARP8)	hsa-miR-138-5p	0.968		CDS	8:42317459-42317487	0.0193927
UTR3	5:176868847-176868875	0.0657141			UTR3	3:173999210-173999238	0.00895515			ENST00000360000	ENSG00000180964 (TCEAL8)	hsa-miR-520a-5p	0.963		UTR3	16:24800978-24801006	0.00686963			UTR3	1:179069360-179069388	0.00166318			UTR3	16:70895960-70895988	0.00219945			UTR3	17:33459425-33459453	0.00695391			UTR3	2:120738324-120738352	0.0013052			UTR3	5:50138844-50138872	0.0312234			ENST00000520013	ENSG00000113643 (RARS)	hsa-miR-195-5p	0.998
CDS	5:176860662;176861017-176860677;176861029	0.00550408			UTR3	3:173999470-173999498	0.0367352			UTR3	X:102507962-102507990	0.0639402			UTR3	16:24801281-24801309	0.00673957			UTR3	1:179068523-179068551	0.00364985			UTR3	16:70894793;70895951-70894804;70895967	0.012014			UTR3	17:33459349-33459377	0.010807			CDS	2:120720257-120720285	0.042804			UTR3	5:50138967-50138995	0.010101			UTR3	5:167933114-167933142	0.0174266
ENST00000373783	ENSG00000181915 (ADO)	hsa-miR-4271	0.967		UTR3	3:173999760-173999788	0.00895233			ENST00000435033	ENSG00000196466 (ZNF799)	hsa-miR-520a-5p	0.96		UTR3	16:24801974-24802002	0.00421469			ENST00000531960	ENSG00000175664 (TEX26)	hsa-miR-146a-5p	0.97		UTR3	16:70894084;70894592-70894109;70894594	0.0188283			UTR3	17:33459275-33459303	0.00542311			ENST00000366958	ENSG00000117707 (PROX1)	hsa-miR-34c-5p	0.974		UTR3	5:50141884-50141912	0.0127555			UTR3	5:167933729-167933757	0.00884699
UTR3	10:64565917-64565945	0.0293769			UTR3	3:174000871-174000899	0.00392696			UTR3	19:12491730-12491758	0.0217461			UTR3	16:24835500-24835528	0.0521943			UTR3	13:31531163;31540359-31531166;31540383	0.0527882			UTR3	16:70884376-70884404	0.00896017			UTR3	17:33457838-33457866	0.0105592			UTR3	1:214209127-214209155	0.0184373			UTR3	5:50142257-50142285	0.0127519			UTR3	5:167933732-167933760	0.00637457
UTR3	10:64568135-64568163	0.0364457			UTR3	3:174002330-174002358	0.00250468			UTR3	19:12491562-12491590	0.0041244			UTR3	16:24836132-24836160	0.0167034			UTR3	13:31540499-31540527	0.00619492			UTR3	16:70863663-70863691	0.00144413			UTR3	17:33456649-33456677	0.0336118			UTR3	1:214209354-214209382	0.00542045			CDS	5:50123806-50123834	0.0109428			UTR3	5:167943785-167943813	0.00799295
CDS	10:64564936-64564964	0.00443435			UTR3	3:174002424-174002452	0.00150934			UTR3	19:12491310-12491338	0.00340117			ENST00000553484	ENSG00000133958 (UNC79)	hsa-miR-148b-3p	0.994		UTR3	13:31549090-31549118	0.00829949			ENST00000378693	ENSG00000198944 (SOWAHA)	hsa-miR-92a-1-5p	0.876		UTR3	17:33456233-33456261	0.0124375			UTR3	1:214213957-214213985	0.047087			ENST00000376234	ENSG00000125247 (TMTC4)	hsa-miR-138-5p	0.967		UTR3	5:167943899-167943927	0.00630227
ENST00000355467	ENSG00000243943 (ZNF512)	hsa-miR-4271	0.967		UTR3	3:174004075-174004103	0.0188384			UTR3	19:12491223-12491251	0.00214634			UTR3	14:94174129-94174157	0.0949917			ENST00000451804	ENSG00000123843 (C4BPB)	hsa-miR-146a-5p	0.968		UTR3	5:132151549-132151577	0.0426833			ENST00000265825	ENSG00000106328 (FSCN3)	hsa-miR-92a-2-5p	0.986		CDS	1:214170928-214170956	0.0195804			UTR3	13:101257089-101257117	0.0666563			UTR3	5:167944844-167944872	0.0049349
UTR3	2:27844475-27844503	0.00719681			UTR3	3:174004238-174004266	0.00558042			UTR3	19:12490890-12490918	0.00280597			CDS	14:94088860-94088888	0.00292483			UTR3	1:207269081-207269109	0.00742613			ENST00000373119	ENSG00000102271 (KLHL4)	hsa-miR-92a-1-5p	0.872		UTR3	7:127241819-127241847	0.00970055			CDS	1:214171170-214171198	0.00523567			CDS	13:101316512-101316540	0.0358182			UTR3	5:167945013-167945041	0.0293524
UTR3	2:27845526-27845554	0.0588884			ENST00000393249	ENSG00000091039 (OSBPL8)	hsa-miR-548a-3p	0.991		UTR3	19:12490366-12490394	0.00821014			ENST00000423218	ENSG00000137809 (ITGA11)	hsa-miR-148b-3p	0.993		UTR3	1:207269139-207269167	0.0593635			UTR3	X:86922941-86922969	0.00174128			UTR3	7:127242170-127242198	0.0710575			ENST00000324225	ENSG00000149577 (SIDT2)	hsa-miR-34c-5p	0.974		ENST00000399455	ENSG00000170242 (USP47)	hsa-miR-138-5p	0.966		UTR3	5:167946095-167946123	0.0269436
ENST00000548884	ENSG00000012504 (NR1H4)	hsa-miR-4271	0.967		UTR3	12:76749235-76749263	0.00383887			UTR3	19:12490030-12490058	0.0201825			UTR3	15:68594308-68594336	0.0941264			CDS	1:207268758-207268786	0.0122486			UTR3	X:86924744-86924772	0.0403346			ENST00000274853	ENSG00000146112 (PPP1R18)	hsa-miR-92a-2-5p	0.985		UTR3	11:117067267-117067295	0.0250555			UTR3	11:11977809-11977837	0.0611824			UTR3	5:167946114-167946142	0.00588463
UTR3	12:100957878-100957906	0.0095604			UTR3	12:76749040-76749068	0.0037613			ENST00000467709	ENSG00000147459 (DOCK5)	hsa-miR-520a-5p	0.96		CDS	15:68603381-68603409	0.00961911			ENST00000312960	ENSG00000181788 (SIAH2)	hsa-miR-146a-5p	0.968		ENST00000340243	ENSG00000186807 (ANXA8L2)	hsa-miR-92a-1-5p	0.871		UTR3	6:30644905-30644933	0.0450175			UTR3	11:117067614-117067642	0.0432445			UTR3	11:11978226-11978254	0.00431774			ENST00000355997	ENSG00000137872 (SEMA6D)	hsa-miR-195-5p	0.998
UTR3	12:100958064-100958092	0.0563363			UTR3	12:76747237-76747265	0.00985263			UTR3	8:25198458-25198486	0.00721464			ENST00000454497	ENSG00000164164 (OTUD4)	hsa-miR-148b-3p	0.993		UTR3	3:150459129-150459157	0.0662776			UTR3	10:47762390-47762418	0.0140885			UTR3	6:30644698-30644726	0.0271422			UTR3	11:117067667-117067695	0.00165208			ENST00000296479	ENSG00000164082 (GRM2)	hsa-miR-138-5p	0.966		UTR3	15:48062746-48062774	0.0230177
ENST00000303569	ENSG00000160741 (CRTC2)	hsa-miR-4271	0.965		UTR3	12:76746577-76746605	0.0118867			UTR3	8:25203078-25203106	0.00379712			UTR3	4:146057821-146057849	0.00596412			ENST00000522677	ENSG00000185697 (MYBL1)	hsa-miR-146a-5p	0.968		UTR3	10:47762699-47762727	0.0277814			UTR3	6:30644524-30644552	0.00703869			ENST00000448454	ENSG00000243444 (PALM2)	hsa-miR-34c-5p	0.973		UTR3	3:51748003-51748031	0.00482807			UTR3	15:48062789-48062817	0.00823126
UTR3	1:153924637-153924665	0.00666816			UTR3	12:76746162-76746190	0.00797251			UTR3	8:25222200;25224386-25222220;25224393	0.021258			UTR3	4:146057704-146057732	0.0748354			UTR3	8:67476854-67476882	0.00541838			ENST00000376355	ENSG00000125246 (CLYBL)	hsa-miR-92a-1-5p	0.869		CDS	6:30652515-30652543	0.00275121			UTR3	9:112706069-112706097	0.0232634			UTR3	3:51748126;51749078-51748137;51749094	0.00286266			UTR3	15:48062958-48062986	0.00415637
UTR3	1:153921851;153923736-153921860;153923754	0.00231683			UTR3	12:76745823-76745851	0.0439079			UTR3	8:25226108-25226136	0.0030869			UTR3	4:146056405-146056433	0.00204557			UTR3	8:67476647-67476675	0.005898			UTR3	13:100544858-100544886	0.0242727			CDS	6:30652491-30652519	0.00385178			UTR3	9:112706220-112706248	0.00756076			UTR3	3:51749211-51749239	0.0433748			UTR3	15:48063043-48063071	0.00473419
UTR3	1:153921068-153921096	0.0029318			UTR3	12:76745715-76745743	0.00708205			UTR3	8:25250391;25253059-25250398;25253079	0.00724946			UTR3	4:146055100-146055128	0.00785353			UTR3	8:67475390-67475418	0.0501038			UTR3	13:100545033-100545061	0.00675451			ENST00000380361	ENSG00000080603 (SRCAP)	hsa-miR-92a-2-5p	0.985		UTR3	9:112708477-112708505	0.00205273			UTR3	3:51749833-51749861	0.00302601			UTR3	15:48063661-48063689	0.0027033
UTR3	1:153920545-153920573	0.00170611			ENST00000304411	ENSG00000170837 (GPR27)	hsa-miR-548a-3p	0.991		UTR3	8:25265590-25265618	0.00342499			ENST00000263635	ENSG00000115183 (TANC1)	hsa-miR-148b-3p	0.993		UTR3	8:67475021-67475049	0.00507166			UTR3	13:100546095-100546123	0.00779237			UTR3	16:30751280-30751308	0.0377827			UTR3	9:112711111-112711139	0.00271732			UTR3	3:51751760-51751788	0.00859082			UTR3	15:48064791-48064819	0.068066
UTR3	1:153920518-153920546	0.0121079			UTR3	3:71804667-71804695	0.0423992			UTR3	8:25269647-25269675	0.00403572			UTR3	2:160088573-160088601	0.0909676			ENST00000394767	ENSG00000168772 (CXXC4)	hsa-miR-146a-5p	0.967		UTR3	13:100547034-100547062	0.00222944			UTR3	16:30751325-30751353	0.0188464			UTR3	9:112711909-112711937	0.00530196			UTR3	3:51751790-51751818	0.00273274			CDS	15:48052006-48052034	0.00797967
UTR3	1:153920231-153920259	0.0391394			UTR3	3:71805064-71805092	0.00487359			UTR3	8:25269719-25269747	0.0127941			ENST00000282003	ENSG00000152193 (RNF219)	hsa-miR-148b-3p	0.993		UTR3	4:105392273-105392301	0.00300254			UTR3	13:100548060-100548088	0.00065271			UTR3	16:30751898-30751926	0.0163305			UTR3	9:112713714-112713742	0.0284503			ENST00000379439	ENSG00000169876 (MUC17)	hsa-miR-138-5p	0.965		ENST00000262244	ENSG00000120162 (MOB3B)	hsa-miR-195-5p	0.998
ENST00000260665	ENSG00000138095 (LRPPRC)	hsa-miR-4271	0.965		UTR3	3:71805082-71805110	0.00575306			ENST00000586305	ENSG00000171777 (RASGRP4)	hsa-miR-520a-5p	0.959		UTR3	13:79188510-79188538	0.0922353			UTR3	4:105390842-105390870	0.0241235			ENST00000395891	ENSG00000002746 (HECW1)	hsa-miR-92a-1-5p	0.869		UTR3	16:30755460-30755488	0.00331933			ENST00000277541	ENSG00000148400 (NOTCH1)	hsa-miR-34c-5p	0.973		UTR3	7:100696649-100696677	0.0032324			UTR3	9:27330397-27330425	0.0928096
UTR3	2:44115477-44115505	0.0492998			UTR3	3:71805260-71805288	0.024121			UTR3	19:38900344-38900372	0.00304544			ENST00000396253	ENSG00000110756 (HPS5)	hsa-miR-148b-3p	0.993		UTR3	4:105389892-105389920	0.0263786			UTR3	7:43602903-43602931	0.0415746			UTR3	16:30755485-30755513	0.00999209			UTR3	9:139390336-139390364	0.0605056			CDS	7:100675639-100675667	0.0048743			UTR3	9:27328931-27328959	0.0209477
UTR3	2:44115138-44115166	0.0121274			UTR3	3:71805559-71805587	0.010113			UTR3	19:38899697-38899725	0.0592849			UTR3	11:18300912-18300940	0.0062315			UTR3	4:105389712-105389740	0.0124414			ENST00000505373	ENSG00000137802 (MAPKBP1)	hsa-miR-92a-1-5p	0.867		CDS	16:30721436;30722075-30721449;30722089	0.00585883			UTR3	9:139389607-139389635	0.00919164			CDS	7:100675756-100675784	0.00621869			UTR3	9:27327417-27327445	0.00175903
UTR3	2:44114058-44114086	0.00343723			ENST00000558084	ENSG00000055609 (MLL3)	hsa-miR-548a-3p	0.991		ENST00000566400	ENSG00000140463 (BBS4)	hsa-miR-520a-5p	0.957		UTR3	11:18300224-18300252	0.086573			ENST00000303697	ENSG00000170959 (DCDC5)	hsa-miR-146a-5p	0.967		UTR3	15:42105150-42105178	0.00795664			CDS	16:30731592-30731620	0.00216674			CDS	9:139417544-139417572	0.00594915			CDS	7:100676287-100676315	0.00564588			ENST00000371408	ENSG00000176273 (SLC35G1)	hsa-miR-195-5p	0.998
ENST00000400483	ENSG00000141449 (GREB1L)	hsa-miR-4271	0.965		UTR3	7:151927085-151927113	0.00837119			UTR3	15:73016924-73016952	0.00453131			ENST00000400602	ENSG00000132953 (XPO4)	hsa-miR-148b-3p	0.992		UTR3	11:30904672-30904700	0.00696289			UTR3	15:42111127-42111155	0.00195045			CDS	16:30735053-30735081	0.00661732			CDS	9:139405158-139405186	0.00170645			CDS	7:100676818-100676846	0.00564588			UTR3	10:95661674-95661702	0.111495
UTR3	18:19097997-19098025	0.00854018			UTR3	7:151919697-151919725	0.00527512			UTR3	15:73023727-73023755	0.0207757			UTR3	13:21357812-21357840	0.0736079			UTR3	11:30904662-30904690	0.00464262			UTR3	15:42113048-42113076	0.00159007			CDS	16:30736354-30736382	0.00175262			CDS	9:139402522-139402550	0.00335948			CDS	7:100677349-100677377	0.0058427			ENST00000379719	ENSG00000205339 (IPO7)	hsa-miR-195-5p	0.998
UTR3	18:19098102-19098130	0.0562951			UTR3	7:151893056-151893084	0.0025627			UTR3	15:73024059;73027454-73024067;73027473	0.00448733			UTR3	13:21355871-21355899	0.00516886			UTR3	11:30904215-30904243	0.00963776			UTR3	15:42113789-42113817	0.00650521			CDS	16:30740442-30740470	0.00736612			ENST00000591662	ENSG00000108797 (CNTNAP1)	hsa-miR-34c-5p	0.973		CDS	7:100677526-100677554	0.00523933			UTR3	11:9467538-9467566	0.0870803
ENST00000447750	ENSG00000203879 (GDI1)	hsa-miR-4271	0.965		UTR3	7:151879202-151879230	0.00222465			UTR3	15:73028267-73028295	0.0160513			UTR3	13:21353327-21353355	0.00287195			UTR3	11:30886688-30886716	0.00104524			UTR3	15:42116187-42116215	0.0161701			CDS	16:30749895-30749923	0.00468858			UTR3	17:40843946-40843974	0.00637731			CDS	7:100677880-100677908	0.00496303			UTR3	11:9469455-9469483	0.0285123
UTR3	X:153671068-153671096	0.0235627			UTR3	7:151873643-151873671	0.00088442			UTR3	15:73029136-73029164	0.00509363			UTR3	13:21351709-21351737	0.00739016			UTR3	11:30885758-30885786	0.0290157			UTR3	15:42117746-42117774	0.00717184			CDS	16:30750342-30750370	0.0270785			UTR3	17:40849604-40849632	0.00265874			CDS	7:100678057-100678085	0.00757482			ENST00000534070	ENSG00000149554 (CHEK1)	hsa-miR-195-5p	0.998
UTR3	X:153671222-153671250	0.0196638			UTR3	7:151860476-151860504	0.00274774			UTR3	15:73029285;73029819-73029304;73029827	0.00243757			ENST00000370986	ENSG00000116717 (GADD45A)	hsa-miR-148b-3p	0.992		UTR3	11:30885305-30885333	0.00581557			ENST00000467136	ENSG00000157625 (TAB3)	hsa-miR-92a-1-5p	0.864		ENST00000344404	ENSG00000100106 (TRIOBP)	hsa-miR-92a-2-5p	0.985		UTR3	17:40850955-40850983	0.00380286			CDS	7:100678411-100678439	0.005464			UTR3	11:125525232-125525260	0.113393
UTR3	X:153671296-153671324	0.00491941			UTR3	7:151856124-151856152	0.00370388			UTR3	15:73029840-73029868	0.00787528			UTR3	1:68153468-68153496	0.0853329			UTR3	11:30885258-30885286	0.00901275			UTR3	X:30863543-30863571	0.00447187			UTR3	22:38119421-38119449	0.00310929			UTR3	17:40851095-40851123	0.0566013			CDS	7:100678942-100678970	0.00385107			ENST00000525514	ENSG00000118513 (MYB)	hsa-miR-195-5p	0.998
UTR3	X:153671729-153671757	0.0165348			UTR3	7:151853341-151853369	0.0025656			ENST00000452250	ENSG00000198089 (SFI1)	hsa-miR-520a-5p	0.956		UTR3	1:68153518-68153546	0.00550629			ENST00000397358	ENSG00000147421 (HMBOX1)	hsa-miR-146a-5p	0.967		UTR3	X:30861936-30861964	0.00311427			UTR3	22:38119451-38119479	0.00253754			ENST00000471308	ENSG00000090097 (PCBP4)	hsa-miR-34c-5p	0.972		CDS	7:100679296-100679324	0.00473205			UTR3	6:135539751-135539779	0.0728724
ENST00000264926	ENSG00000070950 (RAD18)	hsa-miR-4271	0.964		UTR3	7:151851487-151851515	0.00786762			UTR3	22:32009609-32009637	0.0533186			CDS	1:68152230-68152258	0.00726447			UTR3	8:28908962-28908990	0.0608197			UTR3	X:30853791-30853819	0.0264656			UTR3	22:38119481-38119509	0.00188725			UTR3	3:51992807-51992835	0.0353459			CDS	7:100680001-100680029	0.0050718			UTR3	6:135539778-135539806	0.0430246
UTR3	3:8922081-8922109	0.00225944			UTR3	7:151833625-151833653	0.00210907			UTR3	22:32014115-32014143	0.00734429			ENST00000311085	ENSG00000172869 (DMXL1)	hsa-miR-148b-3p	0.992		UTR3	8:28909824-28909852	0.00195657			UTR3	X:30853693-30853721	0.00689746			UTR3	22:38119511-38119539	0.00239177			UTR3	3:51992136-51992164	0.0277214			CDS	7:100680355-100680383	0.00464996			ENST00000338920	ENSG00000117523 (PRRC2C)	hsa-miR-195-5p	0.998
UTR3	3:8919547-8919575	0.0214403			UTR3	7:151833593-151833621	0.000580786			CDS	22:31998205-31998233	0.00935549			UTR3	5:118583033-118583061	0.0915511			UTR3	8:28910507-28910535	0.00316366			ENST00000324000	ENSG00000177511 (ST8SIA3)	hsa-miR-92a-1-5p	0.863		UTR3	22:38120465-38120493	0.00210892			UTR3	3:51992024-51992052	0.00229638			CDS	7:100680709-100680737	0.0051991			UTR3	1:171561126-171561154	0.00618888
UTR3	3:8919520-8919548	0.00692746			UTR3	7:151833289-151833317	0.00546581			CDS	22:31998716-31998744	0.00543595			CDS	5:118486059-118486087	0.0150686			ENST00000372491	ENSG00000188483 (IER5L)	hsa-miR-146a-5p	0.966		UTR3	18:55028396-55028424	0.0211721			UTR3	22:38120681-38120709	0.00160708			UTR3	3:51991577-51991605	0.00335104			CDS	7:100681237-100681265	0.00566112			UTR3	1:171562328-171562356	0.101406
UTR3	3:8919496-8919524	0.00194465			UTR3	7:151832872-151832900	0.00424788			ENST00000528662	ENSG00000118113 (MMP8)	hsa-miR-520a-5p	0.956		ENST00000403627	ENSG00000133193 (FAM104A)	hsa-miR-148b-3p	0.992		UTR3	9:131938528-131938556	0.0594632			UTR3	18:55030437-55030465	0.00230927			UTR3	22:38120966-38120994	0.00170558			ENST00000348502	ENSG00000068366 (ACSL4)	hsa-miR-34c-5p	0.969		CDS	7:100681414-100681442	0.00522522			UTR3	1:171562349-171562377	0.00564692
UTR3	3:8919180-8919208	0.0316873			UTR3	7:151832720-151832748	0.0104938			UTR3	11:102593255-102593283	0.0176367			UTR3	17:71205191-71205219	0.0875575			UTR3	9:131938424-131938452	0.00170723			UTR3	18:55032853-55032881	0.00191541			UTR3	22:38121189-38121217	0.0062778			UTR3	X:108885338-108885366	0.0630688			CDS	7:100681768-100681796	0.00496303			CDS	1:171509122-171509150	0.0111613
ENST00000376238	ENSG00000197506 (SLC28A3)	hsa-miR-4271	0.964		UTR3	7:151832474-151832502	0.00812517			UTR3	11:102592419-102592447	0.0254481			UTR3	17:71204520-71204548	0.00127401			UTR3	9:131937994-131938022	0.00426089			UTR3	18:55034850-55034878	0.00122458			UTR3	22:38121418-38121446	0.00177874			UTR3	X:108884980-108885008	0.0039353			CDS	7:100681945-100681973	0.00522522			ENST00000374552	ENSG00000158813 (EDA)	hsa-miR-195-5p	0.998
UTR3	9:86892928-86892956	0.0448907			UTR3	7:151832365-151832393	0.00697816			UTR3	11:102586157;102587033-102586168;102587049	0.00719365			ENST00000270162	ENSG00000142178 (SIK1)	hsa-miR-148b-3p	0.992		ENST00000316398	ENSG00000179071 (CCDC89)	hsa-miR-146a-5p	0.965		UTR3	18:55035337-55035365	0.0142309			UTR3	22:38121440-38121468	0.0020211			ENST00000373969	ENSG00000078725 (DBC1)	hsa-miR-34c-5p	0.969		CDS	7:100682122-100682150	0.00578617			UTR3	X:69255510-69255538	0.0636617
UTR3	9:86891499-86891527	0.00609255			UTR3	7:151832071-151832099	0.0140796			UTR3	11:102584589;102585287-102584588;102585315	0.0107401			UTR3	21:44836591-44836619	0.00368397			UTR3	11:85395766-85395794	0.00544			ENST00000391369	ENSG00000212673 (AL136115.1)	hsa-miR-92a-1-5p	0.861		UTR3	22:38121696-38121724	0.00298978			UTR3	9:121928967-121928995	0.0669295			CDS	7:100682476-100682504	0.0102357			UTR3	X:69255838-69255866	0.00220088
UTR3	9:86890486-86890514	0.0133459			ENST00000286548	ENSG00000156052 (GNAQ)	hsa-miR-548a-3p	0.99		ENST00000544490	ENSG00000168010 (ATG16L2)	hsa-miR-520a-5p	0.955		UTR3	21:44836456-44836484	0.0847261			UTR3	11:85395080-85395108	0.052598			UTR3	1:32380081-32380109	0.0404487			UTR3	22:38121913-38121941	0.00422071			CDS	9:121971061-121971089	0.00504377			CDS	7:100682830-100682858	0.00564588			UTR3	X:69255841-69255869	0.00290432
ENST00000586604	ENSG00000141622 (RNF165)	hsa-miR-4271	0.963		UTR3	9:80335713-80335741	0.00407483			UTR3	11:72532638-72532666	0.00128339			UTR3	21:44835395-44835423	0.00133876			UTR3	11:85394980-85395008	0.0067627			ENST00000265104	ENSG00000039139 (DNAH5)	hsa-miR-92a-1-5p	0.861		UTR3	22:38122022-38122050	0.00429264			ENST00000264025	ENSG00000110400 (PVRL1)	hsa-miR-34c-5p	0.969		CDS	7:100683007-100683035	0.00945143			UTR3	X:69256751-69256779	0.00435896
UTR3	18:44030720-44030748	0.0400528			UTR3	9:80334936-80334964	0.00842318			UTR3	11:72532646-72532674	0.000997469			ENST00000294618	ENSG00000116641 (DOCK7)	hsa-miR-148b-3p	0.992		ENST00000326972	ENSG00000180438 (TPRXL)	hsa-miR-146a-5p	0.965		UTR3	5:13691378-13691406	0.0405749			UTR3	22:38122069-38122097	0.0036285			UTR3	11:119534688-119534716	0.002452			CDS	7:100683184-100683212	0.00522522			UTR3	X:69258174-69258202	0.0126322
UTR3	18:44036618-44036646	0.00400122			UTR3	9:80333754-80333782	0.0104178			UTR3	11:72532732-72532760	0.00182582			UTR3	1:11310013-11310041	0.0912195			UTR3	3:14107334-14107362	0.0648815			ENST00000454762	ENSG00000137221 (TJAP1)	hsa-miR-92a-1-5p	0.86		UTR3	22:38122225-38122253	0.00300427			UTR3	11:119534637-119534665	0.00143054			CDS	7:100683715-100683743	0.00496303			UTR3	X:69258416-69258444	0.00257728
UTR3	18:44037505-44037533	0.000779511			UTR3	9:80333567-80333595	0.00716862			UTR3	11:72534145-72534173	0.00218797			CDS	1:11346291-11346319	0.00498161			ENST00000331070	ENSG00000183753 (BPY2)	hsa-miR-146a-5p	0.964		UTR3	6:43471908-43471936	0.00243335			UTR3	22:38122237-38122265	0.000615433			UTR3	11:119534592-119534620	0.00901405			CDS	7:100684069-100684097	0.00566112			UTR3	X:69259161-69259189	0.0298037
UTR3	18:44037791-44037819	0.000959578			UTR3	9:80333216-80333244	0.0143896			UTR3	11:72536413-72536441	0.018158			ENST00000535173	ENSG00000198150 (AC135178.1)	hsa-miR-148b-3p	0.992		UTR3	Y:25151353-25151381	0.0141243			UTR3	6:43472846-43472874	0.00394491			UTR3	22:38122372-38122400	0.0023112			UTR3	11:119534533-119534561	0.00134876			CDS	7:100684246-100684274	0.00522522			CDS	X:68836306-68836334	0.0091542
UTR3	18:44042092-44042120	0.00150893			UTR3	9:80333099-80333127	0.00140565			UTR3	11:72536435;72537218-72536452;72537228	0.00169858			UTR3	17:8262526-8262554	0.0889617			UTR3	Y:25151392-25151420	0.0503247			UTR3	6:43473555-43473583	0.00398214			UTR3	22:38131227-38131255	0.00169091			UTR3	11:119533634-119533662	0.00467747			CDS	7:100684597-100684625	0.0049716			CDS	X:69247867;69249354-69247886;69249362	0.0179195
UTR3	18:44042268-44042296	0.0103959			UTR3	9:80332798-80332826	0.00154861			UTR3	11:72537584-72537612	0.0158855			ENST00000368911	ENSG00000155111 (CDK19)	hsa-miR-148b-3p	0.992		ENST00000369075	ENSG00000107651 (SEC23IP)	hsa-miR-146a-5p	0.963		UTR3	6:43473850-43473878	0.00668877			UTR3	22:38169853-38169881	0.0254857			UTR3	11:119533400-119533428	0.00458375			CDS	7:100684774-100684802	0.0061346			ENST00000345429	ENSG00000139793 (MBNL2)	hsa-miR-195-5p	0.997
UTR3	18:44042504-44042532	0.00490733			UTR3	9:80331370-80331398	0.0149124			UTR3	11:72537622;72537748-72537634;72537763	0.00483109			UTR3	6:110934511-110934539	0.0477253			UTR3	10:121701113-121701141	0.0639139			UTR3	6:43474180-43474208	0.0233153			UTR3	22:38169885-38169913	0.0052622			UTR3	11:119533321-119533349	0.000765733			CDS	7:100685128-100685156	0.00564588			UTR3	13:98043729-98043757	0.103265
UTR3	18:44042559-44042587	0.00147068			UTR3	9:80331264-80331292	0.00932016			UTR3	11:72539978-72540006	0.00837167			UTR3	6:110933114-110933142	0.00281372			CDS	10:121689879-121689907	0.0179853			ENST00000289734	ENSG00000029534 (ANK1)	hsa-miR-92a-1-5p	0.855		ENST00000256682	ENSG00000134287 (ARF3)	hsa-miR-92a-2-5p	0.984		UTR3	11:119533264-119533292	0.00249006			CDS	7:100685659-100685687	0.00633707			ENST00000343090	ENSG00000130939 (UBE4B)	hsa-miR-195-5p	0.997
ENST00000321600	ENSG00000178690 (C18orf26)	hsa-miR-4271	0.963		UTR3	9:80331155-80331183	0.00978209			UTR3	11:72540435-72540463	0.00269907			UTR3	6:110933062-110933090	0.000662475			ENST00000388975	ENSG00000154997 (SEPT14)	hsa-miR-146a-5p	0.962		UTR3	8:41513250;41518948-41513272;41518953	0.012816			UTR3	12:49332698-49332726	0.0406267			UTR3	11:119532802-119532830	0.00273631			CDS	7:100685836-100685864	0.00476156			UTR3	1:10240391-10240419	0.101683
UTR3	18:52265973-52266001	0.00314622			UTR3	9:80331115-80331143	0.00489325			UTR3	11:72540496-72540524	0.0027498			UTR3	6:110931668-110931696	0.0375904			UTR3	7:55863516-55863544	0.0513705			UTR3	8:41512874-41512902	0.0182268			UTR3	12:49332694-49332722	0.00614929			UTR3	11:119532341-119532369	0.00346614			CDS	7:100686016-100686044	0.0139178			UTR3	1:10240718-10240746	0.00684918
UTR3	18:52266618-52266646	0.060939			ENST00000430069	ENSG00000177565 (TBL1XR1)	hsa-miR-548a-3p	0.99		ENST00000307145	ENSG00000169926 (KLF13)	hsa-miR-520a-5p	0.954		ENST00000230085	ENSG00000112335 (SNX3)	hsa-miR-148b-3p	0.991		UTR3	7:55862002-55862030	0.00355023			UTR3	8:41512752-41512780	0.00366574			UTR3	12:49332320-49332348	0.0035366			UTR3	11:119532192-119532220	0.00751176			ENST00000433627	ENSG00000257103 (LSM14A)	hsa-miR-138-5p	0.964		CDS	1:10207094-10207122	0.00306096
ENST00000234827	ENSG00000116205 (TCEANC2)	hsa-miR-4271	0.963		UTR3	3:176743103-176743131	0.010914			UTR3	15:31664803-31664831	0.0388665			UTR3	6:108532713-108532741	0.08755			UTR3	7:55861575-55861603	0.00414947			UTR3	8:41511092-41511120	0.00373905			UTR3	12:49331836-49331864	0.0195393			UTR3	11:119532113-119532141	0.0119081			UTR3	19:34718380-34718408	0.0643725			ENST00000381894	ENSG00000125895 (TMEM74B)	hsa-miR-195-5p	0.997
UTR3	1:54562445-54562473	0.057326			UTR3	3:176743026-176743054	0.00849031			UTR3	15:31665088-31665116	0.00168165			ENST00000216144	ENSG00000100314 (CABP7)	hsa-miR-148b-3p	0.991		UTR3	7:55861511-55861539	0.00463178			CDS	8:41583295-41583323	0.00406255			UTR3	12:49331649-49331677	0.0026193			UTR3	11:119532053-119532081	0.0143249			ENST00000490103	ENSG00000100296 (THOC5)	hsa-miR-138-5p	0.964		UTR3	20:1161239-1161267	0.10103
UTR3	1:54562536-54562564	0.00553947			UTR3	3:176742961-176742989	0.0156108			UTR3	15:31665765-31665793	0.000997666			UTR3	22:30127662-30127690	0.0880633			ENST00000540052	ENSG00000085185 (BCORL1)	hsa-miR-146a-5p	0.962		CDS	8:41573279-41573307	0.00548768			UTR3	12:49330146-49330174	0.00528711			ENST00000325006	ENSG00000158467 (AHCYL2)	hsa-miR-34c-5p	0.968		UTR3	22:29904338-29904366	0.0591621			UTR3	20:1161210-1161238	0.0071727
UTR3	1:54564037-54564065	0.00113679			UTR3	3:176742533-176742561	0.00324809			UTR3	15:31665929-31665957	0.00119279			ENST00000253577	ENSG00000131269 (ABCB7)	hsa-miR-148b-3p	0.991		UTR3	X:129190269-129190297	0.0553175			ENST00000552674	ENSG00000139613 (SMARCC2)	hsa-miR-92a-1-5p	0.853		ENST00000290341	ENSG00000159217 (IGF2BP1)	hsa-miR-92a-2-5p	0.984		UTR3	7:129066965-129066993	0.00323051			UTR3	22:29903558-29903586	0.00188454			CDS	20:1161678-1161706	0.0144741
ENST00000219299	ENSG00000103021 (CCDC113)	hsa-miR-4271	0.962		UTR3	3:176742520-176742548	0.00206919			UTR3	15:31668003-31668031	0.00135			UTR3	X:74273152-74273180	0.0868404			UTR3	X:129191641-129191669	0.00619126			UTR3	12:56575297-56575325	0.00392948			UTR3	17:47126968-47126996	0.00865647			UTR3	7:129067054-129067082	0.00610787			UTR3	22:29902059-29902087	0.00324837			ENST00000344157	ENSG00000083896 (YTHDC1)	hsa-miR-195-5p	0.997
UTR3	16:58314199-58314227	0.0157057			UTR3	3:176742359-176742387	0.00566411			UTR3	15:31669720-31669748	0.0162395			ENST00000261842	ENSG00000081014 (AP4E1)	hsa-miR-148b-3p	0.991		UTR3	X:129191725-129191753	0.0022242			UTR3	12:56567566-56567594	0.0025052			UTR3	17:47127066-47127094	0.00718639			UTR3	7:129067360-129067388	0.0504072			CDS	22:29935361-29935389	0.0165492			UTR3	4:69179396-69179424	0.10543
UTR3	16:58314634-58314662	0.00492051			UTR3	3:176742298-176742326	0.00222096			ENST00000343949	ENSG00000197054 (ZNF763)	hsa-miR-520a-5p	0.954		UTR3	15:51296982-51297010	0.00351341			ENST00000231461	ENSG00000113532 (ST8SIA4)	hsa-miR-146a-5p	0.961		UTR3	12:56565566-56565594	0.00170305			UTR3	17:47127549-47127577	0.0247639			UTR3	7:129068389-129068417	0.0024818			CDS	22:29907221-29907249	0.00596202			ENST00000263256	ENSG00000100418 (DESI1)	hsa-miR-195-5p	0.997
UTR3	16:58316651-58316679	0.00475827			UTR3	3:176742273-176742301	0.001928			UTR3	19:12089967-12089995	0.00517962			UTR3	15:51297905-51297933	0.0726048			UTR3	5:100145625-100145653	0.0629535			UTR3	12:56563362-56563390	0.00283466			UTR3	17:47129119-47129147	0.00199456			UTR3	7:129068945-129068973	0.00223604			ENST00000397631	ENSG00000185090 (MANEAL)	hsa-miR-138-5p	0.964		UTR3	22:41996932-41996960	0.0803056
UTR3	16:58316832-58316860	0.0319249			UTR3	3:176741292-176741320	0.00282003			UTR3	19:12090051-12090079	0.00554379			UTR3	15:51298068-51298096	0.013163			ENST00000509876	ENSG00000118482 (PHF3)	hsa-miR-146a-5p	0.961		UTR3	12:56558494;56559102-56558515;56559108	0.0285038			UTR3	17:47129273-47129301	0.00133698			UTR3	7:129069428-129069456	0.00200768			UTR3	1:38265572-38265600	0.0547767			UTR3	22:41995405-41995433	0.0138016
UTR3	16:58317586-58317614	0.00640468			UTR3	3:176741269-176741297	0.00131783			UTR3	19:12090133-12090161	0.00561597			CDS	15:51217309-51217337	0.0141282			UTR3	6:64388855-64388883	0.0394592			ENST00000313143	ENSG00000161202 (DVL3)	hsa-miR-92a-1-5p	0.851		UTR3	17:47131134-47131162	0.000828332			ENST00000389032	ENSG00000211455 (STK38L)	hsa-miR-34c-5p	0.968		UTR3	1:38265774-38265802	0.00977085			UTR3	22:41995139-41995167	0.00308185
ENST00000416691	ENSG00000133103 (COG6)	hsa-miR-4271	0.959		UTR3	3:176741057-176741085	0.00340888			UTR3	19:12090235-12090263	0.0433871			ENST00000328528	ENSG00000187098 (MITF)	hsa-miR-148b-3p	0.991		UTR3	6:64401667-64401695	0.00193447			UTR3	3:183889065-183889093	0.00323303			UTR3	17:47132047-47132075	0.00236318			UTR3	12:27475638-27475666	0.0522306			ENST00000336156	ENSG00000100364 (KIAA0930)	hsa-miR-138-5p	0.963		UTR3	22:41995136-41995164	0.00363037
UTR3	13:40362594-40362622	0.0230745			UTR3	3:176740425-176740453	0.00230144			CDS	19:12089883-12089911	0.0204256			UTR3	3:70015173-70015201	0.0137591			UTR3	6:64416075-64416103	0.000955777			UTR3	3:183889901-183889929	0.001313			UTR3	17:47132296-47132324	0.00819319			UTR3	12:27475665-27475693	0.00503131			UTR3	22:45592887-45592915	0.0515852			UTR3	22:41995113-41995141	0.00442868
UTR3	13:40363174-40363202	0.0344966			UTR3	3:176739467-176739495	0.00187134			ENST00000356464	ENSG00000197728 (RPS26)	hsa-miR-520a-5p	0.953		UTR3	3:70015996-70016024	0.0123394			UTR3	6:64422300-64422328	0.00655855			UTR3	3:183890607-183890635	0.02337			UTR3	17:47132693-47132721	0.0222958			UTR3	12:27477205-27477233	0.00929081			UTR3	22:45592562-45592590	0.00187968			ENST00000397413	ENSG00000168280 (KIF5C)	hsa-miR-195-5p	0.997
UTR3	13:40363209-40363237	0.00114759			UTR3	3:176739351-176739379	0.00507432			UTR3	12:56437953-56437981	0.0600271			UTR3	3:70017221-70017249	0.047927			UTR3	6:64422651-64422679	0.00168414			UTR3	3:183890852-183890880	0.00407349			ENST00000333039	ENSG00000221890 (NPTXR)	hsa-miR-92a-2-5p	0.983		ENST00000298894	ENSG00000165943 (MOAP1)	hsa-miR-34c-5p	0.967		UTR3	22:45592445-45592473	0.00156677			UTR3	2:149880022-149880050	0.0702945
UTR3	13:40363893-40363921	0.00363718			UTR3	3:176738785-176738813	0.00833513			ENST00000299441	ENSG00000166341 (DCHS1)	hsa-miR-520a-5p	0.953		UTR3	3:70017375-70017403	0.013146			UTR3	6:64424318-64424346	0.0123066			UTR3	3:183890945-183890973	0.00721993			UTR3	22:39218421-39218449	0.0112601			UTR3	14:93649322-93649350	0.0635178			UTR3	22:45592110-45592138	0.00412181			UTR3	2:149880263-149880291	0.00476128
ENST00000537064	ENSG00000177084 (POLE)	hsa-miR-4271	0.958		UTR3	3:176737698-176737726	0.00446798			UTR3	11:6642583-6642611	0.0591007			ENST00000332822	ENSG00000183691 (NOG)	hsa-miR-148b-3p	0.99		ENST00000505939	ENSG00000131127 (ZNF141)	hsa-miR-146a-5p	0.96		ENST00000378004	ENSG00000145819 (ARHGAP26)	hsa-miR-92a-1-5p	0.85		UTR3	22:39218375-39218403	0.00198123			UTR3	14:93649177-93649205	0.00245326			UTR3	22:45590796-45590824	0.00139673			UTR3	2:149880426-149880454	0.00180623
UTR3	12:133249347-133249375	0.0575261			UTR3	3:176737347-176737375	0.00629988			CDS	11:6654184-6654212	0.00396999			UTR3	17:54672434-54672462	0.0857573			UTR3	4:377473-377501	0.0550293			UTR3	5:142602307-142602335	0.0143282			UTR3	22:39218342-39218370	0.022792			ENST00000343958	ENSG00000180263 (FGD6)	hsa-miR-34c-5p	0.967		UTR3	22:45590166-45590194	0.00133652			UTR3	2:149880808-149880836	0.0275344
UTR3	12:133245026-133245054	0.00332073			ENST00000399138	ENSG00000091542 (ALKBH5)	hsa-miR-548a-3p	0.99		CDS	11:6650753-6650781	0.00547831			ENST00000358296	ENSG00000197020 (ZNF100)	hsa-miR-148b-3p	0.99		UTR3	4:377707-377735	0.00743417			UTR3	5:142602708-142602736	0.0201497			UTR3	22:39218062-39218090	0.00435693			UTR3	12:95475198-95475226	0.0591748			UTR3	22:45590085-45590113	0.000812371			UTR3	2:149881766-149881794	0.00242499
UTR3	12:133225574-133225602	0.0010748			UTR3	17:18111747-18111775	0.00414575			CDS	11:6649946-6649974	0.00317011			UTR3	19:21908629-21908657	0.0120227			ENST00000397126	ENSG00000160321 (ZNF208)	hsa-miR-146a-5p	0.959		UTR3	5:142604808-142604836	0.000862331			UTR3	22:39217979-39218007	0.00514016			UTR3	12:95474023-95474051	0.00159503			UTR3	22:45589640-45589668	0.00132798			ENST00000334464	ENSG00000165650 (PDZD8)	hsa-miR-195-5p	0.997
ENST00000491297	ENSG00000152763 (WDR78)	hsa-miR-4271	0.956		UTR3	17:18111756-18111784	0.00868162			CDS	11:6648542-6648570	0.00643692			UTR3	19:21905845-21905873	0.0741353			UTR3	19:22153786-22153814	0.0160287			UTR3	5:142607732-142607760	0.00373638			UTR3	22:39217759-39217787	0.00308321			UTR3	12:95473660-95473688	0.0017207			ENST00000503669	ENSG00000174611 (KY)	hsa-miR-138-5p	0.963		UTR3	10:119041398-119041426	0.00149841
UTR3	1:67356513-67356541	0.0187559			UTR3	17:18111829-18111857	0.00549119			CDS	11:6647272-6647300	0.00779259			ENST00000329565	ENSG00000184602 (SNN)	hsa-miR-148b-3p	0.989		UTR3	19:22153619-22153647	0.00776968			ENST00000547765	ENSG00000123416 (TUBA1B)	hsa-miR-92a-1-5p	0.85		UTR3	22:39216878-39216906	0.00188498			UTR3	12:95471548-95471576	0.00338269			UTR3	3:134323076-134323104	0.00394481			UTR3	10:119040568-119040596	0.00438568
UTR3	1:67356447-67356475	0.00886487			UTR3	17:18112033-18112061	0.0116367			ENST00000482951	ENSG00000147724 (FAM135B)	hsa-miR-520a-5p	0.953		UTR3	16:11770299-11770327	0.0561907			UTR3	19:22153283-22153311	0.0034905			UTR3	12:49522427-49522455	0.0241422			UTR3	22:39216594-39216622	0.00568369			CDS	12:95486488-95486516	0.00486704			UTR3	3:134323055-134323083	0.0213114			UTR3	10:119040247-119040275	0.0973448
UTR3	1:67356393-67356421	0.0030653			UTR3	17:18112491-18112519	0.0134507			UTR3	8:139255230-139255258	0.0282902			UTR3	16:11770368-11770396	0.00227531			UTR3	19:22152685-22152713	0.0016654			UTR3	12:49522321-49522349	0.00720065			UTR3	22:39215329-39215357	0.00166824			ENST00000216468	ENSG00000100580 (TMED8)	hsa-miR-34c-5p	0.966		UTR3	3:134323041-134323069	0.00810504			ENST00000308497	ENSG00000173320 (STOX2)	hsa-miR-195-5p	0.997
UTR3	1:67356369-67356397	0.00961143			UTR3	17:18112599-18112627	0.00553105			UTR3	8:139207549;139209759-139207550;139209785	0.00341818			UTR3	16:11771128-11771156	0.0113533			UTR3	19:22149704-22149732	0.00304648			UTR3	12:49522195-49522223	0.00776378			UTR3	22:39215116-39215144	0.0063693			UTR3	14:77807613-77807641	0.0353231			UTR3	3:134322978-134323006	0.0232853			UTR3	4:184938540-184938568	0.0989928
UTR3	1:67356330-67356358	0.00936312			UTR3	17:18112880-18112908	0.00637678			UTR3	8:139164600-139164628	0.00325057			UTR3	16:11771629-11771657	0.00117534			UTR3	19:22149471-22149499	0.00303468			ENST00000343958	ENSG00000180263 (FGD6)	hsa-miR-92a-1-5p	0.849		UTR3	22:39214965-39214993	0.00306443			UTR3	14:77807602-77807630	0.0032049			UTR3	3:134322863-134322891	0.00310472			UTR3	4:184939626-184939654	0.00217514
UTR3	1:67356315-67356343	0.0111863			UTR3	17:18113134-18113162	0.0308803			UTR3	8:139164257-139164285	0.00422994			UTR3	16:11772506-11772534	0.00167025			UTR3	19:22149147-22149175	0.00918443			UTR3	12:95475183-95475211	0.00519753			UTR3	22:39214769-39214797	0.00329275			UTR3	14:77807557-77807585	0.0135197			UTR3	3:134322827-134322855	0.00442827			UTR3	4:184940029-184940057	0.00108275
ENST00000450525	ENSG00000126351 (THRA)	hsa-miR-4271	0.956		ENST00000457361	ENSG00000030419 (IKZF2)	hsa-miR-548a-3p	0.989		UTR3	8:139164245-139164273	0.000500956			UTR3	16:11772926-11772954	0.0117301			CDS	19:22157597;22170018-22157609;22170033	0.0235507			UTR3	12:95472319-95472347	0.00201501			UTR3	22:39214756-39214784	0.00233177			UTR3	14:77807411-77807439	0.00283823			ENST00000417962	ENSG00000164054 (SHISA5)	hsa-miR-138-5p	0.962		UTR3	4:184942842-184942870	0.00239135
UTR3	17:38246136-38246164	0.0107599			UTR3	2:213871700-213871728	0.00765854			UTR3	8:139163649-139163677	0.00599003			ENST00000314032	ENSG00000175564 (UCP3)	hsa-miR-148b-3p	0.989		CDS	19:22157110-22157138	0.0281196			UTR3	12:95471254-95471282	0.0317599			UTR3	22:39214749-39214777	0.00376889			UTR3	14:77806779-77806807	0.00529908			UTR3	3:48540533-48540561	0.010323			ENST00000317775	ENSG00000089250 (NOS1)	hsa-miR-195-5p	0.997
UTR3	17:38246390-38246418	0.0177071			UTR3	2:213871375-213871403	0.0108614			UTR3	8:139144875-139144903	0.00727665			UTR3	11:73712248-73712276	0.0800009			CDS	19:22156774-22156802	0.0234467			ENST00000225964	ENSG00000108821 (COL1A1)	hsa-miR-92a-1-5p	0.848		ENST00000553540	ENSG00000185100 (ADSSL1)	hsa-miR-92a-2-5p	0.982		UTR3	14:77806156-77806184	0.00125611			UTR3	3:48510898-48510926	0.00372377			UTR3	12:117651977-117652005	0.00367789
UTR3	17:38247063-38247091	0.00195493			UTR3	2:213871299-213871327	0.00492683			UTR3	8:139144606-139144634	0.0069567			UTR3	11:73711817-73711845	0.00404632			CDS	19:22156606-22156634	0.011175			UTR3	17:48262824-48262852	0.0192154			UTR3	14:105207038;105207176-105207045;105207196	0.00432599			UTR3	14:77805842-77805870	0.00173152			UTR3	3:48510150-48510178	0.0029934			UTR3	12:117650736-117650764	0.00242699
UTR3	17:38247561-38247589	0.00539089			UTR3	2:213868596-213868624	0.00162409			ENST00000509670	ENSG00000173040 (EVC2)	hsa-miR-520a-5p	0.952		ENST00000405977	ENSG00000132640 (BTBD3)	hsa-miR-148b-3p	0.989		CDS	19:22156438-22156466	0.00979496			UTR3	17:48262808-48262836	0.00555437			UTR3	14:105207191-105207219	0.0459182			UTR3	14:77802913-77802941	0.00107136			UTR3	3:48510056-48510084	0.00118422			UTR3	12:117646146-117646174	0.0987971
UTR3	17:38247802-38247830	0.00977565			UTR3	2:213868486-213868514	0.00127937			UTR3	4:5624578-5624606	0.00260069			UTR3	20:11906974-11907002	0.0837682			CDS	19:22155802-22155830	0.0185087			UTR3	17:48262675-48262703	0.00441751			UTR3	14:105208300-105208328	0.0254115			UTR3	14:77802888-77802916	0.000915054			UTR3	3:48509798-48509826	0.00187988			ENST00000263708	ENSG00000088179 (PTPN4)	hsa-miR-195-5p	0.997
UTR3	17:38247966-38247994	0.00394221			UTR3	2:213867613-213867641	0.00313564			UTR3	4:5624431-5624459	0.00465838			ENST00000430012	ENSG00000105204 (DYRK1B)	hsa-miR-148b-3p	0.989		CDS	19:22155298-22155326	0.0205508			UTR3	17:48262642-48262670	0.00833168			ENST00000404056	ENSG00000099958 (DERL3)	hsa-miR-92a-2-5p	0.981		ENST00000271732	ENSG00000143457 (GOLPH3L)	hsa-miR-34c-5p	0.966		UTR3	3:48509696-48509724	0.00540751			UTR3	2:120734690-120734718	0.0116226
UTR3	17:38248657-38248685	0.0114343			UTR3	2:213867093-213867121	0.00339842			UTR3	4:5624389-5624417	0.00347073			UTR3	19:40316224-40316252	0.0844658			CDS	19:22154458-22154486	0.0126553			CDS	17:48263844;48264001-48263868;48264004	0.00897166			UTR3	22:24179215-24179243	0.0211824			UTR3	1:150619872-150619900	0.00178868			UTR3	3:48509523-48509551	0.0380812			UTR3	2:120735162-120735190	0.00578616
ENST00000370454	ENSG00000171488 (LRRC8C)	hsa-miR-4271	0.956		UTR3	2:213866282-213866310	0.00335939			UTR3	4:5586362-5586390	0.00318419			ENST00000377687	ENSG00000102554 (KLF5)	hsa-miR-148b-3p	0.989		CDS	19:22154290-22154318	0.0118587			ENST00000239468	ENSG00000120337 (TNFSF18)	hsa-miR-92a-1-5p	0.846		UTR3	22:24179197-24179225	0.0315936			UTR3	1:150618771-150618799	0.0636402			CDS	3:48541361-48541389	0.00224843			UTR3	2:120735617-120735645	0.0375051
UTR3	1:90181037-90181065	0.00285334			UTR3	2:213865444-213865472	0.00314885			UTR3	4:5578152-5578180	0.00346289			UTR3	13:73650753-73650781	0.0844067			CDS	19:22154122-22154150	0.0124858			UTR3	1:173009313-173009341	0.0385021			UTR3	22:24179068-24179096	0.00274892			ENST00000273130	ENSG00000144635 (DYNC1LI1)	hsa-miR-34c-5p	0.966		ENST00000558084	ENSG00000055609 (KMT2C)	hsa-miR-138-5p	0.962		UTR3	2:120736654-120736682	0.00756802
UTR3	1:90181840-90181868	0.00234325			UTR3	2:213864911-213864939	0.00638787			UTR3	4:5577981-5578009	0.00631309			ENST00000321662	ENSG00000180998 (GPR137C)	hsa-miR-148b-3p	0.989		ENST00000421627	ENSG00000198010 (DLGAP2)	hsa-miR-146a-5p	0.958		ENST00000399365	ENSG00000133121 (STARD13)	hsa-miR-92a-1-5p	0.845		UTR3	22:24179047-24179075	0.00769207			UTR3	3:32568232-32568260	0.00931837			UTR3	7:151880139-151880167	0.00229382			UTR3	2:120739414-120739442	0.0408334
UTR3	1:90183382-90183410	0.0025541			UTR3	2:213864786-213864814	0.00486788			UTR3	4:5564790-5564818	0.0324464			UTR3	14:53102146-53102174	0.00448492			UTR3	8:1649834-1649862	0.0139551			UTR3	13:33678440-33678468	0.0384505			UTR3	22:24178942-24178970	0.00180929			UTR3	3:32567643-32567671	0.0561119			UTR3	7:151878276-151878304	0.0093063			UTR3	2:120739524-120739552	0.000891492
UTR3	1:90183733-90183761	0.00119468			UTR3	2:213864476-213864504	0.0332072			UTR3	4:5564761-5564789	0.00340272			UTR3	14:53104038-53104066	0.0802147			UTR3	8:1650184-1650212	0.00872419			ENST00000336126	ENSG00000180628 (PCGF5)	hsa-miR-92a-1-5p	0.843		UTR3	22:24178685-24178713	0.00265915			ENST00000252891	ENSG00000105245 (NUMBL)	hsa-miR-34c-5p	0.965		UTR3	7:151878165-151878193	0.00162664			UTR3	2:120740527-120740555	0.00239419
UTR3	1:90184028-90184056	0.0140252			ENST00000340595	ENSG00000080493 (SLC4A4)	hsa-miR-548a-3p	0.989		ENST00000394001	ENSG00000131737 (KRT34)	hsa-miR-520a-5p	0.952		ENST00000273582	ENSG00000145016 (KIAA0226)	hsa-miR-148b-3p	0.986		UTR3	8:1650465-1650493	0.00284279			UTR3	10:93038754-93038782	0.0381492			UTR3	22:24178659-24178687	0.00230725			UTR3	19:41173140-41173168	0.0172395			UTR3	7:151860718-151860746	0.00537988			ENST00000264868	ENSG00000091490 (SEL1L3)	hsa-miR-195-5p	0.997
UTR3	1:90184825-90184853	0.0381112			UTR3	4:72433680-72433708	0.00657601			UTR3	17:39534227-39534255	0.00627719			UTR3	3:197399198-197399226	0.0783061			UTR3	8:1650960-1650988	0.0161892			ENST00000392630	ENSG00000180066 (C10orf91)	hsa-miR-92a-1-5p	0.84		UTR3	22:24178493-24178521	0.00214329			UTR3	19:41172878-41172906	0.0457667			UTR3	7:151860564-151860592	0.00983974			UTR3	4:25749153-25749181	0.104774
ENST00000329286	ENSG00000206418 (RAB12)	hsa-miR-4271	0.955		UTR3	4:72434378-72434406	0.00908599			UTR3	17:39534118-39534146	0.00665737			UTR3	3:197398366-197398394	0.0023742			UTR3	8:1652160-1652188	0.0120193			UTR3	10:134262061-134262089	0.00396728			UTR3	22:24176849-24176877	0.0028398			UTR3	19:41172096-41172124	0.00197788			UTR3	7:151860032-151860060	0.0025618			ENST00000264157	ENSG00000082258 (CCNT2)	hsa-miR-195-5p	0.997
UTR3	18:8638698-8638726	0.0101601			UTR3	4:72434837-72434865	0.00687782			UTR3	17:39533974-39534002	0.0459616			ENST00000040584	ENSG00000037965 (HOXC8)	hsa-miR-148b-3p	0.986		UTR3	8:1652713-1652741	0.00213269			UTR3	10:134262152-134262180	0.0113587			ENST00000338965	ENSG00000188211 (NCR3LG1)	hsa-miR-92a-2-5p	0.98		ENST00000438630	ENSG00000119782 (FKBP1B)	hsa-miR-34c-5p	0.964		UTR3	7:151859985-151860013	0.000485823			UTR3	2:135712321-135712349	0.0770531
UTR3	18:8639073-8639101	0.0506122			UTR3	4:72436079-72436107	0.00239471			CDS	17:39535414;39535605-39535428;39535618	0.0173984			UTR3	12:54406312-54406340	0.0804021			UTR3	8:1653842-1653870	0.00147981			UTR3	10:134262171-134262199	0.00134712			UTR3	11:17395849-17395877	0.00250752			UTR3	2:24286152-24286180	0.0115144			UTR3	7:151859635-151859663	0.0014288			UTR3	2:135712472-135712500	0.00822776
ENST00000393189	ENSG00000124772 (CPNE5)	hsa-miR-4271	0.955		UTR3	4:72436225-72436253	0.00141397			ENST00000375765	ENSG00000165023 (DIRAS2)	hsa-miR-520a-5p	0.951		ENST00000463407	ENSG00000139496 (NUPL1)	hsa-miR-148b-3p	0.986		UTR3	8:1653941-1653969	0.000862137			UTR3	10:134262615-134262643	0.0188022			UTR3	11:17395898-17395926	0.00749218			UTR3	2:24286340-24286368	0.052956			UTR3	7:151846128-151846156	0.00114396			UTR3	2:135712725-135712753	0.0135781
UTR3	6:36709794-36709822	0.0451706			UTR3	4:72436455-72436483	0.00192614			UTR3	9:93375326-93375354	0.0184561			UTR3	13:25905759-25905787	0.0151335			UTR3	8:1656041-1656069	0.00360408			UTR3	10:134262634-134262662	0.00236104			UTR3	11:17397642-17397670	0.0592802			ENST00000309241	ENSG00000155846 (PPARGC1B)	hsa-miR-34c-5p	0.964		UTR3	7:151845761-151845789	0.00150158			UTR3	2:135712951-135712979	0.00480285
UTR3	6:36708983-36709011	0.00461614			UTR3	4:72436551-72436579	0.00196242			UTR3	9:93374221-93374249	0.00199897			UTR3	13:25906860-25906888	0.00147646			ENST00000400477	ENSG00000198054 (DSCR8)	hsa-miR-146a-5p	0.958		ENST00000344545	ENSG00000170777 (TPD52L3)	hsa-miR-92a-1-5p	0.84		UTR3	11:17398490-17398518	0.00492114			UTR3	5:149227320-149227348	0.0409746			UTR3	7:151843757-151843785	0.00148286			ENST00000359314	ENSG00000198087 (CD2AP)	hsa-miR-195-5p	0.997
UTR3	6:36708677-36708705	0.0029516			UTR3	4:72436818-72436846	0.00252489			UTR3	9:93373463-93373491	0.00267679			UTR3	13:25909969-25909997	0.0640618			UTR3	21:39528505-39528533	0.0618978			UTR3	9:6330580-6330608	0.0377599			ENST00000338863	ENSG00000007866 (TEAD3)	hsa-miR-92a-2-5p	0.98		UTR3	5:149227750-149227778	0.00270922			UTR3	7:151841941;151842238-151841966;151842240	0.00980972			UTR3	6:47594640-47594668	0.104692
UTR3	6:36708661-36708689	0.007738			UTR3	4:72437130-72437158	0.0042297			UTR3	9:93372405-93372433	0.0310582			ENST00000297540	ENSG00000164902 (PHAX)	hsa-miR-148b-3p	0.986		ENST00000534668	ENSG00000156738 (MS4A1)	hsa-miR-146a-5p	0.957		ENST00000301454	ENSG00000125648 (SLC25A23)	hsa-miR-92a-1-5p	0.839		UTR3	6:35442682-35442710	0.0167623			UTR3	5:149229466-149229494	0.0138403			UTR3	7:151833969-151833997	0.0057438			ENST00000379619	ENSG00000075426 (FOSL2)	hsa-miR-195-5p	0.997
ENST00000563901	ENSG00000140600 (SH3GL3)	hsa-miR-4271	0.955		UTR3	4:72437210-72437238	0.00240833			UTR3	9:93372157-93372185	0.00486172			UTR3	5:125960596-125960624	0.080045			UTR3	11:60237456-60237484	0.0491368			UTR3	19:6441915-6441943	0.00477751			UTR3	6:35442575-35442603	0.00259307			UTR3	5:149229531-149229559	0.000700171			UTR3	7:151833487-151833515	0.0108585			UTR3	2:28636462-28636490	0.000886752
UTR3	15:84286973-84287001	0.0604861			UTR3	4:72437659-72437687	0.0449899			ENST00000323037	ENSG00000180233 (ZNRF2)	hsa-miR-520a-5p	0.95		ENST00000361525	ENSG00000196482 (ESRRG)	hsa-miR-148b-3p	0.986		UTR3	11:60237674-60237702	0.0120502			UTR3	19:6441843-6441871	0.0125243			UTR3	6:35442481-35442509	0.00729461			UTR3	5:149230584-149230612	0.00157335			ENST00000330387	ENSG00000182158 (CREB3L2)	hsa-miR-138-5p	0.961		UTR3	2:28636495-28636523	0.00105467
ENST00000372396	ENSG00000066135 (KDM4A)	hsa-miR-4271	0.955		ENST00000504986	ENSG00000109133 (TMEM33)	hsa-miR-548a-3p	0.989		UTR3	7:30405683-30405711	0.0408565			UTR3	1:216680162-216680190	0.0745115			CDS	11:60234518;60235723-60234533;60235735	0.0180229			UTR3	19:6441785-6441813	0.00682649			UTR3	6:35442477-35442505	0.00284465			UTR3	5:149232496-149232524	0.00203951			UTR3	7:137565080-137565108	0.00300541			UTR3	2:28636709-28636737	0.00139878
UTR3	1:44170681-44170709	0.0329546			UTR3	4:41956370-41956398	0.00999412			UTR3	7:30406611-30406639	0.00947597			UTR3	1:216679056-216679084	0.00365105			ENST00000382387	ENSG00000183784 (C9orf66)	hsa-miR-146a-5p	0.956		UTR3	19:6441499-6441527	0.00707904			UTR3	6:35441796-35441824	0.0218625			UTR3	5:149232857-149232885	0.00244519			UTR3	7:137564513-137564541	0.00322303			UTR3	2:28636967-28636995	0.00189082
UTR3	1:44171071-44171099	0.027265			UTR3	4:41956441-41956469	0.0219913			UTR3	7:30406719-30406747	0.00834752			UTR3	1:216678998-216679026	0.00155849			UTR3	9:214327-214355	0.0610203			UTR3	19:6441399-6441427	0.0051389			UTR3	6:35441548-35441576	0.0227004			CDS	5:149216497-149216525	0.00673744			UTR3	7:137561711-137561739	0.000981076			UTR3	2:28637495-28637523	0.00287881
CDS	1:44134828-44134856	0.0158653			UTR3	4:41956716-41956744	0.00449481			ENST00000554204	ENSG00000125375 (ATP5S)	hsa-miR-520a-5p	0.95		ENST00000265963	ENSG00000110768 (GTF2H1)	hsa-miR-148b-3p	0.986		ENST00000317775	ENSG00000089250 (NOS1)	hsa-miR-146a-5p	0.956		UTR3	19:6440731-6440759	0.00130453			ENST00000558658	ENSG00000259288 (RP11-133K1.2)	hsa-miR-92a-2-5p	0.979		ENST00000371950	ENSG00000147246 (HTR2C)	hsa-miR-34c-5p	0.964		UTR3	7:137561490-137561518	0.00811309			UTR3	2:28638156-28638184	0.001157
ENST00000532692	ENSG00000064199 (SPA17)	hsa-miR-4271	0.954		UTR3	4:41957028-41957056	0.0105249			UTR3	14:50789342-50789370	0.0263272			UTR3	11:18388063-18388091	0.0807859			UTR3	12:117646967-117646995	0.00312769			ENST00000367403	ENSG00000120253 (NUP43)	hsa-miR-92a-1-5p	0.838		UTR3	15:40558129-40558157	0.0082366			UTR3	X:114143686-114143714	0.0410078			UTR3	7:137560796-137560824	0.00203164			UTR3	2:28638324-28638352	0.000690916
UTR3	11:124564657-124564685	0.00554837			UTR3	4:41957448-41957476	0.00813784			UTR3	14:50792336-50792364	0.00504591			ENST00000339475	ENSG00000165588 (OTX2)	hsa-miR-148b-3p	0.986		UTR3	12:117646368-117646396	0.00406756			UTR3	6:150052841-150052869	0.0111974			UTR3	15:40558422-40558450	0.0123107			UTR3	X:114144449-114144477	0.0232743			UTR3	7:137560253-137560281	0.00404888			UTR3	2:28638327-28638355	0.000732079
UTR3	11:124565645-124565673	0.00692863			UTR3	4:41957549-41957577	0.00203759			UTR3	14:50792392-50792420	0.0152652			UTR3	14:57267997-57268025	0.023735			UTR3	12:117646026-117646054	0.0533056			UTR3	6:150047476-150047504	0.001114			UTR3	15:40566428-40566456	0.0227791			ENST00000567544	ENSG00000260259 (RP11-368I7.4)	hsa-miR-34c-5p	0.964		UTR3	7:137560176-137560204	0.013021			UTR3	2:28640035-28640063	0.0966135
UTR3	11:124565852-124565880	0.00392405			UTR3	4:41957900-41957928	0.0015009			UTR3	14:50792817-50792845	0.01202			UTR3	14:57267683-57267711	0.0577809			CDS	12:117728132-117728160	0.00960902			UTR3	6:150046963-150046991	0.00179551			UTR3	15:40568188-40568216	0.00595535			UTR3	16:89749054-89749082	0.0643364			UTR3	7:137560072-137560100	0.0231255			ENST00000539839	ENSG00000111432 (FZD10)	hsa-miR-195-5p	0.996
UTR3	11:124566014-124566042	0.00199384			UTR3	4:41957963-41957991	0.000752605			ENST00000334398	ENSG00000185973 (TMLHE)	hsa-miR-520a-5p	0.95		CDS	14:57270935-57270963	0.0152876			CDS	12:117698399;117701694-117698414;117701706	0.00259993			UTR3	6:150046659-150046687	0.00116841			UTR3	15:40568275-40568303	0.00786694			CDS	16:89751788-89751816	0.00689267			UTR3	7:137559937-137559965	0.00559837			UTR3	12:130648995-130649023	0.0228475
UTR3	11:124566138-124566166	0.00237326			UTR3	4:41958436-41958464	0.00520335			UTR3	X:154720582-154720610	0.019638			ENST00000469430	ENSG00000102786 (INTS6)	hsa-miR-148b-3p	0.985		CDS	12:117685321;117691443-117685327;117691464	0.00580715			UTR3	6:150046044-150046072	0.0138018			UTR3	15:40568402-40568430	0.0162051			ENST00000434524	ENSG00000114988 (LMAN2L)	hsa-miR-34c-5p	0.963		ENST00000447370	ENSG00000161640 (SIGLEC11)	hsa-miR-138-5p	0.961		UTR3	12:130650257-130650285	0.0800516
UTR3	11:124566795-124566823	0.0396615			UTR3	4:41958538-41958566	0.00111482			UTR3	X:154719914-154719942	0.0389672			UTR3	13:51995424-51995452	0.0669353			ENST00000371402	ENSG00000203989 (RHOXF2B)	hsa-miR-146a-5p	0.955		CDS	6:150057711-150057739	0.0452559			ENST00000401089	ENSG00000055070 (SZRD1)	hsa-miR-92a-2-5p	0.978		UTR3	2:97373455-97373483	0.00367839			UTR3	19:50453197-50453225	0.0479808			ENST00000300101	ENSG00000166860 (ZBTB39)	hsa-miR-195-5p	0.996
ENST00000263257	ENSG00000104967 (NOVA2)	hsa-miR-4271	0.954		UTR3	4:41958545-41958573	0.000931886			CDS	X:154741372-154741400	0.00740655			UTR3	13:51957769-51957797	0.00561478			UTR3	X:119206263-119206291	0.0607237			ENST00000292853	ENSG00000161243 (FBXO27)	hsa-miR-92a-1-5p	0.838		UTR3	1:16722013-16722041	0.00725028			UTR3	2:97373119;97373451-97373135;97373462	0.00194979			UTR3	19:50452664-50452692	0.00506935			UTR3	12:57396217-57396245	0.0985071
UTR3	19:46442720-46442748	0.0165916			UTR3	4:41959591-41959619	0.00207096			ENST00000504360	ENSG00000188848 (BEND4)	hsa-miR-520a-5p	0.949		UTR3	13:51957522-51957550	0.00698385			ENST00000382392	ENSG00000183795 (BPY2B)	hsa-miR-146a-5p	0.955		UTR3	19:39515966-39515994	0.00458424			UTR3	1:16722017-16722045	0.00366681			UTR3	2:97372534-97372562	0.0021616			UTR3	19:50452456-50452484	0.00575923			UTR3	12:57394636-57394664	0.00149737
UTR3	19:46440945-46440973	0.00133538			UTR3	4:41959608-41959636	0.000860395			UTR3	4:42118886-42118914	0.0445888			ENST00000436010	ENSG00000169855 (ROBO1)	hsa-miR-148b-3p	0.985		UTR3	Y:26785095-26785123	0.0150636			UTR3	19:39515729-39515757	0.018863			UTR3	1:16722434-16722462	0.0124471			UTR3	2:97372485-97372513	0.00320968			UTR3	19:50452375-50452403	0.00416366			ENST00000456228	ENSG00000121741 (ZMYM2)	hsa-miR-195-5p	0.996
UTR3	19:46440690-46440718	0.00170199			UTR3	4:41960419-41960447	0.00727617			UTR3	4:42117482-42117510	0.00146611			UTR3	3:78647713-78647741	0.0221773			UTR3	Y:26785134-26785162	0.0453882			UTR3	19:39514805-39514833	0.01416			UTR3	1:16723704-16723732	0.00132165			UTR3	2:97371817-97371845	0.0482944			CDS	19:50453483;50455148-50453493;50455165	0.0111695			UTR3	13:20660182-20660210	0.0876654
UTR3	19:46440308-46440336	0.00205574			UTR3	4:41962297-41962325	0.0103032			UTR3	4:42113434-42113462	0.0124144			UTR3	3:78647134-78647162	0.057995			ENST00000409600	ENSG00000082153 (BZW1)	hsa-miR-146a-5p	0.954		ENST00000550285	ENSG00000123360 (PDE1B)	hsa-miR-92a-1-5p	0.838		UTR3	1:16723756-16723784	0.00166781			UTR3	2:97371778-97371806	0.0045053			ENST00000486249	ENSG00000064225 (ST3GAL6)	hsa-miR-138-5p	0.957		UTR3	13:20663965-20663993	0.00149828
UTR3	19:46440146-46440174	0.00557644			CDS	4:41946904-41946932	0.0190355			ENST00000296933	ENSG00000072803 (FBXW11)	hsa-miR-520a-5p	0.949		CDS	3:78711146-78711174	0.0061431			UTR3	2:201687950-201687978	0.00418299			UTR3	12:54967218-54967246	0.00432819			UTR3	1:16724213-16724241	0.0291658			ENST00000477560	ENSG00000109184 (DCUN1D4)	hsa-miR-34c-5p	0.962		UTR3	3:98507171-98507199	0.0109545			UTR3	13:20663968-20663996	0.00221279
UTR3	19:46439838-46439866	0.00286412			ENST00000450253	ENSG00000151247 (EIF4E)	hsa-miR-548a-3p	0.989		UTR3	5:171290575-171290603	0.0192411			ENST00000341776	ENSG00000008083 (JARID2)	hsa-miR-148b-3p	0.985		UTR3	2:201688490-201688518	0.0560265			UTR3	12:54968915-54968943	0.0162482			UTR3	1:16724532-16724560	0.0035594			UTR3	4:52753328-52753356	0.00111435			UTR3	3:98512717-98512745	0.0489435			UTR3	13:20664591-20664619	0.00762426
UTR3	19:46439682-46439710	0.00235187			UTR3	4:99801740-99801768	0.0147583			UTR3	5:171290320-171290348	0.00336309			UTR3	6:15521896-15521924	0.0796356			ENST00000418724	ENSG00000236104 (ZBTB22)	hsa-miR-146a-5p	0.954		UTR3	12:54970377-54970405	0.0109817			UTR3	1:16724537-16724565	0.01333			UTR3	4:52753355-52753383	0.00154769			UTR3	3:98513523-98513551	0.00155553			ENST00000336079	ENSG00000067048 (DDX3Y)	hsa-miR-195-5p	0.996
UTR3	19:46439573-46439601	0.000561423			UTR3	4:99801619-99801647	0.0154682			UTR3	5:171289880-171289908	0.00617936			CDS	6:15507392-15507420	0.00294158			UTR3	6:33282289-33282317	0.0601304			UTR3	12:54970470;54971009-54970485;54971021	0.00605826			ENST00000392630	ENSG00000180066 (C10orf91)	hsa-miR-92a-2-5p	0.976		UTR3	4:52777244-52777272	0.0522228			ENST00000239852	ENSG00000120662 (MTRF1)	hsa-miR-138-5p	0.956		UTR3	Y:15031718-15031746	0.101273
UTR3	19:46438972-46439000	0.00152351			UTR3	4:99801608-99801636	0.00553157			UTR3	5:171288917-171288945	0.0298317			ENST00000371824	ENSG00000162374 (ELAVL4)	hsa-miR-148b-3p	0.985		ENST00000229201	ENSG00000111602 (TIMELESS)	hsa-miR-146a-5p	0.954		ENST00000254101	ENSG00000131791 (PRKAB2)	hsa-miR-92a-1-5p	0.838		UTR3	10:134262017-134262045	0.00855688			UTR3	4:52782047-52782075	0.00861924			UTR3	13:41826788-41826816	0.0610087			ENST00000301923	ENSG00000100354 (TNRC6B)	hsa-miR-195-5p	0.996
UTR3	19:46438374-46438402	0.00135885			UTR3	4:99800626-99800654	0.00207163			ENST00000439211	ENSG00000228716 (DHFR)	hsa-miR-520a-5p	0.948		UTR3	1:50667669-50667697	0.0130084			UTR3	12:56811257-56811285	0.0153142			UTR3	1:146630019-146630047	0.00231512			UTR3	10:134262050-134262078	0.0014093			ENST00000366796	ENSG00000164488 (DACT2)	hsa-miR-34c-5p	0.962		ENST00000576017	ENSG00000205544 (TMEM256)	hsa-miR-138-5p	0.955		UTR3	22:40720063-40720091	0.00165147
UTR3	19:46437724-46437752	0.00157054			UTR3	4:99800211-99800239	0.00355785			UTR3	5:79924212-79924240	0.00470979			UTR3	1:50668631-50668659	0.0608361			UTR3	12:56810907-56810935	0.044847			UTR3	1:146629879-146629907	0.0185111			UTR3	10:134262080-134262108	0.00243399			UTR3	6:168693691-168693719	0.0636077			UTR3	17:7306483-7306511	0.0604717			UTR3	22:40721171-40721199	0.0196659
UTR3	19:46437576-46437604	0.0194958			UTR3	4:99798928-99798956	0.00196966			UTR3	5:79922359-79922387	0.0253299			UTR3	1:50668932-50668960	0.00503933			ENST00000435820	ENSG00000197134 (ZNF257)	hsa-miR-146a-5p	0.954		UTR3	1:146629349-146629377	0.014915			UTR3	10:134262111-134262139	0.00187377			ENST00000376351	ENSG00000151025 (GPR158)	hsa-miR-34c-5p	0.961		ENST00000535008	ENSG00000187416 (LHFPL3)	hsa-miR-138-5p	0.955		UTR3	22:40722939-40722967	0.00882545
UTR3	19:46437048-46437076	0.00195841			UTR3	4:99797888-99797916	0.00409049			UTR3	5:79922175-79922203	0.0281798			ENST00000426126	ENSG00000186908 (ZDHHC17)	hsa-miR-148b-3p	0.984		UTR3	19:22272437-22272465	0.0252882			CDS	1:146633328-146633356	0.011705			UTR3	10:134262202-134262230	0.00199235			UTR3	10:25890930-25890958	0.0626947			UTR3	7:104546866-104546894	0.0605083			UTR3	22:40727528-40727556	0.00371876
UTR3	19:46437036-46437064	0.00116775			UTR3	4:99797583-99797611	0.00285164			ENST00000240306	ENSG00000108813 (DLX4)	hsa-miR-520a-5p	0.946		UTR3	12:77245894-77245922	0.0676151			UTR3	19:22272518-22272546	0.0347212			ENST00000557353	ENSG00000165795 (NDRG2)	hsa-miR-92a-1-5p	0.837		UTR3	10:134262233-134262261	0.00203049			CDS	10:25886886-25886914	0.00677684			ENST00000360135	ENSG00000168781 (PPIP5K1)	hsa-miR-138-5p	0.954		UTR3	22:40729205-40729233	0.000875325
ENST00000309950	ENSG00000163331 (DAPL1)	hsa-miR-4271	0.953		UTR3	4:99796563-99796591	0.00387334			UTR3	17:48051396-48051424	0.0187798			UTR3	12:77247166-77247194	0.0108478			CDS	19:22256351;22270779-22256366;22270791	0.0170742			UTR3	14:21487834-21487862	0.0374892			UTR3	10:134262264-134262292	0.00193183			CDS	10:25887486-25887514	0.0284953			UTR3	15:43826756-43826784	0.00928198			UTR3	22:40729777-40729805	0.00588321
UTR3	2:159672434-159672462	0.0598482			UTR3	4:99795280-99795308	0.00439907			UTR3	17:48051546-48051574	0.0202706			CDS	12:77202864-77202892	0.0114976			ENST00000382287	ENSG00000185894 (BPY2C)	hsa-miR-146a-5p	0.954		ENST00000505939	ENSG00000131127 (ZNF141)	hsa-miR-92a-1-5p	0.837		UTR3	10:134262295-134262323	0.00202356			ENST00000302909	ENSG00000171303 (KCNK3)	hsa-miR-34c-5p	0.96		UTR3	15:43826737-43826765	0.0402541			UTR3	22:40730587-40730615	0.0109501
ENST00000256429	ENSG00000134046 (MBD2)	hsa-miR-4271	0.953		UTR3	4:99795040-99795068	0.0044444			UTR3	17:48051565-48051593	0.00384427			ENST00000263102	ENSG00000108091 (CCDC6)	hsa-miR-148b-3p	0.984		UTR3	Y:27177279-27177307	0.0150512			UTR3	4:378291-378319	0.0180925			UTR3	10:134262326-134262354	0.00199914			UTR3	2:26951479-26951507	0.00310567			UTR3	15:43826647-43826675	0.00461435			UTR3	22:40731780-40731808	0.0512585
UTR3	18:51681658;51686135-51681681;51686139	0.011057			UTR3	4:99794566-99794594	0.00207273			UTR3	17:48052136-48052164	0.0146415			UTR3	10:61552566-61552594	0.0726778			UTR3	Y:27177240-27177268	0.0453575			UTR3	4:378563-378591	0.0194125			UTR3	10:134262357-134262385	0.00219882			UTR3	2:26951488-26951516	0.00191134			UTR3	15:43826637-43826665	0.00623032			ENST00000285018	ENSG00000154764 (WNT7A)	hsa-miR-195-5p	0.996
UTR3	18:51681371-51681399	0.0146766			UTR3	4:99794505-99794533	0.00111404			ENST00000533616	ENSG00000084234 (APLP2)	hsa-miR-520a-5p	0.945		UTR3	10:61551502-61551530	0.00163263			ENST00000427431	ENSG00000151718 (WWC2)	hsa-miR-146a-5p	0.953		ENST00000396879	ENSG00000166762 (CATSPER2)	hsa-miR-92a-1-5p	0.834		UTR3	10:134262388-134262416	0.00229652			UTR3	2:26952158-26952186	0.0280506			ENST00000395098	ENSG00000122958 (VPS26A)	hsa-miR-138-5p	0.953		UTR3	3:13860237-13860265	0.0176002
UTR3	18:51679993-51680021	0.00220555			UTR3	4:99794377-99794405	0.00140559			UTR3	11:129991705;129992200-129991705;129992227	0.004263			UTR3	10:61549397-61549425	0.00366431			UTR3	4:184182469-184182497	0.00143701			UTR3	15:43922205-43922233	0.00365035			UTR3	10:134262419-134262447	0.00239326			UTR3	2:26953360-26953388	0.00499376			UTR3	10:70930948-70930976	0.0420269			UTR3	3:13859835-13859863	0.0844771
UTR3	18:51679432-51679460	0.0320636			UTR3	4:99794290-99794318	0.00105929			UTR3	11:129996670-129996698	0.00369423			ENST00000284320	ENSG00000154174 (TOMM70A)	hsa-miR-148b-3p	0.984		UTR3	4:184239284-184239312	0.0579999			UTR3	15:43921017-43921045	0.00262353			UTR3	10:134262450-134262478	0.0024996			UTR3	2:26953398-26953426	0.00406942			UTR3	10:70932543-70932571	0.0167709			UTR3	3:13858742-13858770	0.00339049
ENST00000432367	ENSG00000116039 (ATP6V1B1)	hsa-miR-4271	0.95		UTR3	4:99793472-99793500	0.00618419			UTR3	11:129999037-129999065	0.0108875			UTR3	3:100082525-100082553	0.00549949			CDS	4:184129273-184129301	0.0117175			UTR3	15:43920856-43920884	0.030777			UTR3	10:134262481-134262509	0.00258512			UTR3	2:26953623-26953651	0.00143176			CDS	10:70917849-70917877	0.0345257			CDS	3:13860493-13860521	0.0153489
UTR3	2:71192128-71192156	0.0586693			UTR3	4:99793303-99793331	0.00428499			UTR3	11:130007167;130010293-130007186;130010301	0.00713365			UTR3	3:100082381-100082409	0.0726258			ENST00000427390	ENSG00000215405 (GOLGA6L6)	hsa-miR-146a-5p	0.953		ENST00000296233	ENSG00000163884 (KLF15)	hsa-miR-92a-1-5p	0.834		UTR3	10:134262512-134262540	0.00293587			UTR3	2:26953870-26953898	0.012663			ENST00000270642	ENSG00000142549 (IGLON5)	hsa-miR-138-5p	0.953		ENST00000400393	ENSG00000186047 (DLEU7)	hsa-miR-195-5p	0.995
ENST00000343882	ENSG00000118689 (FOXO3)	hsa-miR-4271	0.948		UTR3	4:99792896-99792924	0.00581666			UTR3	11:130010371;130011393-130010378;130011413	0.0147767			ENST00000400149	ENSG00000170579 (DLGAP1)	hsa-miR-148b-3p	0.984		UTR3	15:20738351-20738379	0.0108404			UTR3	3:126062414-126062442	0.00222952			UTR3	10:134262543-134262571	0.00306335			UTR3	2:26953984-26954012	0.00108481			UTR3	19:51832686-51832714	0.0150687			UTR3	13:51286741-51286769	0.096367
UTR3	6:109001439-109001467	0.00950238			ENST00000370598	ENSG00000135298 (BAI3)	hsa-miR-548a-3p	0.988		UTR3	11:130013300-130013328	0.0165039			UTR3	18:3498381-3498409	0.00816341			UTR3	15:20738100-20738128	0.00679611			UTR3	3:126061752-126061780	0.0348163			UTR3	10:134262574-134262602	0.00306373			UTR3	2:26954643-26954671	0.000972088			UTR3	19:51832904-51832932	0.003676			ENST00000346618	ENSG00000112242 (E2F3)	hsa-miR-195-5p	0.995
UTR3	6:109004412-109004440	0.003349			UTR3	6:70099057-70099085	0.0141618			ENST00000264128	ENSG00000085491 (SLC25A24)	hsa-miR-520a-5p	0.945		UTR3	18:3497825-3497853	0.00212203			UTR3	15:20737325-20737353	0.0423278			ENST00000530633	ENSG00000197858 (GPAA1)	hsa-miR-92a-1-5p	0.834		UTR3	10:134262665-134262693	0.00512077			UTR3	2:26955096-26955124	0.00246905			UTR3	19:51833086-51833114	0.0293411			UTR3	6:20493131-20493159	0.0956447
UTR3	6:109005807-109005835	0.0452104			UTR3	6:70099103-70099131	0.0262892			UTR3	1:108703814-108703842	0.0147079			UTR3	18:3496031-3496059	0.0677944			ENST00000304801	ENSG00000170950 (PGK2)	hsa-miR-146a-5p	0.95		UTR3	8:145139138-145139166	0.037054			UTR3	10:134262696-134262724	0.00509777			UTR3	2:26955541-26955569	0.00205717			UTR3	19:51833099-51833127	0.00820472			UTR3	6:20493389-20493417	0.0028461
ENST00000260970	ENSG00000138398 (PPIG)	hsa-miR-4271	0.947		UTR3	6:70099170-70099198	0.00941595			UTR3	1:108690933-108690961	0.00574914			ENST00000379687	ENSG00000173681 (CXorf23)	hsa-miR-148b-3p	0.983		UTR3	6:49753444-49753472	0.058738			ENST00000290341	ENSG00000159217 (IGF2BP1)	hsa-miR-92a-1-5p	0.831		UTR3	10:134262727-134262755	0.00569436			ENST00000395125	ENSG00000100592 (DAAM1)	hsa-miR-34c-5p	0.96		UTR3	19:51833119-51833147	0.00341124			ENST00000377966	ENSG00000122707 (RECK)	hsa-miR-195-5p	0.995
UTR3	2:170497545-170497573	0.0577411			UTR3	6:70099283-70099311	0.0328199			UTR3	1:108686284-108686312	0.0197243			UTR3	X:19934829-19934857	0.0624835			ENST00000584307	ENSG00000176105 (YES1)	hsa-miR-146a-5p	0.944		UTR3	17:47127904-47127932	0.00790678			UTR3	10:134262758-134262786	0.00558582			UTR3	14:59835625-59835653	0.0625589			CDS	19:51827088-51827116	0.00503028			UTR3	9:36123832-36123860	0.0988181
ENST00000282728	ENSG00000152804 (HHEX)	hsa-miR-4271	0.946		ENST00000540014	ENSG00000164463 (CREBRF)	hsa-miR-548a-3p	0.988		UTR3	1:108679222-108679250	0.0147164			UTR3	X:19934276-19934304	0.00197241			UTR3	18:723949-723977	0.00501697			UTR3	17:47128467-47128495	0.00356996			UTR3	10:134262790-134262818	0.0043867			CDS	14:59792756-59792784	0.0069452			ENST00000555005	ENSG00000165914 (TTC7B)	hsa-miR-138-5p	0.952		ENST00000333027	ENSG00000100330 (MTMR3)	hsa-miR-195-5p	0.995
UTR3	10:94454754-94454782	0.0575726			UTR3	5:172560761-172560789	0.0057655			UTR3	1:108678635-108678663	0.00226585			UTR3	X:19933097-19933125	0.00573091			UTR3	18:721758-721786	0.0463274			UTR3	17:47128901-47128929	0.00109774			ENST00000427713	ENSG00000068354 (TBC1D25)	hsa-miR-92a-2-5p	0.976		ENST00000373210	ENSG00000134698 (EIF2C4)	hsa-miR-34c-5p	0.958		UTR3	14:91068404-91068432	0.00413594			UTR3	22:30421799-30421827	0.0063265
ENST00000491718	ENSG00000090905 (TNRC6A)	hsa-miR-4271	0.945		UTR3	5:172560796-172560824	0.0108464			ENST00000178638	ENSG00000074410 (CA12)	hsa-miR-520a-5p	0.945		UTR3	X:19932423-19932451	0.00506001			UTR3	18:721714-721742	0.00550745			UTR3	17:47129538-47129566	0.0178349			UTR3	X:48417595-48417623	0.00493819			UTR3	1:36319914-36319942	0.0584114			UTR3	14:91007914;91044450-91007933;91044458	0.0387647			UTR3	22:30422242-30422270	0.00628726
UTR3	16:24816065-24816093	0.022621			UTR3	5:172561682-172561710	0.0094291			UTR3	15:63618413-63618441	0.0185712			UTR3	X:19932359-19932387	0.0022589			ENST00000366518	ENSG00000162849 (KIF26B)	hsa-miR-146a-5p	0.944		UTR3	17:47131004-47131032	0.00632626			UTR3	X:48418167-48418195	0.00608056			UTR3	1:36320858-36320886	0.000955659			UTR3	14:91007225-91007253	0.0167301			UTR3	22:30422530-30422558	0.00184696
UTR3	16:24829967-24829995	0.00248492			UTR3	5:172561964-172561992	0.0039713			UTR3	15:63618203-63618231	0.00636908			ENST00000379440	ENSG00000171867 (PRNP)	hsa-miR-148b-3p	0.982		UTR3	1:245867005-245867033	0.00139481			ENST00000259608	ENSG00000137078 (SIT1)	hsa-miR-92a-1-5p	0.831		UTR3	X:48418245-48418273	0.012521			UTR3	1:36322686-36322714	0.00251002			ENST00000445424	ENSG00000184708 (EIF4ENIF1)	hsa-miR-138-5p	0.952		UTR3	22:30422919-30422947	0.00162513
UTR3	16:24835006-24835034	0.000873237			UTR3	5:172562291-172562319	0.00390778			UTR3	15:63618025-63618053	0.0121475			UTR3	20:4680744-4680772	0.0142503			UTR3	1:245868434-245868462	0.00313822			UTR3	9:35649771-35649799	0.0367245			UTR3	X:48418371-48418399	0.00333116			ENST00000295624	ENSG00000134369 (NAV1)	hsa-miR-34c-5p	0.958		UTR3	22:31840649-31840677	0.0170993			UTR3	22:30423175-30423203	0.00856514
UTR3	16:24836058-24836086	0.00406362			UTR3	5:172563059-172563087	0.00844335			UTR3	15:63617856-63617884	0.00593837			UTR3	20:4680754-4680782	0.00378661			UTR3	1:245869096-245869124	0.000943886			ENST00000367635	ENSG00000116191 (RALGPS2)	hsa-miR-92a-1-5p	0.831		UTR3	X:48418857-48418885	0.00657687			UTR3	1:201789507-201789535	0.0277952			UTR3	22:31838084;31838948-31838104;31838955	0.00275393			UTR3	22:30424160-30424188	0.00137982
UTR3	16:24837012-24837040	0.0270974			UTR3	5:172564059-172564087	0.00479772			UTR3	15:63617552-63617580	0.00183984			UTR3	20:4681249-4681277	0.00269474			UTR3	1:245870389-245870417	0.00228632			UTR3	1:178886003-178886031	0.00213456			UTR3	X:48418938-48418966	0.00757473			UTR3	1:201790940-201790968	0.00106849			UTR3	22:31837834-31837862	0.0395155			UTR3	22:30424163-30424191	0.00117457
ENST00000377930	ENSG00000204918 (PRR20B)	hsa-miR-4271	0.945		UTR3	5:172564356-172564384	0.00963435			UTR3	15:63617507-63617535	0.00279535			UTR3	20:4681455-4681483	0.00330769			UTR3	1:245870779-245870807	0.00143893			UTR3	1:178886332-178886360	0.0346124			UTR3	X:48418973-48419001	0.00294579			UTR3	1:201791337-201791365	0.0208686			ENST00000216039	ENSG00000100221 (JOSD1)	hsa-miR-138-5p	0.951		UTR3	22:30425645-30425673	0.00147739
UTR3	13:57723726-57723754	0.0194392			UTR3	5:172565453-172565481	0.00421129			UTR3	15:63613869-63613897	0.00511023			UTR3	20:4682039-4682067	0.0523652			UTR3	1:245870885-245870913	0.000689847			ENST00000396930	ENSG00000083168 (KAT6A)	hsa-miR-92a-1-5p	0.83		UTR3	X:48419092-48419120	0.0124759			UTR3	1:201791620-201791648	0.00269565			UTR3	22:39082272-39082300	0.0468757			UTR3	22:30426141-30426169	0.0577881
UTR3	13:57723755-57723783	0.00295728			UTR3	5:172565977-172566005	0.00626096			UTR3	15:63613775-63613803	0.00405135			ENST00000320201	ENSG00000090975 (PITPNM2)	hsa-miR-148b-3p	0.982		UTR3	1:245872529-245872557	0.0464453			UTR3	8:41789265-41789293	0.0365936			UTR3	X:48419369-48419397	0.00941472			UTR3	1:201792045-201792073	0.00705591			UTR3	22:39082073-39082101	0.0124495			UTR3	22:30426378-30426406	0.0130002
UTR3	13:57723783-57723811	0.0347783			UTR3	5:172566119-172566147	0.0151391			CDS	15:63632524-63632552	0.0118803			UTR3	12:123470486-123470514	0.00599714			CDS	1:245852088;245861408-245852109;245861414	0.0121566			ENST00000345136	ENSG00000178209 (PLEC)	hsa-miR-92a-1-5p	0.828		UTR3	X:48419414-48419442	0.0055697			UTR3	1:201793623-201793651	0.0021563			ENST00000395715	ENSG00000104447 (TRPS1)	hsa-miR-138-5p	0.951		CDS	22:30415868-30415896	0.00620363
ENST00000455566	ENSG00000175470 (PPP2R2D)	hsa-miR-4271	0.944		ENST00000378337	ENSG00000205014 (AC009113.1)	hsa-miR-548a-3p	0.988		ENST00000354504	ENSG00000143952 (VPS54)	hsa-miR-520a-5p	0.944		UTR3	12:123470102-123470130	0.0600881			ENST00000371079	ENSG00000185483 (ROR1)	hsa-miR-146a-5p	0.943		UTR3	8:144989987-144990015	0.00414063			ENST00000560206	ENSG00000136367 (ZFHX2)	hsa-miR-92a-2-5p	0.974		ENST00000320580	ENSG00000175115 (PACS1)	hsa-miR-34c-5p	0.958		UTR3	8:116425154-116425182	0.00186245			ENST00000380184	ENSG00000175518 (UBQLNL)	hsa-miR-195-5p	0.995
UTR3	10:133770683-133770711	0.00135441			UTR3	16:89300697-89300725	0.0678218			UTR3	2:64120497-64120525	0.00744834			UTR3	12:123470002-123470030	0.00275945			UTR3	1:64644604-64644632	0.031709			UTR3	8:144989322-144989350	0.0319891			UTR3	14:23999369-23999397	0.006405			UTR3	11:66010762-66010790	0.0133853			UTR3	8:116423049-116423077	0.00236849			UTR3	11:5536188-5536216	0.00324784
UTR3	10:133770904-133770932	0.00121675			UTR3	16:89300824-89300852	0.0133043			UTR3	2:64120315-64120343	0.0495545			UTR3	12:123469689-123469717	0.00170826			UTR3	1:64645282-64645310	0.0078661			CDS	8:145004336-145004364	0.00169993			UTR3	14:23999365-23999393	0.00594318			UTR3	11:66010840-66010868	0.0034264			UTR3	8:116422954-116422982	0.00174128			UTR3	11:5535857-5535885	0.0933645
UTR3	10:133770916-133770944	0.00031664			UTR3	16:89301723-89301751	0.0018584			ENST00000461923	ENSG00000204889 (KRT40)	hsa-miR-520a-5p	0.944		UTR3	12:123469673-123469701	0.00265149			UTR3	1:64645728-64645756	0.0165196			ENST00000303569	ENSG00000160741 (CRTC2)	hsa-miR-92a-1-5p	0.828		UTR3	14:23998781-23998809	0.00296075			UTR3	11:66010872-66010900	0.03342			UTR3	8:116420995-116421023	0.0531664			ENST00000366630	ENSG00000116991 (SIPA1L2)	hsa-miR-195-5p	0.995
UTR3	10:133770983-133771011	0.000539385			ENST00000318906	ENSG00000143633 (C1orf131)	hsa-miR-548a-3p	0.988		UTR3	17:39137064-39137092	0.024518			UTR3	12:123469574-123469602	0.00299256			CDS	1:64605815-64605843	0.0104917			UTR3	1:153924649-153924677	0.00789156			UTR3	14:23995715-23995743	0.00175558			UTR3	11:66011191-66011219	0.00158916			ENST00000373204	ENSG00000092847 (AGO1)	hsa-miR-138-5p	0.951		UTR3	1:232534593-232534621	0.00451461
UTR3	10:133770990-133771018	0.00028293			UTR3	1:231359712-231359740	0.0184765			UTR3	17:39135262;39137037-39135276;39137050	0.0216349			CDS	12:123480026-123480054	0.00490843			ENST00000361621	ENSG00000123560 (PLP1)	hsa-miR-146a-5p	0.942		UTR3	1:153924085-153924113	0.0269949			UTR3	14:23995504-23995532	0.00157251			UTR3	11:66011333-66011361	0.000846484			UTR3	1:36385364-36385392	0.0196466			UTR3	1:232533815-232533843	0.0927429
UTR3	10:133771020-133771048	0.000387023			UTR3	1:231359694-231359722	0.00592304			UTR3	17:39135187-39135215	0.00375808			ENST00000380518	ENSG00000139219 (COL2A1)	hsa-miR-148b-3p	0.981		UTR3	X:103045833-103045861	0.00858689			UTR3	1:153921598-153921626	0.00151544			UTR3	14:23995437-23995465	0.00131789			UTR3	11:66011570-66011598	0.0022686			UTR3	1:36385788-36385816	0.00300717			ENST00000340749	ENSG00000173262 (SLC2A14)	hsa-miR-195-5p	0.995
UTR3	10:133771057-133771085	0.000475916			UTR3	1:231359596-231359624	0.0357699			UTR3	17:39135154-39135182	0.00459519			UTR3	12:48367101-48367129	0.0760433			UTR3	X:103046248-103046276	0.00371307			ENST00000162391	ENSG00000065970 (FOXJ2)	hsa-miR-92a-1-5p	0.828		UTR3	14:23995433-23995461	0.000360015			UTR3	11:66011576-66011604	0.00119133			UTR3	1:36386090-36386118	0.00653158			UTR3	12:7966807-7966835	0.102515
UTR3	10:133771100-133771128	0.000424091			UTR3	1:231359580-231359608	0.0221954			UTR3	17:39135103-39135131	0.00243856			CDS	12:48376641-48376669	0.0080867			UTR3	X:103047514-103047542	0.0439885			UTR3	12:8207909-8207937	0.0364094			UTR3	14:23995167-23995195	0.00179542			UTR3	11:66011606-66011634	0.0015349			UTR3	1:36387135-36387163	0.000941236			CDS	12:7984292-7984320	0.0123984
UTR3	10:133771167-133771195	0.000452452			ENST00000380733	ENSG00000164985 (PSIP1)	hsa-miR-548a-3p	0.988		ENST00000506955	ENSG00000146067 (FAM193B)	hsa-miR-520a-5p	0.942		ENST00000264741	ENSG00000144668 (ITGA9)	hsa-miR-148b-3p	0.98		ENST00000519163	ENSG00000104218 (CSPP1)	hsa-miR-146a-5p	0.942		ENST00000394670	ENSG00000010244 (ZNF207)	hsa-miR-92a-1-5p	0.824		UTR3	14:23995122-23995150	0.00220335			UTR3	11:66011724-66011752	0.00402776			UTR3	1:36387394-36387422	0.00149236			CDS	12:7967130;7970427-7967130;7970454	0.0106609
UTR3	10:133771174-133771202	0.000331261			UTR3	9:15465440-15465468	0.0206599			UTR3	5:176980177-176980205	0.0286152			UTR3	3:37860562-37860590	0.00726329			UTR3	8:68026212-68026240	0.0446239			UTR3	17:30697157-30697185	0.0285778			UTR3	14:23994971-23994999	0.000982348			ENST00000432404	ENSG00000130540 (SULT4A1)	hsa-miR-34c-5p	0.957		UTR3	1:36387651-36387679	0.0227409			ENST00000399959	ENSG00000215301 (DDX3X)	hsa-miR-195-5p	0.995
UTR3	10:133771204-133771232	0.00054561			UTR3	9:15465399-15465427	0.0103404			UTR3	5:176964936-176964964	0.0183798			UTR3	3:37860860-37860888	0.0269502			UTR3	8:68026304-68026332	0.00793899			UTR3	17:30698080-30698108	0.00207994			UTR3	14:23994744-23994772	0.00550021			UTR3	22:44224990-44225018	0.0123465			UTR3	1:36389905-36389933	0.00227354			UTR3	X:41208724-41208752	0.0976794
UTR3	10:133771241-133771269	0.000315422			UTR3	9:15465140-15465168	0.00906264			UTR3	5:176952146-176952174	0.00410221			UTR3	3:37862024-37862052	0.00495584			UTR3	8:68028272-68028300	0.0035595			UTR3	17:30700971-30700999	0.0006237			UTR3	14:23994738-23994766	0.000586951			UTR3	22:44221584-44221612	0.00360926			UTR3	1:36394018-36394046	0.00225042			ENST00000369303	ENSG00000135333 (EPHA7)	hsa-miR-195-5p	0.994
UTR3	10:133771284-133771312	0.000428398			UTR3	9:15465128-15465156	0.00854987			UTR3	5:176951411-176951439	0.00506347			UTR3	3:37862098-37862126	0.00140454			ENST00000263773	ENSG00000109920 (FNBP4)	hsa-miR-146a-5p	0.942		UTR3	17:30701292-30701320	0.000797698			UTR3	14:23994498-23994526	0.00327929			UTR3	22:44221166-44221194	0.00167123			CDS	1:36379574-36379602	0.0113008			UTR3	6:93953063-93953091	0.100395
UTR3	10:133771314-133771342	0.000495045			UTR3	9:15465080-15465108	0.00404082			ENST00000551544	ENSG00000167535 (CACNB3)	hsa-miR-520a-5p	0.942		UTR3	3:37862824-37862852	0.00155313			UTR3	11:47738744-47738772	0.00668601			UTR3	17:30705200-30705228	0.00158202			UTR3	14:23993342-23993370	0.00115031			UTR3	22:44220798-44220826	0.0437051			CDS	1:36384006;36384656-36384024;36384665	0.00547436			CDS	6:94066459-94066487	0.00550591
UTR3	10:133771391-133771419	0.000581229			UTR3	9:15464842-15464870	0.00941548			UTR3	12:49217137-49217165	0.0170242			UTR3	3:37863972-37864000	0.00313377			UTR3	11:47738457-47738485	0.0483469			UTR3	17:30705364-30705392	0.00226041			UTR3	14:23992877-23992905	0.00302641			ENST00000257290	ENSG00000134853 (PDGFRA)	hsa-miR-34c-5p	0.956		ENST00000373461	ENSG00000132821 (VSTM2L)	hsa-miR-138-5p	0.949		CDS	6:93979264-93979292	0.00689594
UTR3	10:133771421-133771449	0.000499641			UTR3	9:15464194-15464222	0.00376089			UTR3	12:49217520-49217548	0.018421			UTR3	3:37864820-37864848	0.00457116			CDS	11:47745612-47745640	0.0149675			ENST00000301659	ENSG00000167914 (GSDMA)	hsa-miR-92a-1-5p	0.824		UTR3	14:23992536-23992564	0.00155342			UTR3	4:55162358-55162386	0.00380578			UTR3	20:36572936-36572964	0.0304607			CDS	6:93965695-93965723	0.0152211
UTR3	10:133771458-133771486	0.000374216			UTR3	9:15464141-15464169	0.0163692			UTR3	12:49218096-49218124	0.00641743			UTR3	3:37864910-37864938	0.0244562			CDS	11:47745604-47745632	0.00887417			UTR3	17:38133330-38133358	0.0175999			UTR3	14:23991929-23991957	0.00250714			UTR3	4:55163139-55163167	0.0010499			UTR3	20:36573355-36573383	0.0182452			ENST00000492574	ENSG00000124782 (RREB1)	hsa-miR-195-5p	0.994
UTR3	10:133771495-133771523	0.000414203			ENST00000372572	ENSG00000198815 (FOXJ3)	hsa-miR-548a-3p	0.988		UTR3	12:49220633;49220757-49220637;49220780	0.00470144			ENST00000380060	ENSG00000188158 (NHS)	hsa-miR-148b-3p	0.979		ENST00000424906	ENSG00000164053 (ATRIP)	hsa-miR-146a-5p	0.94		UTR3	17:38133437-38133465	0.0161432			UTR3	14:23991481-23991509	0.00233527			UTR3	4:55164117-55164145	0.0562891			UTR3	20:36573423-36573451	0.00165056			UTR3	6:7229559-7229587	0.00161734
UTR3	10:133771502-133771530	0.000307493			UTR3	1:42644985-42645013	0.0100926			UTR3	12:49220767-49220795	0.00103171			UTR3	X:17753495-17753523	0.0731358			UTR3	3:48491981;48493135-48491981;48493162	0.0488623			UTR3	17:38133600-38133628	0.00214648			UTR3	14:23991432-23991460	0.000602054			ENST00000371130	ENSG00000009694 (ODZ1)	hsa-miR-34c-5p	0.955		UTR3	20:36573697-36573725	0.00826052			UTR3	6:7231460-7231488	0.00108724
UTR3	10:133771532-133771560	0.000559316			UTR3	1:42644943-42644971	0.0179367			UTR3	12:49220800-49220828	0.00109728			ENST00000452370	ENSG00000069122 (GPR116)	hsa-miR-148b-3p	0.979		UTR3	3:48498678-48498706	0.00670253			ENST00000377024	ENSG00000204669 (C9orf57)	hsa-miR-92a-1-5p	0.823		UTR3	14:23991349-23991377	0.000554373			UTR3	X:123514348-123514376	0.0214837			ENST00000592634	ENSG00000174886 (NDUFA11)	hsa-miR-138-5p	0.949		UTR3	6:7232000-7232028	0.00214079
UTR3	10:133771569-133771597	0.000416184			UTR3	1:42644719-42644747	0.0052269			UTR3	12:49221477-49221505	0.0026258			UTR3	6:46820754-46820782	0.0759819			ENST00000354371	ENSG00000198612 (COPS8)	hsa-miR-146a-5p	0.939		UTR3	9:74666497-74666525	0.0357936			UTR3	14:23991312-23991340	0.000725928			UTR3	X:123514257-123514285	0.0167973			UTR3	19:5896336-5896364	0.0537866			UTR3	6:7249330-7249358	0.000965501
UTR3	10:133771576-133771604	0.000308609			UTR3	1:42643910-42643938	0.00547154			UTR3	12:49222226-49222254	0.00508599			CDS	6:46874430-46874458	0.0150003			UTR3	2:238006561-238006589	0.0418705			ENST00000278816	ENSG00000149474 (CSRP2BP)	hsa-miR-92a-1-5p	0.823		UTR3	14:23991297-23991325	0.00175772			UTR3	X:123513948-123513976	0.00596762			UTR3	19:5895491-5895519	0.00153544			UTR3	6:7250414-7250442	0.00151322
UTR3	10:133771612-133771640	0.000397867			UTR3	1:42643771-42643799	0.00181577			ENST00000491718	ENSG00000090905 (TNRC6A)	hsa-miR-520a-5p	0.941		CDS	6:46867781-46867809	0.00702772			UTR3	2:238008645-238008673	0.0136361			UTR3	20:18168205-18168233	0.0321452			UTR3	14:23991076-23991104	0.00374463			UTR3	X:123513066-123513094	0.00334912			UTR3	19:5895434-5895462	0.00146833			UTR3	6:7250763-7250791	0.00106087
UTR3	10:133771642-133771670	0.000468593			UTR3	1:42643725-42643753	0.00153635			UTR3	16:24801529-24801557	0.031752			CDS	6:46826099-46826127	0.014307			ENST00000395375	ENSG00000198039 (ZNF273)	hsa-miR-146a-5p	0.939		UTR3	20:18168529-18168557	0.00367249			UTR3	14:23991059-23991087	0.00198376			UTR3	X:123512615-123512643	0.00142525			UTR3	19:5895150-5895178	0.00176426			UTR3	6:7252011-7252039	0.0863875
UTR3	10:133771723-133771751	0.000757728			UTR3	1:42643114-42643142	0.00411694			UTR3	16:24801721-24801749	0.00647725			ENST00000592705	ENSG00000130816 (DNMT1)	hsa-miR-148b-3p	0.979		UTR3	7:64378655;64388032-64378670;64388044	0.0141667			ENST00000560206	ENSG00000136367 (ZFHX2)	hsa-miR-92a-1-5p	0.821		UTR3	14:23991034-23991062	0.00429361			UTR3	X:123511902-123511930	0.0114222			ENST00000532170	ENSG00000167325 (RRM1)	hsa-miR-138-5p	0.949		ENST00000262384	ENSG00000102921 (N4BP1)	hsa-miR-195-5p	0.994
UTR3	10:133771755-133771783	0.000336552			UTR3	1:42642627-42642655	0.0120958			UTR3	16:24809259-24809287	0.00472196			UTR3	19:10283791-10283819	0.00933777			UTR3	7:64388251-64388279	0.00535325			UTR3	14:23998926-23998954	0.00608185			UTR3	14:23990245-23990273	0.0108931			CDS	X:123556352-123556380	0.00664069			UTR3	11:4144519-4144547	0.0038437			UTR3	16:48576619-48576647	0.0875247
UTR3	10:133771762-133771790	0.000307323			UTR3	1:42642378-42642406	0.0254496			UTR3	16:24836207-24836235	0.00550112			UTR3	19:10248600-10248628	0.00220661			UTR3	7:64388419-64388447	0.0307297			UTR3	14:23998458-23998486	0.00250984			CDS	14:24002672-24002700	0.00315257			ENST00000521891	ENSG00000091656 (ZFHX4)	hsa-miR-34c-5p	0.955		UTR3	11:4144578-4144606	0.0101279			UTR3	16:48575552-48575580	0.00212821
UTR3	10:133771792-133771820	0.000542057			CDS	1:42660583-42660611	0.00972552			UTR3	16:24837370-24837398	0.00754985			UTR3	19:10244288-10244316	0.0616135			UTR3	7:64388671-64388699	0.00319035			UTR3	14:23997327-23997355	0.00146143			ENST00000427390	ENSG00000215405 (GOLGA6L6)	hsa-miR-92a-2-5p	0.973		UTR3	8:77778004-77778032	0.0605019			UTR3	11:4148396-4148424	0.00310142			UTR3	16:48574685-48574713	0.00119502
UTR3	10:133771799-133771827	0.000284449			ENST00000466814	ENSG00000196428 (TSC22D2)	hsa-miR-548a-3p	0.988		ENST00000317506	ENSG00000141084 (RANBP10)	hsa-miR-520a-5p	0.94		ENST00000580038	ENSG00000079134 (THOC1)	hsa-miR-148b-3p	0.979		UTR3	7:64389007-64389035	0.0019139			UTR3	14:23995785-23995813	0.000864357			UTR3	15:20738134-20738162	0.0590478			CDS	8:77616597-77616625	0.0145631			UTR3	11:4153585-4153613	0.0304691			UTR3	16:48572782-48572810	0.00393487
UTR3	10:133771829-133771857	0.000416634			UTR3	3:150176690-150176718	0.00803448			UTR3	16:67760279-67760307	0.00430005			UTR3	18:224978;225089-224994;225100	0.00956608			ENST00000554546	ENSG00000133961 (NUMB)	hsa-miR-146a-5p	0.938		UTR3	14:23995139-23995167	0.00447333			UTR3	15:20737368-20737396	0.0120008			ENST00000379328	ENSG00000107485 (GATA3)	hsa-miR-34c-5p	0.954		UTR3	11:4159438-4159466	0.00528401			ENST00000264903	ENSG00000138767 (CNOT6L)	hsa-miR-195-5p	0.994
UTR3	10:133771903-133771931	0.000604335			UTR3	3:150176817-150176845	0.00857556			UTR3	16:67759986-67760014	0.0515166			UTR3	18:214688-214716	0.0640931			UTR3	14:73742656-73742684	0.0543415			UTR3	14:23994951-23994979	0.00173291			CDS	15:20746980-20747008	0.00738293			UTR3	10:8116391-8116419	0.00518293			UTR3	11:4159609-4159637	0.00580674			UTR3	4:78641485-78641513	0.0132884
UTR3	10:133771910-133771938	0.000368707			UTR3	3:150177641-150177669	0.010511			ENST00000249501	ENSG00000128710 (HOXD10)	hsa-miR-520a-5p	0.94		ENST00000542278	ENSG00000165195 (PIGA)	hsa-miR-148b-3p	0.978		CDS	14:73743840-73743868	0.0132614			UTR3	14:23994164-23994192	0.00146548			CDS	15:20746962-20746990	0.00673551			UTR3	10:8117032-8117060	0.00228518			ENST00000192788	ENSG00000065060 (UHRF1BP1)	hsa-miR-138-5p	0.948		UTR3	4:78640189-78640217	0.0568621
UTR3	10:133771940-133771968	0.000573396			UTR3	3:150177666-150177694	0.00978889			UTR3	2:176984007-176984035	0.00705459			UTR3	X:15338248-15338276	0.0559788			ENST00000374864	ENSG00000078747 (ITCH)	hsa-miR-146a-5p	0.937		UTR3	14:23993317-23993345	0.00221019			CDS	15:20746944-20746972	0.0066793			UTR3	10:8117070-8117098	0.0528461			UTR3	6:34840235-34840263	0.0526509			UTR3	4:78638840-78638868	0.0120802
UTR3	10:133771947-133771975	0.000335048			UTR3	3:150177872-150177900	0.0457417			UTR3	2:176984633-176984661	0.0486244			UTR3	X:15337765-15337793	0.0165653			UTR3	20:33095706-33095734	0.017203			UTR3	14:23992493-23992521	0.00351277			CDS	15:20746926-20746954	0.00661516			ENST00000381908	ENSG00000134539 (KLRD1)	hsa-miR-34c-5p	0.954		UTR3	6:34841055-34841083	0.00194981			UTR3	4:78638669-78638697	0.00165491
UTR3	10:133771977-133772005	0.000519054			ENST00000374871	ENSG00000148123 (RP11-35N6.1)	hsa-miR-548a-3p	0.988		ENST00000335438	ENSG00000169379 (ARL13B)	hsa-miR-520a-5p	0.939		ENST00000487903	ENSG00000068650 (ATP11A)	hsa-miR-148b-3p	0.978		UTR3	20:33096052-33096080	0.00219947			UTR3	14:23991872-23991900	0.00598579			CDS	15:20746908-20746936	0.00655052			UTR3	12:10467746-10467774	0.0165343			UTR3	6:34841111-34841139	0.00111596			UTR3	4:78636033-78636061	0.00263375
UTR3	10:133771984-133772012	0.000399554			UTR3	9:104086439-104086467	0.0120105			UTR3	3:93722592-93722620	0.013241			UTR3	13:113536472-113536500	0.00208502			UTR3	20:33096910-33096938	0.00172346			UTR3	14:23991208-23991236	0.00414285			CDS	15:20746890-20746918	0.00648651			UTR3	12:10468753-10468781	0.00608598			UTR3	6:34841288-34841316	0.00212787			UTR3	4:78634927-78634955	0.00778923
UTR3	10:133772014-133772042	0.00066351			UTR3	9:104086600-104086628	0.00838368			UTR3	3:93754216-93754244	0.038426			UTR3	13:113537257-113537285	0.00123751			UTR3	20:33096969-33096997	0.00165515			CDS	14:24003460-24003488	0.0072817			ENST00000519937	ENSG00000168878 (SFTPB)	hsa-miR-92a-2-5p	0.972		UTR3	12:10469298-10469326	0.0377612			CDS	6:34803228;34803933-34803241;34803947	0.00222292			ENST00000313401	ENSG00000176749 (CDK5R1)	hsa-miR-195-5p	0.994
UTR3	10:133772021-133772049	0.000464022			UTR3	9:104086636-104086664	0.0382434			UTR3	3:93772616-93772644	0.00368678			UTR3	13:113538245-113538273	0.0266711			UTR3	20:33097615-33097643	0.00177727			ENST00000244051	ENSG00000124217 (MOCS3)	hsa-miR-92a-1-5p	0.819		UTR3	2:85886422-85886450	0.00485311			ENST00000313071	ENSG00000176165 (FOXG1)	hsa-miR-34c-5p	0.954		CDS	6:34827075-34827103	0.0042072			UTR3	17:30816196-30816224	0.0037943
UTR3	10:133772095-133772123	0.00104567			UTR3	9:104087066-104087094	0.0244439			ENST00000379619	ENSG00000075426 (FOSL2)	hsa-miR-520a-5p	0.939		UTR3	13:113539024-113539052	0.000939633			UTR3	20:33098702-33098730	0.0302154			UTR3	20:49577336-49577364	0.00162067			UTR3	2:85885107-85885135	0.0163424			UTR3	14:29238533-29238561	0.0604386			CDS	6:34835080-34835108	0.00362648			UTR3	17:30816694-30816722	0.00232074
UTR3	10:133772125-133772153	0.000735886			ENST00000392872	ENSG00000139372 (TDG)	hsa-miR-548a-3p	0.987		UTR3	2:28635638-28635666	0.0253042			UTR3	13:113540018-113540046	0.0017736			ENST00000374507	ENSG00000204193 (TXNDC8)	hsa-miR-146a-5p	0.937		UTR3	20:49577736-49577764	0.0332062			UTR3	2:85885065-85885093	0.0243333			ENST00000418930	ENSG00000133740 (E2F5)	hsa-miR-34c-5p	0.954		ENST00000338825	ENSG00000187840 (EIF4EBP1)	hsa-miR-138-5p	0.946		UTR3	17:30817201-30817229	0.00162404
UTR3	10:133772132-133772160	0.000529774			UTR3	12:104380880-104380908	0.0669304			UTR3	2:28635811-28635839	0.00973291			UTR3	13:113540657-113540685	0.0405781			UTR3	9:113085879-113085907	0.00846961			CDS	20:49576041-49576069	0.00349144			UTR3	2:85885032-85885060	0.0133909			UTR3	8:86126446-86126474	0.0117529			UTR3	8:37917495-37917523	0.0153322			UTR3	17:30817636-30817664	0.0781518
UTR3	10:133772162-133772190	0.000670948			UTR3	12:104381313-104381341	0.00340264			UTR3	2:28636014-28636042	0.00233134			CDS	13:113510249-113510277	0.00417379			UTR3	9:113085407-113085435	0.00406316			ENST00000375906	ENSG00000204438 (GPANK1)	hsa-miR-92a-1-5p	0.819		UTR3	2:85884946-85884974	0.00224563			UTR3	8:86126457-86126485	0.00788091			UTR3	8:37917605-37917633	0.0417988			UTR3	17:30817989-30818017	0.00754975
UTR3	10:133772236-133772264	0.000820532			UTR3	12:104381901-104381929	0.00297048			UTR3	2:28636441-28636469	0.0014388			ENST00000330258	ENSG00000184675 (FAM123B)	hsa-miR-148b-3p	0.978		UTR3	9:113085220-113085248	0.00504743			UTR3	6:31629539-31629567	0.0330458			UTR3	2:85884874-85884902	0.003215			UTR3	8:86126500-86126528	0.0404714			CDS	8:37914675-37914703	0.0111158			ENST00000382554	ENSG00000205978 (NYNRIN)	hsa-miR-195-5p	0.994
UTR3	10:133772243-133772271	0.000524669			UTR3	12:104382035-104382063	0.00333633			UTR3	2:28638205-28638233	0.00150917			UTR3	X:63409248-63409276	0.00798851			UTR3	9:113084886-113084914	0.0371138			CDS	6:31630368-31630396	0.0138807			UTR3	2:85884840-85884868	0.00176355			ENST00000265165	ENSG00000138795 (LEF1)	hsa-miR-34c-5p	0.95		ENST00000577831	ENSG00000125686 (MED1)	hsa-miR-138-5p	0.945		UTR3	14:24886676-24886704	0.0912188
UTR3	10:133772273-133772301	0.000733657			UTR3	12:104382253-104382281	0.00467235			UTR3	2:28638402-28638430	0.00263827			UTR3	X:63407337-63407365	0.000792008			ENST00000396847	ENSG00000132256 (TRIM5)	hsa-miR-146a-5p	0.935		ENST00000298282	ENSG00000165495 (PKNOX2)	hsa-miR-92a-1-5p	0.815		UTR3	2:85884749-85884777	0.00281183			UTR3	4:108969717-108969745	0.0587245			UTR3	17:37565957-37565985	0.00232239			UTR3	14:24887448-24887476	0.0041916
UTR3	10:133772280-133772308	0.000617767			ENST00000525842	ENSG00000196323 (ZBTB44)	hsa-miR-548a-3p	0.987		UTR3	2:28639727-28639755	0.0123666			UTR3	X:63406647-63406675	0.00117958			UTR3	11:5686140-5686168	0.00363837			UTR3	11:125301432-125301460	0.0217503			ENST00000396095	ENSG00000187258 (NPSR1)	hsa-miR-92a-2-5p	0.972		ENST00000332290	ENSG00000185127 (C6orf120)	hsa-miR-34c-5p	0.95		UTR3	17:37564614-37564642	0.00403113			CDS	14:24877418-24877446	0.00375905
UTR3	10:133772310-133772338	0.00099382			UTR3	11:130103881-130103909	0.00749806			ENST00000310160	ENSG00000174951 (FUT1)	hsa-miR-520a-5p	0.938		UTR3	X:63405094-63405122	0.00562335			UTR3	11:5686124-5686152	0.00211461			UTR3	11:125303183-125303211	0.0119862			UTR3	7:34867050-34867078	0.0208377			UTR3	6:170104236-170104264	0.00162339			UTR3	17:37564109-37564137	0.0423616			CDS	14:24885919-24885947	0.00668863
UTR3	10:133772317-133772345	0.000694242			UTR3	11:130103862-130103890	0.0211036			UTR3	19:49253360-49253388	0.0119016			UTR3	X:63405070-63405098	0.0568507			UTR3	11:5686109-5686137	0.00189766			CDS	11:125267905-125267933	0.00726686			UTR3	7:34889343-34889371	0.0202401			UTR3	6:170104823-170104851	0.00204864			UTR3	17:37564030-37564058	0.00847129			ENST00000532007	ENSG00000109971 (HSPA8)	hsa-miR-195-5p	0.994
UTR3	10:133772384-133772412	0.00119215			UTR3	11:130103087-130103115	0.00535231			UTR3	19:49253271-49253299	0.00369511			ENST00000223951	ENSG00000107105 (ELAVL2)	hsa-miR-148b-3p	0.978		UTR3	11:5685000-5685028	0.0465947			ENST00000324068	ENSG00000077274 (CAPN6)	hsa-miR-92a-1-5p	0.814		UTR3	7:34889470-34889498	0.0275182			UTR3	6:170105330-170105358	0.0392206			ENST00000541430	ENSG00000161082 (CELF5)	hsa-miR-138-5p	0.944		UTR3	11:122930850-122930878	0.0216969
UTR3	10:133772391-133772419	0.000838312			UTR3	11:130102507-130102535	0.00235686			UTR3	19:49253015-49253043	0.0105759			UTR3	9:23690772-23690800	0.0725729			ENST00000340749	ENSG00000173262 (SLC2A14)	hsa-miR-146a-5p	0.935		UTR3	X:110489311-110489339	0.0168198			ENST00000264613	ENSG00000047457 (CP)	hsa-miR-92a-2-5p	0.971		UTR3	6:170105610-170105638	0.00271265			UTR3	19:3293382-3293410	0.00363924			UTR3	11:122930847-122930875	0.0735259
UTR3	10:133772421-133772449	0.00124455			UTR3	11:130100809-130100837	0.00828849			UTR3	19:49252922-49252950	0.00690638			ENST00000401089	ENSG00000055070 (SZRD1)	hsa-miR-148b-3p	0.978		UTR3	12:7966791-7966819	0.00368796			UTR3	X:110489280-110489308	0.00170155			UTR3	3:148890293-148890321	0.0678602			UTR3	6:170105942-170105970	0.00453367			UTR3	19:3294789-3294817	0.00161071			ENST00000282091	ENSG00000152266 (PTH)	hsa-miR-195-5p	0.994
UTR3	10:133772428-133772456	0.000847065			UTR3	11:130100605-130100633	0.00403804			UTR3	19:49252837-49252865	0.00179734			UTR3	1:16721679-16721707	0.0064333			UTR3	12:7966171-7966199	0.00564269			CDS	X:110496431;110497500-110496444;110497514	0.0451394			ENST00000393077	ENSG00000151532 (VTI1A)	hsa-miR-92a-2-5p	0.971		UTR3	6:170105959-170105987	0.00884421			UTR3	19:3295103-3295131	0.0205484			UTR3	11:13513888-13513916	0.0944484
UTR3	10:133772495-133772523	0.00126534			UTR3	11:130100478-130100506	0.00739678			UTR3	19:49251994-49252022	0.0131288			UTR3	1:16721733-16721761	0.0238918			UTR3	12:7965353-7965381	0.0139441			CDS	X:110491864-110491892	0.0219487			UTR3	10:114577447-114577475	0.00345806			ENST00000368635	ENSG00000155130 (MARCKS)	hsa-miR-34c-5p	0.95		UTR3	19:3295630-3295658	0.00259797			ENST00000261211	ENSG00000059758 (CDK17)	hsa-miR-195-5p	0.993
UTR3	10:133772502-133772530	0.000923914			UTR3	11:130099702-130099730	0.00147689			UTR3	19:49251847-49251875	0.00315604			UTR3	1:16721779-16721807	0.0358956			UTR3	12:7965346-7965374	0.0242723			ENST00000272425	ENSG00000144035 (NAT8)	hsa-miR-92a-1-5p	0.814		UTR3	10:114578431-114578459	0.0649216			UTR3	6:114181988-114182016	0.0076116			UTR3	19:3295651-3295679	0.00115411			UTR3	12:96673698-96673726	0.0926711
UTR3	10:133772539-133772567	0.00114116			UTR3	11:130098833-130098861	0.00139986			UTR3	19:49251689-49251717	0.00306839			UTR3	1:16723065-16723093	0.00648478			UTR3	12:7965199-7965227	0.00681197			UTR3	2:73868006-73868034	0.0348851			ENST00000589123	ENSG00000141905 (NFIC)	hsa-miR-92a-2-5p	0.97		UTR3	6:114184293-114184321	0.0510528			UTR3	19:3295909-3295937	0.0272961			ENST00000397942	ENSG00000170677 (SOCS6)	hsa-miR-195-5p	0.993
UTR3	10:133772606-133772634	0.00157117			UTR3	11:130098098-130098126	0.0025134			CDS	19:49253457-49253485	0.0146549			ENST00000370214	ENSG00000117528 (ABCD3)	hsa-miR-148b-3p	0.978		ENST00000460236	ENSG00000129292 (PHF20L1)	hsa-miR-146a-5p	0.933		ENST00000443940	ENSG00000132749 (MTL5)	hsa-miR-92a-1-5p	0.813		UTR3	19:3462960-3462988	0.0185034			ENST00000526262	ENSG00000131626 (PPFIA1)	hsa-miR-34c-5p	0.949		ENST00000283629	ENSG00000153560 (UBP1)	hsa-miR-138-5p	0.944		UTR3	18:67993793-67993821	0.0916362
UTR3	10:133772613-133772641	0.00107637			UTR3	11:130097127-130097155	0.00526498			ENST00000296847	ENSG00000164385 (C6orf195)	hsa-miR-520a-5p	0.938		UTR3	1:94983561-94983589	0.0691818			UTR3	8:133844533-133844561	0.00929545			UTR3	11:68505315-68505343	0.00140159			UTR3	19:3463288-3463316	0.00409715			UTR3	11:70208402-70208430	0.00193023			UTR3	3:33431593-33431621	0.0024646			UTR3	18:67996666-67996694	0.00288344
UTR3	10:133772650-133772678	0.00105027			UTR3	11:130096657-130096685	0.0152579			UTR3	6:2623274-2623302	0.0372947			UTR3	1:94983663-94983691	0.00374395			UTR3	8:133851697-133851725	0.00469366			UTR3	11:68503918-68503946	0.0333142			UTR3	19:3463608-3463636	0.0034931			UTR3	11:70229914-70229942	0.00255436			UTR3	3:33429904-33429932	0.0537973			CDS	18:67992016-67992044	0.0190078
UTR3	10:133772680-133772708	0.00154237			ENST00000240093	ENSG00000104290 (FZD3)	hsa-miR-548a-3p	0.987		UTR3	6:2622773-2622801	0.0045011			ENST00000321250	ENSG00000104660 (LEPROTL1)	hsa-miR-148b-3p	0.977		UTR3	8:133858424-133858452	0.0101264			ENST00000495776	ENSG00000117859 (OSBPL9)	hsa-miR-92a-1-5p	0.813		UTR3	19:3463632-3463660	0.00107756			UTR3	11:70230473-70230501	0.054101			CDS	3:33467122-33467150	0.0112239			ENST00000295720	ENSG00000163491 (NEK10)	hsa-miR-195-5p	0.992
UTR3	10:133772717-133772745	0.0014311			UTR3	8:28420958-28420986	0.00620505			UTR3	6:2622731-2622759	0.00345316			UTR3	8:29965311-29965339	0.0124247			UTR3	8:133858606-133858634	0.00157488			UTR3	1:52226369-52226397	0.00592513			UTR3	19:3464373-3464401	0.00100282			ENST00000371347	ENSG00000153291 (SLC25A27)	hsa-miR-34c-5p	0.949		ENST00000557609	ENSG00000100600 (LGMN)	hsa-miR-138-5p	0.943		UTR3	3:27152667-27152695	0.00996162
UTR3	10:133772724-133772752	0.00124527			UTR3	8:28422621-28422649	0.00512589			UTR3	6:2622296-2622324	0.00475739			UTR3	8:29965485-29965513	0.0592478			UTR3	8:133858690-133858718	0.00447956			UTR3	1:52254101-52254129	0.0288438			UTR3	19:3464410-3464438	0.000871791			UTR3	6:46645199-46645227	0.00275849			UTR3	14:93178027-93178055	0.0565545			UTR3	3:27152518-27152546	0.00819088
UTR3	10:133772761-133772789	0.00130209			UTR3	8:28423278-28423306	0.00435455			UTR3	6:2622277-2622305	0.00510203			ENST00000481579	ENSG00000077254 (USP33)	hsa-miR-148b-3p	0.977		UTR3	8:133858905-133858933	0.00304647			ENST00000375169	ENSG00000196632 (WNK3)	hsa-miR-92a-1-5p	0.812		UTR3	19:3464503-3464531	0.000846057			UTR3	6:46645571-46645599	0.0557289			ENST00000518312	ENSG00000065609 (SNAP91)	hsa-miR-138-5p	0.943		UTR3	3:27151996-27152024	0.066161
UTR3	10:133772798-133772826	0.001825			UTR3	8:28423323-28423351	0.00231672			ENST00000374023	ENSG00000196821 (C6orf106)	hsa-miR-520a-5p	0.937		UTR3	1:78162179-78162207	0.0246396			UTR3	8:133859635-133859663	0.0206344			UTR3	X:54224092-54224120	0.00157346			UTR3	19:3464552-3464580	0.00135302			ENST00000310961	ENSG00000033122 (LRRC7)	hsa-miR-34c-5p	0.949		UTR3	6:84317483-84317511	0.0470337			UTR3	3:27151748-27151776	0.00444062
UTR3	10:133772835-133772863	0.00149563			UTR3	8:28423581-28423609	0.00477293			UTR3	6:34558262-34558290	0.0395174			UTR3	1:78161852-78161880	0.0475003			ENST00000302350	ENSG00000168564 (CDKN2AIP)	hsa-miR-146a-5p	0.931		UTR3	X:54222475-54222503	0.00177691			UTR3	19:3465560-3465588	0.00113427			UTR3	1:70587905-70587933	0.0584313			UTR3	6:84315441-84315469	0.00184731			ENST00000430321	ENSG00000144357 (UBR3)	hsa-miR-195-5p	0.992
UTR3	10:133772902-133772930	0.00289696			UTR3	8:28424840-28424868	0.00213387			UTR3	6:34557876-34557904	0.00528521			ENST00000301624	ENSG00000078687 (TNRC6C)	hsa-miR-148b-3p	0.977		UTR3	4:184368017-184368045	0.0353864			UTR3	X:54219364-54219392	0.0300021			UTR3	19:3465835-3465863	0.0010322			CDS	1:70504337-70504365	0.00532861			UTR3	6:84304139-84304167	0.00465804			UTR3	2:170938992-170939020	0.00275784
UTR3	10:133772909-133772937	0.00155327			UTR3	8:28425084-28425112	0.00228832			UTR3	6:34556504-34556532	0.00081858			UTR3	17:76101864-76101892	0.0589319			UTR3	4:184368418-184368446	0.00559779			CDS	X:54285757;54319321-54285771;54319334	0.00788614			UTR3	19:3465875-3465903	0.00315207			ENST00000355683	ENSG00000196792 (STRN3)	hsa-miR-34c-5p	0.948		UTR3	6:84290272-84290300	0.00151457			UTR3	2:170940335-170940363	0.0858691
UTR3	10:133772946-133772974	0.00154949			UTR3	8:28425489-28425517	0.00433876			UTR3	6:34556443-34556471	0.00515006			UTR3	17:76102564-76102592	0.0131906			UTR3	4:184368691-184368719	0.0123402			ENST00000357260	ENSG00000197852 (FAM212B)	hsa-miR-92a-1-5p	0.81		UTR3	19:3465917-3465945	0.000661036			UTR3	14:31364553-31364581	0.0440972			UTR3	6:84290178-84290206	0.00144023			ENST00000519973	ENSG00000147454 (SLC25A37)	hsa-miR-195-5p	0.992
UTR3	10:133772976-133773004	0.00350537			UTR3	8:28426204-28426232	0.00204066			UTR3	6:34555429-34555457	0.00392696			ENST00000380036	ENSG00000120156 (TEK)	hsa-miR-148b-3p	0.977		ENST00000316529	ENSG00000180919 (OR56B4)	hsa-miR-146a-5p	0.931		UTR3	1:112269125-112269153	0.0144773			UTR3	19:3465939-3465967	0.000387387			UTR3	14:31364513-31364541	0.00576267			ENST00000446231	ENSG00000157106 (SMG1)	hsa-miR-138-5p	0.942		UTR3	8:23430641-23430669	0.000983287
UTR3	10:133772983-133773011	0.00155959			UTR3	8:28426418-28426446	0.00665459			ENST00000415096	ENSG00000085563 (ABCB1)	hsa-miR-520a-5p	0.936		UTR3	9:27229689-27229717	0.00403165			UTR3	11:6129996-6130024	0.0532461			UTR3	1:112266009-112266037	0.0114603			UTR3	19:3466788-3466816	0.00150484			UTR3	14:31364242-31364270	0.00835195			UTR3	16:18819211-18819239	0.000892469			UTR3	8:23431268-23431296	0.00122
ENST00000368701	ENSG00000189334 (S100A14)	hsa-miR-4271	0.944		UTR3	8:28426523-28426551	0.00131086			UTR3	7:87199502-87199530	0.00981396			UTR3	9:27230103-27230131	0.0676238			ENST00000366113	ENSG00000161570 (CCL5)	hsa-miR-146a-5p	0.93		UTR3	1:112264713-112264741	0.00846246			UTR3	19:3467127-3467155	0.000920336			ENST00000299575	ENSG00000166454 (ATMIN)	hsa-miR-34c-5p	0.947		UTR3	16:18816311-18816339	0.0552861			UTR3	8:23432732-23432760	0.0123119
UTR3	1:153587226-153587254	0.00502855			UTR3	8:28426532-28426560	0.000696907			UTR3	7:87190652-87190680	0.00949471			ENST00000472571	ENSG00000182518 (FAM104B)	hsa-miR-148b-3p	0.976		UTR3	17:34198508-34198536	0.0530884			ENST00000425217	ENSG00000171435 (KSR2)	hsa-miR-92a-1-5p	0.809		UTR3	19:3467154-3467182	0.000734689			UTR3	16:81079067-81079095	0.00206375			ENST00000322315	ENSG00000179855 (GIPC3)	hsa-miR-138-5p	0.941		UTR3	8:23432900-23432928	0.0744158
UTR3	1:153586962-153586990	0.0519392			UTR3	8:28427312-28427340	0.00166014			UTR3	7:87178667-87178695	0.00710442			UTR3	X:55172013-55172041	0.0713152			ENST00000366918	ENSG00000116141 (MARK1)	hsa-miR-146a-5p	0.93		UTR3	12:117904890-117904918	0.00275058			UTR3	19:3467197-3467225	0.000507338			UTR3	16:81080561-81080589	0.0559146			UTR3	19:3590367-3590395	0.00306285			ENST00000338916	ENSG00000213023 (SYT3)	hsa-miR-195-5p	0.992
ENST00000434815	ENSG00000234278 (PRR20E)	hsa-miR-4271	0.944		UTR3	8:28428636-28428664	0.00253749			UTR3	7:87173589;87174139-87173591;87174164	0.00275267			ENST00000244769	ENSG00000124788 (ATXN1)	hsa-miR-148b-3p	0.976		UTR3	1:220837217-220837245	0.0485294			UTR3	12:117904382-117904410	0.00434176			UTR3	19:3467418-3467446	0.00264055			ENST00000237536	ENSG00000149639 (SOGA1)	hsa-miR-34c-5p	0.947		UTR3	19:3590439-3590467	0.0031687			UTR3	19:51125636-51125664	0.0088076
UTR3	13:57743435-57743463	0.0194983			UTR3	8:28429956-28429984	0.00822363			UTR3	7:87168637;87170673-87168661;87170676	0.00365984			UTR3	6:16305876-16305904	0.0697483			UTR3	1:220837499-220837527	0.00439633			UTR3	12:117903772-117903800	0.00366282			UTR3	19:3468163-3468191	0.00243223			UTR3	20:35414747-35414775	0.021644			UTR3	19:3590529-3590557	0.00193726			UTR3	19:51125277-51125305	0.0157902
UTR3	13:57743464-57743492	0.00295687			UTR3	8:28430511-28430539	0.00185252			UTR3	7:87160651-87160679	0.00394065			UTR3	6:16302428-16302456	0.00146333			ENST00000450366	ENSG00000115365 (LANCL1)	hsa-miR-146a-5p	0.93		UTR3	12:117902930-117902958	0.00420928			UTR3	19:3468469-3468497	0.00439163			UTR3	20:35414050-35414078	0.0180446			UTR3	19:3590565-3590593	0.00189405			UTR3	19:51125274-51125302	0.0646841
UTR3	13:57743492-57743520	0.0345321			UTR3	8:28431326-28431354	0.0101784			UTR3	7:87144652-87144680	0.0022991			CDS	6:16327049-16327077	0.00366908			UTR3	2:211297292-211297320	0.00955559			UTR3	12:117902729-117902757	0.00176349			UTR3	19:3468837-3468865	0.00618136			UTR3	20:35413237-35413265	0.00162109			UTR3	19:3590601-3590629	0.00191002			ENST00000378536	ENSG00000157933 (SKI)	hsa-miR-195-5p	0.992
ENST00000215832	ENSG00000100030 (MAPK1)	hsa-miR-4271	0.942		UTR3	8:28431635-28431663	0.0165955			UTR3	7:87135228-87135256	0.0154497			ENST00000541490	ENSG00000123094 (RASSF8)	hsa-miR-148b-3p	0.975		UTR3	2:211295997-211296025	0.042796			UTR3	12:117897725-117897753	0.00138565			UTR3	19:3468928-3468956	0.00529406			UTR3	20:35413114-35413142	0.000658426			UTR3	19:3590637-3590665	0.00150349			UTR3	1:2238720-2238748	0.00458287
UTR3	22:22118149-22118177	0.0390845			CDS	8:28409218-28409246	0.0203371			ENST00000455586	ENSG00000155659 (VSIG4)	hsa-miR-520a-5p	0.936		UTR3	12:26221884-26221912	0.0703224			CDS	2:211336783;211341040-211336800;211341050	0.00920046			UTR3	12:117895950-117895978	0.00193487			UTR3	19:3468933-3468961	0.0053727			UTR3	20:35412108-35412136	0.00711735			UTR3	19:3590673-3590701	0.00136689			UTR3	1:2239785-2239813	0.0046891
UTR3	22:22118032-22118060	0.00184827			ENST00000566423	ENSG00000128989 (ARPP19)	hsa-miR-548a-3p	0.986		UTR3	X:65242311-65242339	0.0330326			ENST00000306773	ENSG00000171246 (NPTX1)	hsa-miR-148b-3p	0.975		ENST00000366997	ENSG00000123684 (LPGAT1)	hsa-miR-146a-5p	0.929		UTR3	12:117895094-117895122	0.00088497			ENST00000461923	ENSG00000204889 (KRT40)	hsa-miR-92a-2-5p	0.97		UTR3	20:35412021-35412049	0.000905658			UTR3	19:3590709-3590737	0.00144838			UTR3	1:2240554-2240582	0.00102989
UTR3	22:22117215-22117243	0.0040476			UTR3	15:52843966-52843994	0.00656376			UTR3	X:65242144-65242172	0.0193178			UTR3	17:78443710-78443738	0.0028423			UTR3	1:211922840-211922868	0.0108422			UTR3	12:117894370-117894398	0.00110198			UTR3	17:39137438-39137466	0.0564591			UTR3	20:35412013-35412041	0.000645887			UTR3	19:3590745-3590773	0.00129658			UTR3	1:2240668-2240696	0.0011508
UTR3	22:22116128-22116156	0.00110616			UTR3	15:52843821-52843849	0.0049741			UTR3	X:65241980-65242008	0.00218368			UTR3	17:78443317-78443345	0.00123279			UTR3	1:211922561-211922589	0.0031347			UTR3	12:117893487-117893515	0.00156491			UTR3	17:39137337-39137365	0.0109903			UTR3	20:35409841-35409869	0.00127072			UTR3	19:3590781-3590809	0.00106007			UTR3	1:2241433-2241461	0.00769712
UTR3	22:22114527-22114555	0.00130903			UTR3	15:52843395-52843423	0.0130919			ENST00000536111	ENSG00000167210 (LOXHD1)	hsa-miR-520a-5p	0.935		UTR3	17:78443008-78443036	0.00261676			UTR3	1:211922433-211922461	0.00226019			UTR3	12:117893307-117893335	0.00690733			ENST00000340666	ENSG00000008056 (SYN1)	hsa-miR-92a-2-5p	0.97		UTR3	20:35408779-35408807	0.00127029			UTR3	19:3590817-3590845	0.00148826			UTR3	1:2241436-2241464	0.0649029
UTR3	22:22114079-22114107	0.00274863			UTR3	15:52843023-52843051	0.00459203			UTR3	18:44113126-44113154	0.0543382			UTR3	17:78441871-78441899	0.0605883			UTR3	1:211922178-211922206	0.00621132			CDS	12:117909074-117909102	0.0105724			UTR3	X:47431742-47431770	0.00569192			UTR3	20:35408330-35408358	0.0015247			UTR3	19:3590853-3590881	0.00156807			UTR3	1:2241462-2241490	0.00501985
UTR3	22:22108902-22108930	0.00597249			UTR3	15:52842463-52842491	0.00170078			ENST00000239462	ENSG00000120332 (TNN)	hsa-miR-520a-5p	0.935		UTR3	17:78441812-78441840	0.00346465			UTR3	1:211920908-211920936	0.0104961			CDS	12:117909027-117909055	0.010602			UTR3	X:47431529-47431557	0.0478473			UTR3	20:35408193-35408221	0.000717449			UTR3	19:3590889-3590917	0.00114822			ENST00000288561	ENSG00000157741 (UBN2)	hsa-miR-195-5p	0.992
ENST00000376325	ENSG00000187902 (SHISA7)	hsa-miR-4271	0.942		UTR3	15:52841826-52841854	0.00509065			UTR3	1:175116511-175116539	0.0310617			ENST00000426654	ENSG00000102908 (NFAT5)	hsa-miR-148b-3p	0.975		UTR3	1:211920630-211920658	0.00231647			ENST00000246043	ENSG00000125844 (RRBP1)	hsa-miR-92a-1-5p	0.809		UTR3	X:47431363-47431391	0.0142961			UTR3	20:35407768-35407796	0.00119272			UTR3	19:3590961-3590989	0.00123141			UTR3	7:138982642-138982670	0.010012
UTR3	19:55944461-55944489	0.00286166			UTR3	15:52841289-52841317	0.00649919			UTR3	1:175116562-175116590	0.0180531			UTR3	16:69681290-69681318	0.00516872			UTR3	1:211920562-211920590	0.0011703			UTR3	20:17594751-17594779	0.0123047			CDS	X:47479029-47479057	0.0015286			UTR3	20:35407323-35407351	0.000979275			UTR3	19:3590979-3591007	0.00113666			UTR3	7:138983459-138983487	0.0127454
UTR3	19:55942937-55942965	0.00231371			UTR3	15:52840970-52840998	0.00238762			UTR3	1:175116771-175116799	0.00496171			UTR3	16:69733084-69733112	0.00256994			UTR3	1:211919651-211919679	0.00683006			UTR3	20:17594747-17594775	0.0115355			CDS	X:47434091-47434119	0.00287085			CDS	20:35443595-35443623	0.0040979			UTR3	19:3591069-3591097	0.00135196			UTR3	7:138986220-138986248	0.0351524
UTR3	19:55941048-55941076	0.00385853			UTR3	15:52839568-52839596	0.00302712			CDS	1:175046613-175046641	0.00405189			UTR3	16:69735991-69736019	0.00381995			UTR3	1:211918391-211918419	0.00295782			UTR3	20:17594382-17594410	0.00705814			CDS	X:47433637-47433665	0.00273504			ENST00000298492	ENSG00000165660 (FAM175B)	hsa-miR-34c-5p	0.947		UTR3	19:3591105-3591133	0.000899343			UTR3	7:138987009-138987037	0.00248493
UTR3	19:55940965-55940993	0.00104314			UTR3	15:52839555-52839583	0.00444654			ENST00000587602	ENSG00000180448 (HMHA1)	hsa-miR-520a-5p	0.935		UTR3	16:69737981-69738009	0.0125404			UTR3	1:211917953-211917981	0.00165328			CDS	20:17640291-17640319	0.0035738			ENST00000373186	ENSG00000124615 (MOCS1)	hsa-miR-92a-2-5p	0.969		UTR3	10:126524723-126524751	0.0134637			UTR3	19:3591249-3591277	0.00102505			UTR3	7:138988984-138989012	0.00159103
UTR3	19:55940728-55940756	0.0134005			UTR3	15:52839550-52839578	0.00381936			UTR3	19:1073508-1073536	0.0115043			UTR3	16:69738256-69738284	0.00564407			UTR3	1:211917530-211917558	0.00476247			CDS	20:17639546-17639574	0.0118959			UTR3	6:39874862-39874890	0.0529667			UTR3	10:126524896-126524924	0.0102329			UTR3	19:3591280-3591308	0.000783475			UTR3	7:138992362-138992390	0.0308679
UTR3	19:55940599-55940627	0.00248872			UTR3	15:52839545-52839573	0.00342714			UTR3	19:1074196-1074224	0.00932778			UTR3	16:69738267-69738295	0.0060729			ENST00000544604	ENSG00000183579 (ZNRF3)	hsa-miR-146a-5p	0.929		CDS	20:17639396-17639424	0.00356874			UTR3	6:39874282-39874310	0.00227061			UTR3	10:126524971-126524999	0.0335541			UTR3	19:3591339-3591367	0.00170731			CDS	7:138916655-138916683	0.00767611
UTR3	19:55940432-55940460	0.00306634			UTR3	15:52839414-52839442	0.0211853			UTR3	19:1074214;1074342-1074240;1074343	0.00626851			UTR3	16:69738352-69738380	0.0287745			UTR3	22:29449877-29449905	0.0102108			ENST00000227451	ENSG00000110042 (DTX4)	hsa-miR-92a-1-5p	0.808		UTR3	6:39874104-39874132	0.0033354			CDS	10:126515277-126515305	0.0115556			UTR3	19:3591519-3591547	0.000939691			CDS	7:138946151-138946179	0.0066866
UTR3	19:55940389-55940417	0.0167715			ENST00000546386	ENSG00000165972 (CCDC38)	hsa-miR-548a-3p	0.986		UTR3	19:1074638-1074666	0.00322856			UTR3	16:69738520-69738548	0.00599256			UTR3	22:29451361-29451389	0.00117357			UTR3	11:58972505-58972533	0.0122726			UTR3	6:39873398-39873426	0.00121939			ENST00000506105	ENSG00000124564 (SLC17A3)	hsa-miR-34c-5p	0.946		UTR3	19:3591591-3591619	0.00166416			CDS	7:138946310-138946338	0.00743555
UTR3	19:55940181-55940209	0.0105895			UTR3	12:96328489-96328517	0.00280567			UTR3	19:1077998-1078026	0.00489951			ENST00000534025	ENSG00000175348 (TMEM9B)	hsa-miR-148b-3p	0.975		UTR3	22:29451517-29451545	0.000660102			UTR3	11:58973437-58973465	0.00732049			UTR3	6:39873394-39873422	0.00060651			UTR3	6:25851081;25855372-25851105;25855375	0.00451363			UTR3	19:3591681-3591709	0.000806959			ENST00000509505	ENSG00000038295 (TLL1)	hsa-miR-195-5p	0.992
ENST00000264711	ENSG00000115137 (DNAJC27)	hsa-miR-4271	0.941		UTR3	12:96328189-96328217	0.005603			UTR3	19:1079742-1079770	0.00533624			UTR3	11:8969314-8969342	0.07044			UTR3	22:29452403-29452431	0.00137541			UTR3	11:58975007-58975035	0.00520654			UTR3	6:39872688-39872716	0.00384969			UTR3	6:25850441-25850469	0.0458713			UTR3	19:3591699-3591727	0.000885826			UTR3	4:166916311;166924543-166916330;166924551	0.0124996
UTR3	2:25169316-25169344	0.00837911			UTR3	12:96327947-96327975	0.00844177			UTR3	19:1081553-1081581	0.00433778			ENST00000284031	ENSG00000153904 (DDAH1)	hsa-miR-148b-3p	0.974		UTR3	22:29453208-29453236	0.0392833			UTR3	11:58975750-58975778	0.00836422			UTR3	6:39872181-39872209	0.00246756			UTR3	6:25850143-25850171	0.00701723			UTR3	19:3591717-3591745	0.000443255			UTR3	4:166976383-166976411	0.0245845
UTR3	2:25167632-25167660	0.00232108			UTR3	12:96327899-96327927	0.00561359			UTR3	19:1084262-1084290	0.0025902			UTR3	1:85785849-85785877	0.00344546			ENST00000554702	ENSG00000171988 (JMJD1C)	hsa-miR-146a-5p	0.926		CDS	11:58962715-58962743	0.00640912			ENST00000427715	ENSG00000164756 (SLC30A8)	hsa-miR-92a-2-5p	0.969		ENST00000529694	ENSG00000120457 (KCNJ5)	hsa-miR-34c-5p	0.946		UTR3	19:3591771-3591799	0.00105081			UTR3	4:166978439;166981180-166978461;166981185	0.0017913
UTR3	2:25166684-25166712	0.0453486			UTR3	12:96327099-96327127	0.023684			UTR3	19:1085734-1085762	0.00402003			UTR3	1:85784242-85784270	0.0664552			UTR3	10:64979713-64979741	0.0433028			ENST00000441527	ENSG00000167759 (KLK13)	hsa-miR-92a-1-5p	0.807		UTR3	8:118185668-118185696	0.0118642			UTR3	11:128786794-128786822	0.00177439			UTR3	19:3592054-3592082	0.00137573			UTR3	4:167022887-167022915	0.00691506
ENST00000354462	ENSG00000148735 (PLEKHS1)	hsa-miR-4271	0.941		UTR3	12:96327037-96327065	0.0343563			UTR3	19:1085803-1085831	0.00277913			ENST00000271277	ENSG00000143079 (CTTNBP2NL)	hsa-miR-148b-3p	0.974		UTR3	10:64967007-64967035	0.00340736			UTR3	19:51566849-51566877	0.00304165			UTR3	8:118186672-118186700	0.00571391			UTR3	11:128786818-128786846	0.00318274			UTR3	19:3592149-3592177	0.000797382			UTR3	4:167022890-167022918	0.0437897
UTR3	10:115540965-115540993	0.00830482			ENST00000395925	ENSG00000106571 (GLI3)	hsa-miR-548a-3p	0.986		ENST00000525284	ENSG00000154237 (LRRK1)	hsa-miR-520a-5p	0.933		UTR3	1:113002458-113002486	0.0701186			UTR3	10:64966406-64966434	0.00404924			UTR3	19:51559952-51559980	0.00178877			UTR3	8:118188506-118188534	0.0491457			UTR3	11:128788624-128788652	0.00119239			UTR3	19:3592184-3592212	0.000622061			ENST00000405384	ENSG00000119787 (ATL2)	hsa-miR-195-5p	0.991
UTR3	10:115541050-115541078	0.00594382			UTR3	7:42003857-42003885	0.00540791			UTR3	15:101565086-101565114	0.0131551			ENST00000296545	ENSG00000164136 (IL15)	hsa-miR-148b-3p	0.974		UTR3	10:64937608;64943207-64937616;64943226	0.00136082			UTR3	19:51559624-51559652	0.00330944			ENST00000407464	ENSG00000169635 (HIC2)	hsa-miR-92a-2-5p	0.968		UTR3	11:128789280-128789308	0.000957535			UTR3	19:3592234-3592262	0.00115524			UTR3	2:38545767;38546027-38545781;38546040	0.0627846
UTR3	10:115541168-115541196	0.00522463			UTR3	7:42003715-42003743	0.0360289			UTR3	15:101567916-101567944	0.00392237			UTR3	4:142654289-142654317	0.0670435			ENST00000260113	ENSG00000137558 (PI15)	hsa-miR-146a-5p	0.925		UTR3	19:51559610-51559638	0.0259256			UTR3	22:21801233-21801261	0.0053097			UTR3	11:128789340-128789368	0.000678255			UTR3	19:3592329-3592357	0.000866806			UTR3	2:38536596-38536624	0.00984706
UTR3	10:115541197-115541225	0.00606091			UTR3	7:42003464-42003492	0.00482987			UTR3	15:101592150;101593127-101592165;101593139	0.00220798			UTR3	4:142654419-142654447	0.00283079			UTR3	8:75761931-75761959	0.00344498			ENST00000488729	ENSG00000134313 (KIDINS220)	hsa-miR-92a-1-5p	0.806		UTR3	22:21801545-21801573	0.00503263			UTR3	11:128789749-128789777	0.00321809			UTR3	19:3592365-3592393	0.000815285			UTR3	2:38525501-38525529	0.0150581
UTR3	10:115541204-115541232	0.00266612			UTR3	7:42003459-42003487	0.0032383			UTR3	15:101592165;101593127-101592165;101593154	0.00135841			ENST00000357132	ENSG00000205873 (AC130352.1)	hsa-miR-148b-3p	0.973		UTR3	8:75762119-75762147	0.0429148			UTR3	2:8910899-8910927	0.00278888			UTR3	22:21802634-21802662	0.000598309			UTR3	11:128790049-128790077	0.00742571			UTR3	19:3592450-3592478	0.00190289			ENST00000412145	ENSG00000070159 (PTPN3)	hsa-miR-195-5p	0.991
UTR3	10:115541219-115541247	0.00354159			UTR3	7:42003452-42003480	0.00261243			UTR3	15:101605798-101605826	0.00255612			UTR3	8:12423785-12423813	0.0560433			UTR3	8:75762400-75762428	0.00206215			UTR3	2:8871139-8871167	0.00246009			UTR3	22:21802871-21802899	0.00298384			UTR3	11:128790154-128790182	0.00280085			UTR3	19:3592563-3592591	0.00120309			UTR3	9:112140997-112141025	0.065338
UTR3	10:115541263-115541291	0.00378075			UTR3	7:42003246-42003274	0.00907924			UTR3	15:101606850-101606878	0.0106563			UTR3	8:12424126-12424154	0.0130054			UTR3	8:75764480-75764508	0.00156593			UTR3	2:8871004-8871032	0.0228676			UTR3	22:21803151-21803179	0.00120322			UTR3	11:128790506-128790534	0.0334398			UTR3	19:3592671-3592699	0.00186636			UTR3	9:112140256-112140284	0.00204122
UTR3	10:115541348-115541376	0.00363937			UTR3	7:42002605-42002633	0.00335097			UTR3	15:101608937-101608965	0.00128433			ENST00000366930	ENSG00000092969 (TGFB2)	hsa-miR-148b-3p	0.973		UTR3	8:75764884-75764912	0.00186327			UTR3	2:8870999-8871027	0.00582041			UTR3	22:21804279-21804307	0.00339149			UTR3	11:128790640-128790668	0.00279415			UTR3	19:3592867-3592895	0.00233644			UTR3	9:112138673-112138701	0.00872969
UTR3	10:115541466-115541494	0.00379441			UTR3	7:42001078-42001106	0.00758752			UTR3	15:101609001-101609029	0.00472931			UTR3	1:218616392-218616420	0.00156824			ENST00000369535	ENSG00000213281 (NRAS)	hsa-miR-146a-5p	0.924		ENST00000536353	ENSG00000168454 (TXNDC2)	hsa-miR-92a-1-5p	0.805		UTR3	22:21804612-21804640	0.00823795			ENST00000358935	ENSG00000198060 (MARCH5)	hsa-miR-34c-5p	0.945		UTR3	19:3593176-3593204	0.0024981			UTR3	9:112138370-112138398	0.012697
UTR3	10:115541481-115541509	0.00241401			UTR3	7:42000914-42000942	0.00759052			UTR3	15:101609216-101609244	0.0139861			UTR3	1:218616983-218617011	0.0676653			UTR3	1:115250536-115250564	0.0468871			UTR3	18:9888021-9888049	0.0339287			UTR3	22:21804670-21804698	0.00133685			UTR3	10:94113595-94113623	0.0570909			UTR3	19:3593192-3593220	0.00389477			CDS	9:112151641;112153418-112151659;112153427	0.0140702
UTR3	10:115541510-115541538	0.00512629			ENST00000371244	ENSG00000162409 (PRKAA2)	hsa-miR-548a-3p	0.986		ENST00000240343	ENSG00000121083 (DYNLL2)	hsa-miR-520a-5p	0.932		ENST00000413659	ENSG00000128815 (WDFY4)	hsa-miR-148b-3p	0.973		UTR3	1:115249522-115249550	0.00172433			ENST00000339465	ENSG00000188659 (FAM154B)	hsa-miR-92a-1-5p	0.804		UTR3	22:21804844-21804872	0.000914775			ENST00000244745	ENSG00000124766 (SOX4)	hsa-miR-34c-5p	0.943		ENST00000470872	ENSG00000106829 (TLE4)	hsa-miR-138-5p	0.941		ENST00000368073	ENSG00000132716 (DCAF8)	hsa-miR-195-5p	0.991
UTR3	10:115541517-115541545	0.00230402			UTR3	1:57174582-57174610	0.0088572			UTR3	17:56166690-56166718	0.0025707			UTR3	10:50018732-50018760	0.00430696			UTR3	1:115249198-115249226	0.00154271			UTR3	15:82576283-82576311	0.013007			UTR3	22:21805255-21805283	0.00379868			UTR3	6:21598575-21598603	0.00579449			UTR3	9:82227613;82242289-82227633;82242296	0.0384141			UTR3	1:160186055-160186083	0.00678269
UTR3	10:115541532-115541560	0.00308686			UTR3	1:57174598-57174626	0.00108488			UTR3	17:56166988-56167016	0.0139055			UTR3	10:50034843-50034871	0.00191526			UTR3	1:115248973-115249001	0.00126907			CDS	15:82564109-82564137	0.0325679			UTR3	22:21805311-21805339	0.0321776			UTR3	6:21598744-21598772	0.0508582			UTR3	9:82323575-82323603	0.00361448			UTR3	1:160185822-160185850	0.0756231
ENST00000457946	ENSG00000146463 (ZMYM4)	hsa-miR-4271	0.941		UTR3	1:57175219-57175247	0.00226422			UTR3	17:56167434-56167462	0.0193182			UTR3	10:50105521-50105549	0.00067878			ENST00000554234	ENSG00000166866 (MYO1A)	hsa-miR-146a-5p	0.924		CDS	15:82575104-82575132	0.0436312			UTR3	22:21805342-21805370	0.00147091			ENST00000426126	ENSG00000186908 (ZDHHC17)	hsa-miR-34c-5p	0.942		UTR3	9:82324590;82333637-82324614;82333640	0.00498108			UTR3	1:160185649-160185677	0.00589146
UTR3	1:35886571-35886599	0.0352077			UTR3	1:57176672-57176700	0.00187282			UTR3	17:56167857-56167885	0.00436244			UTR3	10:50178245-50178273	0.00103187			UTR3	12:57423326-57423354	0.00527119			ENST00000586313	ENSG00000126261 (UBA2)	hsa-miR-92a-1-5p	0.804		CDS	22:21799950-21799978	0.00466855			UTR3	12:77244925-77244953	0.0562551			UTR3	9:82333848-82333876	0.00166493			ENST00000374481	ENSG00000178562 (CD28)	hsa-miR-195-5p	0.991
UTR3	1:35887464-35887492	0.0204174			UTR3	1:57176857-57176885	0.00477752			UTR3	17:56168480-56168508	0.0133304			UTR3	10:50190896-50190924	0.061159			UTR3	12:57422659;57422916-57422665;57422937	0.04564			UTR3	19:34949716-34949744	0.0337457			ENST00000548536	ENSG00000111275 (ALDH2)	hsa-miR-92a-2-5p	0.968		ENST00000311956	ENSG00000175220 (ARHGAP1)	hsa-miR-34c-5p	0.942		UTR3	9:82336659-82336687	0.0073782			UTR3	2:204601151-204601179	0.00134093
CDS	1:35865135-35865163	0.0101293			UTR3	1:57177509-57177537	0.00276985			ENST00000420696	ENSG00000185630 (PBX1)	hsa-miR-520a-5p	0.93		CDS	10:49951188-49951216	0.00271621			CDS	12:57431811-57431839	0.0093801			ENST00000209875	ENSG00000094916 (CBX5)	hsa-miR-92a-1-5p	0.802		UTR3	12:112219748-112219776	0.0663743			UTR3	11:46700394-46700422	0.00598855			ENST00000314622	ENSG00000178694 (NSUN3)	hsa-miR-138-5p	0.941		UTR3	2:204602384-204602412	0.0868036
ENST00000313341	ENSG00000178403 (NEUROG2)	hsa-miR-4271	0.94		UTR3	1:57177535-57177563	0.000904325			UTR3	1:164815982-164816010	0.0103968			ENST00000282397	ENSG00000102755 (FLT1)	hsa-miR-148b-3p	0.972		ENST00000421401	ENSG00000063587 (ZNF275)	hsa-miR-146a-5p	0.924		UTR3	12:54635020-54635048	0.0259935			CDS	12:112213465-112213493	0.00403832			UTR3	11:46700377-46700405	0.034199			UTR3	3:93845899-93845927	0.0471138			ENST00000340595	ENSG00000080493 (SLC4A4)	hsa-miR-195-5p	0.991
UTR3	4:113435734-113435762	0.001851			UTR3	1:57178559-57178587	0.00212194			UTR3	1:164816058-164816086	0.0114659			UTR3	13:28876973-28877001	0.0120416			UTR3	X:152614960-152614988	0.00215215			UTR3	12:54634599-54634627	0.00161371			ENST00000354333	ENSG00000182912 (C21orf90)	hsa-miR-92a-2-5p	0.967		UTR3	11:46700274-46700302	0.00467853			UTR3	3:93846919-93846947	0.00693503			UTR3	4:72434060-72434088	0.0940427
UTR3	4:113435140-113435168	0.0538137			UTR3	1:57178883-57178911	0.00548247			UTR3	1:164817121-164817149	0.00431374			UTR3	13:28876512-28876540	0.00608978			UTR3	X:152616112-152616140	0.00086129			UTR3	12:54627897-54627925	0.000669298			UTR3	21:45938848-45938876	0.00772715			UTR3	11:46700234-46700262	0.00399186			UTR3	3:93846928-93846956	0.00183937			CDS	4:72399988-72400016	0.00442205
ENST00000394520	ENSG00000013561 (RNF14)	hsa-miR-4271	0.938		UTR3	1:57179425-57179453	0.00407495			UTR3	1:164817266-164817294	0.00303319			UTR3	13:28876457-28876485	0.0255691			UTR3	X:152616665-152616693	0.00144615			UTR3	12:54625740-54625768	0.00533547			UTR3	21:45939190-45939218	0.00727773			UTR3	11:46700055-46700083	0.00131276			ENST00000484024	ENSG00000183054 (RGPD6)	hsa-miR-138-5p	0.94		CDS	4:72399991-72400019	0.00346283
UTR3	5:141367630-141367658	0.0546723			UTR3	1:57179822-57179850	0.00620697			UTR3	1:164818686-164818714	0.00763928			UTR3	13:28876407-28876435	0.00111194			UTR3	X:152617751-152617779	0.00274225			ENST00000344595	ENSG00000167720 (SRR)	hsa-miR-92a-1-5p	0.8		UTR3	21:45940679-45940707	0.0424919			UTR3	11:46699983-46700011	0.00391558			UTR3	2:111294044-111294072	0.0458423			CDS	4:72412129-72412157	0.00702673
CDS	5:141354450-141354478	0.0109941			UTR3	1:57179949-57179977	0.00265146			UTR3	1:164820444-164820472	0.00690097			UTR3	13:28875014-28875042	0.0240791			UTR3	X:152617758-152617786	0.00214282			UTR3	17:2227907-2227935	0.028232			UTR3	21:45940683-45940711	0.00864111			UTR3	11:46699402-46699430	0.00220886			UTR3	2:111294014-111294042	0.00992785			CDS	4:72423557-72423585	0.0256336
ENST00000415306	ENSG00000100219 (XBP1)	hsa-miR-4271	0.937		UTR3	1:57180317-57180345	0.00739592			CDS	1:164789316-164789344	0.0847461			ENST00000373204	ENSG00000092847 (EIF2C1)	hsa-miR-148b-3p	0.972		UTR3	X:152617894-152617922	0.00366919			UTR3	17:2227938-2227966	0.00275677			CDS	21:45938537-45938565	0.00406933			ENST00000247225	ENSG00000126821 (SGPP1)	hsa-miR-34c-5p	0.941		ENST00000394957	ENSG00000107738 (C10orf54)	hsa-miR-138-5p	0.94		ENST00000246747	ENSG00000213465 (ARL2)	hsa-miR-195-5p	0.991
UTR3	22:29191655-29191683	0.00974615			UTR3	1:57180738-57180766	0.0302843			ENST00000504986	ENSG00000109133 (TMEM33)	hsa-miR-520a-5p	0.93		UTR3	1:36385458-36385486	0.00387653			UTR3	X:152617989-152618017	0.0347766			CDS	17:2224636-2224664	0.0135301			ENST00000373063	ENSG00000137166 (FOXP4)	hsa-miR-92a-2-5p	0.967		UTR3	14:64152276-64152304	0.013041			UTR3	10:73510753-73510781	0.0446394			UTR3	11:64789424-64789452	0.0144961
UTR3	22:29191253-29191281	0.00249812			ENST00000540714	ENSG00000183354 (KIAA2026)	hsa-miR-548a-3p	0.986		UTR3	4:41957677-41957705	0.00152925			UTR3	1:36386669-36386697	0.00432205			UTR3	X:152618132-152618160	0.00382872			ENST00000322213	ENSG00000072501 (SMC1A)	hsa-miR-92a-1-5p	0.8		UTR3	6:41566833-41566861	0.00619479			UTR3	14:64152261-64152289	0.0428392			UTR3	10:73510462-73510490	0.00290535			UTR3	11:64789427-64789455	0.0254906
UTR3	22:29191179-29191207	0.00229262			UTR3	9:5922876-5922904	0.0107681			UTR3	4:41958018-41958046	0.00138026			UTR3	1:36388633-36388661	0.00197818			ENST00000321437	ENSG00000166128 (RAB8B)	hsa-miR-146a-5p	0.923		UTR3	X:53406946-53406974	0.0279793			UTR3	6:41566963-41566991	0.0123552			ENST00000262124	ENSG00000085415 (SEH1L)	hsa-miR-34c-5p	0.941		UTR3	10:73510448-73510476	0.00250702			UTR3	11:64789443-64789471	0.00303536
UTR3	22:29190791-29190819	0.0403935			UTR3	9:5922537-5922565	0.00427093			UTR3	4:41959537-41959565	0.00269574			UTR3	1:36388917-36388945	0.00325459			UTR3	15:63557117-63557145	0.00212694			UTR3	X:53405512-53405540	0.00106969			UTR3	6:41567021-41567049	0.00352995			UTR3	18:12986951-12986979	0.049699			UTR3	10:73509248-73509276	0.00125611			UTR3	11:64789446-64789474	0.0120313
ENST00000371666	ENSG00000131724 (IL13RA1)	hsa-miR-4271	0.937		UTR3	9:5922230-5922258	0.00242551			UTR3	4:41960054-41960082	0.00155087			UTR3	1:36389476-36389504	0.0311409			UTR3	15:63559097-63559125	0.0490735			UTR3	X:53404496-53404524	0.00125368			UTR3	6:41567156-41567184	0.00283116			UTR3	18:12987408-12987436	0.00613775			UTR3	10:73507735-73507763	0.00343852			UTR3	11:64789561-64789589	0.00803736
UTR3	X:117927025-117927053	0.00283041			UTR3	9:5922060-5922088	0.00626566			UTR3	4:41960749-41960777	0.00106982			UTR3	1:36390033-36390061	0.00114913			ENST00000429071	ENSG00000006652 (IFRD1)	hsa-miR-146a-5p	0.922		UTR3	X:53403136-53403164	0.00109516			UTR3	6:41567271-41567299	0.00124056			ENST00000368122	ENSG00000213088 (DARC)	hsa-miR-34c-5p	0.938		CDS	10:73521535-73521563	0.0164201			UTR3	11:64789570-64789598	0.0251186
UTR3	X:117927498-117927526	0.0488068			UTR3	9:5921472-5921500	0.00341829			UTR3	4:41962544-41962572	0.0448368			UTR3	1:36393759-36393787	0.00869311			UTR3	7:112097926-112097954	0.00586382			CDS	X:53407037-53407065	0.0110803			UTR3	6:41567333-41567361	0.00344255			UTR3	1:159176255-159176283	0.0541363			ENST00000530028	ENSG00000255302 (EID1)	hsa-miR-138-5p	0.94		ENST00000309060	ENSG00000174306 (ZHX3)	hsa-miR-195-5p	0.991
UTR3	X:117927537-117927565	0.00319602			UTR3	9:5919659-5919687	0.0436081			ENST00000530786	ENSG00000176697 (BDNF)	hsa-miR-520a-5p	0.929		UTR3	1:36394398-36394426	0.00730193			UTR3	7:112098260-112098288	0.0451838								UTR3	6:41567623-41567651	0.0024018			CDS	1:159175390-159175418	0.00934918			UTR3	15:49171943-49171971	0.0487079			UTR3	20:39831495-39831523	0.00320328
ENST00000344651	ENSG00000175970 (UNC119B)	hsa-miR-4271	0.937		UTR3	9:5919638-5919666	0.00929952			UTR3	11:27680133;27681703-27680132;27681731	0.00684644			UTR3	1:36394443-36394471	0.00708237			ENST00000261177	ENSG00000110900 (TSPAN11)	hsa-miR-146a-5p	0.922							UTR3	6:41567733-41567761	0.00113147			CDS	1:159175750-159175778	0.00670177			UTR3	15:49172067-49172095	0.00707469			UTR3	20:39813721-39813749	0.000572605
UTR3	12:121157988-121158016	0.0367949			ENST00000448464	ENSG00000164938 (TP53INP1)	hsa-miR-548a-3p	0.985		UTR3	11:27679980-27680008	0.0331487			ENST00000414336	ENSG00000138433 (CIR1)	hsa-miR-148b-3p	0.972		UTR3	12:31145144-31145172	0.00166288								UTR3	6:41567843-41567871	0.00129479			ENST00000216181	ENSG00000100345 (MYH9)	hsa-miR-34c-5p	0.938		ENST00000415541	ENSG00000160584 (SIK3)	hsa-miR-138-5p	0.939		UTR3	20:39809421-39809449	0.00309929
UTR3	12:121161301-121161329	0.0180636			UTR3	8:95942692-95942720	0.00691911			UTR3	11:27677997-27678025	0.0059423			UTR3	2:175243659-175243687	0.00382527			UTR3	12:31145619-31145647	0.00227356								UTR3	6:41568236-41568264	0.002066			UTR3	22:36678001-36678029	0.00283647			UTR3	11:116741115;116744197-116741117;116744222	0.0129434			UTR3	20:39808857-39808885	0.00194397
ENST00000373012	ENSG00000185668 (POU3F1)	hsa-miR-4271	0.937		UTR3	8:95942587-95942615	0.00652753			UTR3	11:27677917-27677945	0.000682408			UTR3	2:175216394-175216422	0.0648304			UTR3	12:31145882-31145910	0.00371956								UTR3	6:41568286-41568314	0.00458159			UTR3	22:36677675-36677703	0.0521635			UTR3	11:116729146-116729174	0.0232485			UTR3	20:39807246-39807274	0.0778716
UTR3	1:38510783-38510811	0.00454065			UTR3	8:95941243-95941271	0.00241932			UTR3	11:27677873-27677901	0.00330865			ENST00000389063	ENSG00000172795 (DCP2)	hsa-miR-148b-3p	0.971		UTR3	12:31146426-31146454	0.000964843								UTR3	6:41568523-41568551	0.00160827			CDS	22:36702598-36702626	0.0012057			UTR3	11:116728862-116728890	0.0142147			ENST00000376773	ENSG00000204619 (PPP1R11)	hsa-miR-195-5p	0.991
UTR3	1:38510674-38510702	0.00291428			UTR3	8:95940821-95940849	0.00170003			UTR3	11:27677843-27677871	0.000939958			UTR3	5:112349323-112349351	0.0300031			UTR3	12:31146634-31146662	0.00259447								UTR3	6:41568527-41568555	0.00023602			ENST00000261226	ENSG00000057704 (TMCC3)	hsa-miR-34c-5p	0.937		UTR3	11:116728777-116728805	0.00490421			UTR3	6:30037207-30037235	0.0877367
UTR3	1:38509918-38509946	0.00660345			UTR3	8:95940767-95940795	0.00205548			UTR3	11:27677603-27677631	0.00195568			UTR3	5:112349664-112349692	0.00281833			UTR3	12:31147855-31147883	0.00681712								UTR3	6:41569098-41569126	0.00626312			UTR3	12:94964981-94965009	0.0510403			ENST00000406900	ENSG00000096717 (SIRT1)	hsa-miR-138-5p	0.939		UTR3	6:30037586-30037614	0.00227036
UTR3	1:38509693-38509721	0.0409067			UTR3	8:95939327-95939355	0.0027122			ENST00000489291	ENSG00000196730 (DAPK1)	hsa-miR-520a-5p	0.928		UTR3	5:112350565-112350593	0.00152076			UTR3	12:31148653-31148681	0.00739096								UTR3	6:41569941-41569969	0.0166854			UTR3	12:94963830-94963858	0.00178134			UTR3	10:69676361-69676389	0.0554264			CDS	6:30036454;30036881-30036475;30036887	0.0164424
ENST00000394480	ENSG00000140538 (NTRK3)	hsa-miR-4271	0.936		UTR3	8:95938883-95938911	0.00377292			UTR3	9:90258358;90260810-90258383;90260812	0.0200964			UTR3	5:112351255-112351283	0.00941773			UTR3	12:31148729-31148757	0.00194462								CDS	6:41562712;41564914-41562729;41564924	0.0108977			UTR3	12:94962052-94962080	0.0020302			ENST00000360105	ENSG00000008441 (NFIX)	hsa-miR-138-5p	0.938		ENST00000241416	ENSG00000121989 (ACVR2A)	hsa-miR-195-5p	0.991
UTR3	15:88419564-88419592	0.0290321			UTR3	8:95938821-95938849	0.00683111			UTR3	9:90262297;90263696-90262318;90263702	0.0110378			UTR3	5:112351743-112351771	0.00781642			UTR3	12:31149410-31149438	0.0230741								ENST00000417453	ENSG00000149564 (ESAM)	hsa-miR-92a-2-5p	0.966		ENST00000332082	ENSG00000075035 (WSCD2)	hsa-miR-34c-5p	0.937		UTR3	19:13205673-13205701	0.00647619			UTR3	2:148684868-148684896	0.0233894
UTR3	15:88417284-88417312	0.00230006			UTR3	8:95938811-95938839	0.00258758			UTR3	9:90301538-90301566	0.00283915			UTR3	5:112353698-112353726	0.00364625			CDS	12:31136076;31144791-31136085;31144809	0.00800845								UTR3	11:124623749-124623777	0.00606288			UTR3	12:108642981-108643009	0.0487574			UTR3	19:13205815-13205843	0.00520408			UTR3	2:148685189-148685217	0.00748653
UTR3	15:88415817-88415845	0.000827507			UTR3	8:95938799-95938827	0.00359762			UTR3	9:90311929-90311957	0.00937227			UTR3	5:112355050-112355078	0.0089115			ENST00000336125	ENSG00000185829 (ARL17A)	hsa-miR-146a-5p	0.922							UTR3	11:124623651-124623679	0.00714			UTR3	12:108643814-108643842	0.00200457			UTR3	19:13205913-13205941	0.00142089			UTR3	2:148685324-148685352	0.0468779
UTR3	15:88415559-88415587	0.00218727			UTR3	8:95938707-95938735	0.00381554			UTR3	9:90313629-90313657	0.00136379			UTR3	5:112356411-112356439	0.00392603			UTR3	17:44634232-44634260	0.0267099								UTR3	11:124623531-124623559	0.00778405			UTR3	12:108644160-108644188	0.0041098			UTR3	19:13206011-13206039	0.00208203			UTR3	2:148687419-148687447	0.00398712
UTR3	15:88413661-88413689	0.00204407			UTR3	8:95938361-95938389	0.0201212			UTR3	9:90315049-90315077	0.00142069			ENST00000422279	ENSG00000109113 (RAB34)	hsa-miR-148b-3p	0.971		UTR3	17:44633999-44634027	0.00835794								UTR3	11:124623417-124623445	0.00551689			ENST00000580805	ENSG00000132589 (FLOT2)	hsa-miR-34c-5p	0.936		UTR3	19:13206024-13206052	0.0016715			UTR3	2:148687422-148687450	0.00551137
UTR3	15:88412342-88412370	0.00154291			UTR3	8:95938234-95938262	0.0160358			UTR3	9:90317974-90318002	0.00157774			UTR3	17:27041877-27041905	0.0103952			UTR3	17:44632948-44632976	0.000881692								UTR3	11:124623316-124623344	0.00370016			UTR3	17:27209414-27209442	0.0035717			UTR3	19:13206890-13206918	0.000755978			ENST00000332118	ENSG00000182934 (SRPR)	hsa-miR-195-5p	0.99
UTR3	15:88410682-88410710	0.00118805			ENST00000397933	ENSG00000163714 (U2SURP)	hsa-miR-548a-3p	0.985		UTR3	9:90321564-90321592	0.00478166			UTR3	17:27041616-27041644	0.00309344			UTR3	17:44632031-44632059	0.0070117								UTR3	11:124623206-124623234	0.0292251			UTR3	17:27207770-27207798	0.00130718			UTR3	19:13207610-13207638	0.00149183			UTR3	11:126133299-126133327	0.0898863
UTR3	15:88409884-88409912	0.00221865			UTR3	3:142775312-142775340	0.014362			ENST00000539548	ENSG00000140945 (CDH13)	hsa-miR-520a-5p	0.928		UTR3	17:27041570-27041598	0.0545637			UTR3	17:44631869-44631897	0.00293243								UTR3	11:124623190-124623218	0.00579116			UTR3	17:27207766-27207794	0.000992662			UTR3	19:13208560-13208588	0.021729			CDS	11:126138586-126138614	0.0044637
UTR3	15:88405663-88405691	0.00171408			UTR3	3:142775785-142775813	0.00763688			UTR3	16:83378498-83378526	0.0204044			ENST00000373871	ENSG00000158161 (EYA3)	hsa-miR-148b-3p	0.97		UTR3	17:44631700-44631728	0.00518389								ENST00000377735	ENSG00000185800 (DMWD)	hsa-miR-92a-2-5p	0.966		UTR3	17:27207366-27207394	0.0134811			UTR3	19:13208704-13208732	0.00142225			CDS	11:126134881-126134909	0.0109673
UTR3	15:88404466-88404494	0.00151401			UTR3	3:142775927-142775955	0.00314846			UTR3	16:83520241;83636059-83520260;83636067	0.0208197			UTR3	1:28300183-28300211	0.0016234			ENST00000265074	ENSG00000113389 (NPR3)	hsa-miR-146a-5p	0.921							UTR3	19:46287371-46287399	0.00315981			UTR3	17:27206886-27206914	0.00944128			UTR3	19:13208794-13208822	0.00153439			CDS	11:126133927;126134086-126133939;126134101	0.01571
UTR3	15:88403437-88403465	0.00882729			UTR3	3:142776498-142776526	0.00695447			UTR3	16:83813761-83813789	0.0113558			UTR3	1:28300176-28300204	0.00134557			UTR3	5:32788314-32788342	0.00505584								UTR3	19:46287289-46287317	0.0139585			UTR3	17:27206401-27206429	0.0144143			UTR3	19:13209153-13209181	0.00257989			ENST00000427718	ENSG00000135108 (FBXO21)	hsa-miR-195-5p	0.99
CDS	15:88799219-88799247	0.0208556			UTR3	3:142776829-142776857	0.00184456			ENST00000480174	ENSG00000137941 (TTLL7)	hsa-miR-520a-5p	0.924		UTR3	1:28297814-28297842	0.00183088			UTR3	5:32789254-32789282	0.00186102								UTR3	19:46287102-46287130	0.00499821			UTR3	17:27206393-27206421	0.0113665			UTR3	19:13209159-13209187	0.0081175			UTR3	12:117583860-117583888	0.0253919
ENST00000421763	ENSG00000159111 (MRPL10)	hsa-miR-4271	0.936		UTR3	3:142777187-142777215	0.00726368			UTR3	1:84356112-84356140	0.00827363			UTR3	1:28297412-28297440	0.00386178			UTR3	5:32790775-32790803	0.00404691								UTR3	19:46286865-46286893	0.00299822			ENST00000448493	ENSG00000088387 (DOCK9)	hsa-miR-34c-5p	0.936		CDS	19:13184814;13186349-13184840;13186350	0.0104312			UTR3	12:117583857-117583885	0.0222282
UTR3	17:45905923-45905951	0.00622926			UTR3	3:142777438-142777466	0.00666795			UTR3	1:84356043-84356071	0.0307987			UTR3	1:28297066-28297094	0.059114			UTR3	5:32791775-32791803	0.0397719								UTR3	19:46286553-46286581	0.00440344			UTR3	13:99483923-99483951	0.0528839			ENST00000264249	ENSG00000115526 (CHST10)	hsa-miR-138-5p	0.938		UTR3	12:117583854-117583882	0.0358538
UTR3	17:45904411-45904439	0.0483503			UTR3	3:142778569-142778597	0.00323605			UTR3	1:84335415-84335443	0.005943			ENST00000508624	ENSG00000134982 (APC)	hsa-miR-148b-3p	0.97		ENST00000318426	ENSG00000180861 (C12orf36)	hsa-miR-146a-5p	0.921							UTR3	19:46286486-46286514	0.00228856			UTR3	13:99478143-99478171	0.00173507			UTR3	2:101008612-101008640	0.0551846			UTR3	12:117582350-117582378	0.00305611
ENST00000565971	ENSG00000168488 (ATXN2L)	hsa-miR-4271	0.936		UTR3	3:142778966-142778994	0.0133239			UTR3	1:84333330-84333358	0.00179023			UTR3	5:112170678-112170706	0.0598553			UTR3	12:13525962-13525990	0.00563055								UTR3	19:46286273-46286301	0.0334446			ENST00000526775	ENSG00000198216 (CACNA1E)	hsa-miR-34c-5p	0.935		ENST00000261530	ENSG00000089916 (GPATCH2L)	hsa-miR-138-5p	0.938		ENST00000368039	ENSG00000122224 (LY9)	hsa-miR-195-5p	0.99
UTR3	16:28846977-28847005	0.0131684			UTR3	3:142779262-142779290	0.00799768			UTR3	1:84331328-84331356	0.00337285			UTR3	5:112173995-112174023	0.00182465			UTR3	12:13525427-13525455	0.0451943								ENST00000422202	ENSG00000101203 (COL20A1)	hsa-miR-92a-2-5p	0.965		UTR3	1:181768153-181768181	0.026212			UTR3	14:76668719-76668747	0.0388391			UTR3	1:160771806-160771834	0.0217564
UTR3	16:28848012-28848040	0.00424985			UTR3	3:142779428-142779456	0.00695895			CDS	1:84412941;84414311-84412965;84414314	0.0176852			UTR3	5:112174511-112174539	0.00588685			ENST00000424319	ENSG00000086991 (NOX4)	hsa-miR-146a-5p	0.92							UTR3	20:61962200-61962228	0.00657134			UTR3	1:181768164-181768192	0.00599404			UTR3	14:76669707-76669735	0.00105004			UTR3	1:160772332-160772360	0.0308083
UTR3	16:28848137-28848165	0.0276138			ENST00000244040	ENSG00000124209 (RAB22A)	hsa-miR-548a-3p	0.985		ENST00000447521	ENSG00000101230 (ISM1)	hsa-miR-520a-5p	0.924		CDS	5:112090608-112090636	0.0111558			UTR3	11:89059686-89059714	0.050542								UTR3	20:61962302-61962330	0.011663			UTR3	1:181768416-181768444	0.00421438			UTR3	14:76671089-76671117	0.00133187			UTR3	1:160772415-160772443	0.0340428
UTR3	16:28848171-28848199	0.00146671			UTR3	20:56934816-56934844	0.0115901			UTR3	20:13280121-13280149	0.00364753			ENST00000174618	ENSG00000070444 (MNT)	hsa-miR-148b-3p	0.97		ENST00000360669	ENSG00000170074 (FAM153A)	hsa-miR-146a-5p	0.919							UTR3	20:61962322-61962350	0.0133007			UTR3	1:181770718-181770746	0.00156331			UTR3	14:76673437-76673465	0.00178598			ENST00000336219	ENSG00000170779 (CDCA4)	hsa-miR-195-5p	0.99
UTR3	16:28848180-28848208	0.00166192			UTR3	20:56935032-56935060	0.0139427			UTR3	20:13280515-13280543	0.0439631			UTR3	17:2289239-2289267	0.00120767			UTR3	5:177144235-177144263	0.00117795								UTR3	20:61962552-61962580	0.00246016			UTR3	1:181770769-181770797	0.000694832			UTR3	14:76673519-76673547	0.000785661			UTR3	14:105477066-105477094	0.0768616
UTR3	16:28848328-28848356	0.00649994			UTR3	20:56935742-56935770	0.00665127			UTR3	20:13280692-13280720	0.0038063			UTR3	17:2288658-2288686	0.00130072			UTR3	5:177143395;177144164-177143416;177144170	0.0311426								UTR3	20:61962596-61962624	0.00203427			UTR3	1:181772573-181772601	0.00364312			UTR3	14:76678235-76678263	0.00258255			UTR3	14:105476607-105476635	0.00735824
ENST00000264444	ENSG00000059728 (MXD1)	hsa-miR-4271	0.935		UTR3	20:56936502-56936530	0.00247896			ENST00000473282	ENSG00000136861 (CDK5RAP2)	hsa-miR-520a-5p	0.921		UTR3	17:2287374-2287402	0.0651974			UTR3	5:177139380-177139408	0.013035								UTR3	20:61962705-61962733	0.00309705			UTR3	1:181773046-181773074	0.00182488			UTR3	14:76679883-76679911	0.00621364			UTR3	14:105476584-105476612	0.00140546
UTR3	2:70165687-70165715	0.00373106			UTR3	20:56937759-56937787	0.00185497			UTR3	9:123234099-123234127	0.0042809			ENST00000247087	ENSG00000126705 (AHDC1)	hsa-miR-148b-3p	0.97		UTR3	5:177139117-177139145	0.00510929								UTR3	20:61962716-61962744	0.00218619			UTR3	1:181773552-181773580	0.00198259			UTR3	14:76679904-76679932	0.00113263			ENST00000446533	ENSG00000128965 (CHAC1)	hsa-miR-195-5p	0.99
UTR3	2:70165955-70165983	0.00255635			UTR3	20:56938672-56938700	0.00357774			UTR3	9:123216078-123216106	0.00456606			UTR3	1:27861085-27861113	0.0678962			ENST00000335154	ENSG00000161791 (FMNL3)	hsa-miR-146a-5p	0.918							UTR3	20:61963166-61963194	0.00441075			UTR3	1:181774587-181774615	0.00314269			CDS	14:76647150-76647178	0.011697			UTR3	15:41248255-41248283	0.0209188
UTR3	2:70166253-70166281	0.00570767			UTR3	20:56938694-56938722	0.000692848			UTR3	9:123205942-123205970	0.00481802			CDS	1:27877923-27877951	0.00709684			UTR3	12:50037697-50037725	0.00226626								UTR3	20:61963984-61964012	0.00849143			UTR3	1:181775560-181775588	0.00175694			CDS	14:76668040-76668068	0.0140171			UTR3	15:41248258-41248286	0.0586258
UTR3	2:70166738-70166766	0.00292728			UTR3	20:56938927-56938955	0.00216314			UTR3	9:123201799-123201827	0.00178257			CDS	1:27877464-27877492	0.00777473			UTR3	12:50037209-50037237	0.00441283								UTR3	20:61964166-61964194	0.00263219			UTR3	1:181776272-181776300	0.00273423			ENST00000315872	ENSG00000134318 (ROCK2)	hsa-miR-138-5p	0.937		UTR3	15:41248499-41248527	0.00567844
UTR3	2:70167968-70167996	0.000782052			UTR3	20:56940105-56940133	0.00755587			UTR3	9:123201778-123201806	0.000422508			ENST00000383829	ENSG00000156983 (BRPF1)	hsa-miR-148b-3p	0.969		UTR3	12:50036965-50036993	0.00101014								UTR3	20:61965066-61965094	0.00168507			CDS	1:181686359-181686387	0.010051			UTR3	2:11323200-11323228	0.0400118			ENST00000394210	ENSG00000107864 (CPEB3)	hsa-miR-195-5p	0.99
UTR3	2:70168925-70168953	0.0162327			UTR3	20:56940150-56940178	0.00179316			UTR3	9:123171533-123171561	0.00195032			UTR3	3:9789096-9789124	0.0672066			UTR3	12:50036618-50036646	0.00119578								UTR3	20:61965833-61965861	0.0033416			ENST00000417750	ENSG00000139636 (LMBR1L)	hsa-miR-34c-5p	0.935		UTR3	2:11322754-11322782	0.0085662			UTR3	10:93811273-93811301	0.0859235
UTR3	2:70169071-70169099	0.0204007			UTR3	20:56940500-56940528	0.00550472			UTR3	9:123163066-123163094	0.0236279			CDS	3:9787318-9787346	0.0168103			UTR3	12:50034965-50034993	0.00188776								UTR3	20:61965994-61966022	0.0032006			UTR3	12:49498572-49498600	0.00419167			UTR3	2:11321969-11321997	0.00134617			ENST00000230882	ENSG00000112964 (GHR)	hsa-miR-195-5p	0.99
UTR3	2:70169163-70169191	0.00205876			UTR3	20:56941788-56941816	0.00306287			UTR3	9:123151571;123152019-123151570;123152047	0.00929924			ENST00000340550	ENSG00000105366 (SIGLEC8)	hsa-miR-148b-3p	0.969		UTR3	12:50034472-50034500	0.00205262								CDS	20:61941120-61941148	0.00287383			UTR3	12:49496137;49496251-49496159;49496256	0.00339209			UTR3	2:11321889-11321917	0.000952742			UTR3	5:42721586-42721614	0.00784158
ENST00000315073	ENSG00000146063 (TRIM41)	hsa-miR-4271	0.935		UTR3	20:56941801-56941829	0.00216944			ENST00000490272	ENSG00000198464 (ZNF480)	hsa-miR-520a-5p	0.921		UTR3	19:51955330-51955358	0.0254924			UTR3	12:50034022-50034050	0.00162614								CDS	20:61943078;61943268-61943100;61943273	0.00239411			UTR3	12:49494347-49494375	0.00855339			UTR3	2:11320563-11320591	0.00392223			UTR3	5:42721597-42721625	0.0781476
UTR3	5:180662441-180662469	0.0541944			UTR3	20:56941806-56941834	0.00209165			UTR3	19:52825241-52825269	0.00939461			UTR3	19:51954800-51954828	0.0126993			UTR3	12:50033814-50033842	0.00183608								ENST00000506955	ENSG00000146067 (FAM193B)	hsa-miR-92a-2-5p	0.964		UTR3	12:49491506;49491727-49491522;49491738	0.00238584			ENST00000341590	ENSG00000073712 (FERMT2)	hsa-miR-138-5p	0.937		CDS	5:42719310-42719338	0.00580287
ENST00000360342	ENSG00000088899 (RP5-1187M17.10)	hsa-miR-4271	0.935		UTR3	20:56942096-56942124	0.0103604			UTR3	19:52825493-52825521	0.00657702			UTR3	19:51954669-51954697	0.028744			UTR3	12:50031814-50031842	0.0338725								UTR3	5:176980900-176980928	0.00386993			UTR3	12:49491414-49491442	0.0242609			UTR3	14:53324458-53324486	0.0542825			ENST00000552695	ENSG00000198855 (FICD)	hsa-miR-195-5p	0.989
UTR3	20:3145014-3145042	0.0350777			UTR3	20:56942482-56942510	0.00638545			UTR3	19:52825577-52825605	0.0036806			ENST00000332624	ENSG00000115993 (TRAK2)	hsa-miR-148b-3p	0.969		ENST00000299550	ENSG00000166436 (TRIM66)	hsa-miR-146a-5p	0.918							UTR3	5:176980621-176980649	0.0050971			UTR3	12:49491404-49491432	0.00149892			CDS	14:53339536-53339564	0.0122846			UTR3	12:108914469-108914497	0.0840351
UTR3	20:3144176-3144204	0.00463164			CDS	20:56886125-56886153	0.0336719			UTR3	19:52825745-52825773	0.00430211			UTR3	2:202245206-202245234	0.0668514			UTR3	11:8638466-8638494	0.0190547								UTR3	5:176963678-176963706	0.00252439			UTR3	12:49491180-49491208	0.00993093			ENST00000373127	ENSG00000161911 (TREML1)	hsa-miR-138-5p	0.937		CDS	12:108910847-108910875	0.00376391
UTR3	20:3144120-3144148	0.00952542			ENST00000245479	ENSG00000125398 (SOX9)	hsa-miR-548a-3p	0.985		UTR3	19:52825829-52825857	0.00320718			ENST00000443444	ENSG00000170160 (CCDC144A)	hsa-miR-148b-3p	0.968		UTR3	11:8638205-8638233	0.00545619								UTR3	5:176963616-176963644	0.00142935			ENST00000371989	ENSG00000148248 (SURF4)	hsa-miR-34c-5p	0.934		UTR3	6:41117536-41117564	0.04244			ENST00000332780	ENSG00000185909 (KLHDC8B)	hsa-miR-195-5p	0.989
UTR3	20:3143620-3143648	0.00493356			UTR3	17:70120620-70120648	0.00554007			UTR3	19:52825913-52825941	0.002551			UTR3	17:16677369-16677397	0.0155158			UTR3	11:8637527-8637555	0.00337278								UTR3	5:176963611-176963639	0.00316772			UTR3	9:136230290-136230318	0.0170264			UTR3	6:41117495-41117523	0.00263424			UTR3	3:49213280-49213308	0.0133909
ENST00000459818	ENSG00000007216 (SLC13A2)	hsa-miR-4271	0.935		UTR3	17:70121181-70121209	0.0119495			UTR3	19:52825997-52826025	0.00380818			UTR3	17:16703609-16703637	0.00389627			UTR3	11:8637227-8637255	0.00153567								UTR3	5:176963594-176963622	0.000729492			UTR3	9:136229210-136229238	0.0355897			UTR3	6:41117344-41117372	0.00978383			UTR3	3:49213884-49213912	0.0713324
UTR3	17:26816291-26816319	0.0278837			UTR3	17:70121778-70121806	0.0219768			UTR3	19:52826246-52826274	0.00407973			UTR3	17:16705799-16705827	0.00143939			UTR3	11:8635936-8635964	0.00156843								UTR3	5:176963460-176963488	0.00367028			UTR3	9:136229038-136229066	0.00142455			ENST00000007699	ENSG00000006047 (YBX2)	hsa-miR-138-5p	0.936		ENST00000300469	ENSG00000125971 (DYNLRB1)	hsa-miR-195-5p	0.989
UTR3	17:26818618;26818748-26818635;26818758	0.0198472			UTR3	17:70122039-70122067	0.0036949			UTR3	19:52826563-52826591	0.0132262			UTR3	17:16707583-16707611	0.045616			UTR3	11:8635131-8635159	0.00566423								UTR3	5:176963440-176963468	0.00108072			ENST00000244766	ENSG00000124785 (NRN1)	hsa-miR-34c-5p	0.933		UTR3	17:7191876-7191904	0.0518929			UTR3	20:33117995-33118023	0.00483224
UTR3	17:26818781-26818809	0.00390388			UTR3	17:70122238-70122266	0.0310627			ENST00000297130	ENSG00000164591 (MYOZ3)	hsa-miR-520a-5p	0.921		ENST00000393356	ENSG00000113300 (CNOT6)	hsa-miR-148b-3p	0.968		UTR3	11:8634841-8634869	0.0013727								UTR3	5:176963391-176963419	0.000555363			UTR3	6:5998491-5998519	0.0536286			UTR3	17:7191718-7191746	0.00274677			UTR3	20:33118023-33118051	0.0191292
UTR3	17:26824164-26824192	0.00183349			UTR3	17:70122400-70122428	0.0043843			UTR3	5:150057395-150057423	0.00218107			UTR3	5:180001519-180001547	0.0041608			UTR3	11:8634623-8634651	0.0099567								UTR3	5:176959499-176959527	0.00218447			ENST00000450765	ENSG00000115568 (ZNF142)	hsa-miR-34c-5p	0.933		ENST00000492143	ENSG00000106462 (EZH2)	hsa-miR-138-5p	0.935		UTR3	20:33118854-33118882	0.0605127
UTR3	17:26824188-26824216	0.00079634			ENST00000434009	ENSG00000009413 (REV3L)	hsa-miR-548a-3p	0.985		UTR3	5:150057477-150057505	0.0017046			UTR3	5:180002142-180002170	0.00703326			CDS	11:8667374-8667402	0.0221251								UTR3	5:176958517;176958954-176958522;176958976	0.00177808			UTR3	2:219515236;219516424-219515249;219516438	0.00608224			UTR3	7:148513826-148513854	0.0014088			ENST00000261254	ENSG00000118971 (CCND2)	hsa-miR-195-5p	0.988
ENST00000574453	ENSG00000141503 (MINK1)	hsa-miR-4271	0.933		UTR3	6:111696749-111696777	0.00595382			UTR3	5:150058546-150058574	0.0238366			UTR3	5:180002333-180002361	0.00569169			CDS	11:8661979-8662007	0.00290361								UTR3	5:176951814-176951842	0.00722225			UTR3	2:219514041-219514069	0.00371003			UTR3	7:148504560-148504588	0.052837			UTR3	12:4409773-4409801	0.0237633
UTR3	17:4794308-4794336	0.00110095			UTR3	6:111694468-111694496	0.00319607			UTR3	5:150058740-150058768	0.0232137			UTR3	5:180004661-180004689	0.0494685			ENST00000395407	ENSG00000137819 (PAQR5)	hsa-miR-146a-5p	0.918							UTR3	5:176951788-176951816	0.00367674			UTR3	2:219513966-219513994	0.00428168			ENST00000381573	ENSG00000120217 (CD274)	hsa-miR-138-5p	0.935		UTR3	12:4410846-4410874	0.0114262
UTR3	17:4794946-4794974	0.000685943			UTR3	6:111680032-111680060	0.00369888			ENST00000561081	ENSG00000137821 (LRRC49)	hsa-miR-520a-5p	0.92		ENST00000383701	ENSG00000163378 (EOGT)	hsa-miR-148b-3p	0.968		UTR3	15:69696761-69696789	0.0301381								UTR3	5:176951784-176951812	0.00156298			UTR3	2:219513594-219513622	0.0100146			UTR3	9:5470000-5470028	0.00761623			UTR3	12:4410918-4410946	0.0460905
UTR3	17:4800637-4800665	0.001338			UTR3	6:111656697-111656725	0.00795155			UTR3	15:71197091;71203871-71197094;71203895	0.0160337			UTR3	3:69026552-69026580	0.0654023			UTR3	15:69697093-69697121	0.00673293								UTR3	5:176947094-176947122	0.00756585			UTR3	2:219513397-219513425	0.00711675			UTR3	9:5470472-5470500	0.0465503			UTR3	12:4411882-4411910	0.00181366
UTR3	17:4800740-4800768	0.0171629			UTR3	6:111654412-111654440	0.00198031			UTR3	15:71300810-71300838	0.00775356			UTR3	3:69025560-69025588	0.00245928			UTR3	15:69697421-69697449	0.00409702								UTR3	5:176947063-176947091	0.0185158			UTR3	2:219508714-219508742	0.0110928			ENST00000587433	ENSG00000004777 (ARHGAP33)	hsa-miR-138-5p	0.934		ENST00000358691	ENSG00000198265 (HELZ)	hsa-miR-195-5p	0.988
UTR3	17:4800802-4800830	0.00566894			UTR3	6:111632315-111632343	0.00202281			UTR3	15:71302245-71302273	0.026769			CDS	3:69032008;69036596-69032023;69036608	0.064167			UTR3	15:69698725-69698753	0.0021288								ENST00000360802	ENSG00000137073 (UBAP2)	hsa-miR-92a-2-5p	0.964		UTR3	2:219507791-219507819	0.00369959			UTR3	19:36273697-36273725	0.051063			UTR3	17:65074227-65074255	0.0647147
UTR3	17:4801066-4801094	0.00462679			UTR3	6:111621220-111621248	0.03129			ENST00000370695	ENSG00000198689 (SLC9A6)	hsa-miR-520a-5p	0.92		ENST00000298530	ENSG00000165685 (TMEM52B)	hsa-miR-148b-3p	0.968		UTR3	15:69698840-69698868	0.000897623								UTR3	9:33922211-33922239	0.00849931			UTR3	2:219506959-219506987	0.00780166			UTR3	19:36273812-36273840	0.0030477			UTR3	17:65072657-65072685	0.00128363
UTR3	17:4801072-4801100	0.0124892			UTR3	6:111620690-111620718	0.00970191			UTR3	X:135127978-135128006	0.00424151			UTR3	12:10342953-10342981	0.00307147			UTR3	15:69699880-69699908	0.00610249								UTR3	9:33921711-33921739	0.0557356			ENST00000389858	ENSG00000205213 (LGR4)	hsa-miR-34c-5p	0.933		ENST00000360342	ENSG00000088899 (LZTS3)	hsa-miR-138-5p	0.934		UTR3	17:65071881-65071909	0.00110307
UTR3	17:4801120-4801148	0.00699535			UTR3	6:111620475-111620503	0.0128372			UTR3	X:135128871-135128899	0.00826373			UTR3	12:10343133-10343161	0.0555086			ENST00000476605	ENSG00000107745 (MICU1)	hsa-miR-146a-5p	0.918							CDS	9:33923798-33923826	0.00823488			UTR3	11:27389310-27389338	0.0294185			UTR3	20:3144054-3144082	0.00197508			UTR3	17:65070787-65070815	0.0016192
UTR3	17:4801164-4801192	0.00360246			ENST00000261712	ENSG00000108671 (PSMD11)	hsa-miR-548a-3p	0.984		UTR3	X:135129186-135129214	0.0380345			UTR3	12:10343389-10343417	0.00283653			UTR3	10:74127739-74127767	0.0213025								CDS	9:33922760-33922788	0.0111143			UTR3	11:27388103-27388131	0.0235665			UTR3	20:3143809-3143837	0.0460382			UTR3	17:65069964-65069992	0.00657023
ENST00000373451	ENSG00000137200 (FTSJD2)	hsa-miR-4271	0.932		UTR3	17:30807858-30807886	0.0155737			ENST00000328880	ENSG00000182782 (HCAR2)	hsa-miR-520a-5p	0.92		UTR3	12:10343789-10343817	0.00498901			UTR3	10:74127607-74127635	0.0289676								ENST00000291825	ENSG00000105227 (PRX)	hsa-miR-92a-2-5p	0.963		CDS	11:27390557-27390585	0.011939			UTR3	20:3143663-3143691	0.00514145			UTR3	17:65068689-65068717	0.00128007
UTR3	6:37447980-37448008	0.0344441			UTR3	17:30807909-30807937	0.0371276			UTR3	12:123186689-123186717	0.0451166			ENST00000563961	ENSG00000187555 (USP7)	hsa-miR-148b-3p	0.968		ENST00000442398	ENSG00000168014 (C2CD3)	hsa-miR-146a-5p	0.917							UTR3	19:40904395-40904423	0.00505208			ENST00000429169	ENSG00000224997 (AL049840.1)	hsa-miR-34c-5p	0.932		CDS	20:3146727-3146755	0.0161336			UTR3	17:65066599-65066627	0.00923029
UTR3	6:37448118-37448146	0.00176953			UTR3	17:30809261-30809289	0.00534567			UTR3	12:123186543-123186571	0.00392789			UTR3	16:8987225-8987253	0.058996			UTR3	11:73745278-73745306	0.0424807								UTR3	19:40904339-40904367	0.00392118			UTR3	14:104178786-104178814	0.0534197			ENST00000563307	ENSG00000070770 (CSNK2A2)	hsa-miR-138-5p	0.934		CDS	17:65156444-65156472	0.0275116
UTR3	6:37448458-37448486	0.0128388			UTR3	17:30809267-30809295	0.00437317			UTR3	12:123186380-123186408	0.00165177			UTR3	16:8986879-8986907	0.00751969			UTR3	11:73744765-73744793	0.00464869								UTR3	19:40904316-40904344	0.00266066			ENST00000522209	ENSG00000168081 (PNOC)	hsa-miR-34c-5p	0.931		UTR3	16:58197521-58197549	0.0493403			ENST00000348502	ENSG00000068366 (ACSL4)	hsa-miR-195-5p	0.988
UTR3	6:37448694-37448722	0.00454557			UTR3	17:30809893-30809921	0.0110995			ENST00000436900	ENSG00000183283 (DAZAP2)	hsa-miR-520a-5p	0.919		ENST00000219271	ENSG00000102996 (MMP15)	hsa-miR-148b-3p	0.967		UTR3	11:73724449-73724477	0.00235563								UTR3	19:40904297-40904325	0.0182722			UTR3	8:28200753-28200781	0.0533027			UTR3	16:58193479-58193507	0.00463762			UTR3	X:108886576-108886604	0.00334201
ENST00000300146	ENSG00000166889 (PATL1)	hsa-miR-4271	0.932		UTR3	17:30809978-30810006	0.00414958			UTR3	12:51636493-51636521	0.0503349			UTR3	16:58080292-58080320	0.0022084			CDS	11:73796787-73796815	0.00509441								UTR3	19:40903905-40903933	0.00245522			ENST00000355653	ENSG00000108828 (VAT1)	hsa-miR-34c-5p	0.93		ENST00000435753	ENSG00000013573 (DDX11)	hsa-miR-138-5p	0.933		UTR3	X:108885278-108885306	0.0789703
UTR3	11:59405691-59405719	0.00767976			ENST00000407627	ENSG00000066044 (ELAVL1)	hsa-miR-548a-3p	0.984		ENST00000299575	ENSG00000166454 (ATMIN)	hsa-miR-520a-5p	0.919		UTR3	16:58080635-58080663	0.00692221			ENST00000408967	ENSG00000221870 (CXorf1)	hsa-miR-146a-5p	0.916							UTR3	19:40903283-40903311	0.00658386			UTR3	17:41167732-41167760	0.00333552			UTR3	12:31241981-31242009	0.00560546			ENST00000382004	ENSG00000080298 (RFX3)	hsa-miR-195-5p	0.988
UTR3	11:59405032-59405060	0.00129589			UTR3	19:8027981-8028009	0.00860998			UTR3	16:81078598-81078626	0.0317167			UTR3	16:58080756-58080784	0.0566465			UTR3	X:144909682-144909710	0.00873402								UTR3	19:40903073-40903101	0.00399699			UTR3	17:41167486-41167514	0.00407306			UTR3	12:31243002;31244653-31243028;31244654	0.00391275			UTR3	9:3224062-3224090	0.050931
UTR3	11:59404909-59404937	0.0404778			UTR3	19:8027975-8028003	0.005729			UTR3	16:81079393-81079421	0.0154147			CDS	16:58074050-58074078	0.00777069			UTR3	X:144910652-144910680	0.00556852								UTR3	19:40903001-40903029	0.00185431			UTR3	17:41167232-41167260	0.0423903			UTR3	12:31244779;31245780-31244805;31245781	0.00096619			UTR3	9:3219665-3219693	0.0329224
UTR3	11:59404413-59404441	0.0033196			UTR3	19:8027390-8027418	0.00538291			UTR3	16:81079734-81079762	0.00323112			ENST00000306107	ENSG00000170017 (ALCAM)	hsa-miR-148b-3p	0.967		UTR3	X:144911074-144911102	0.00364526								UTR3	19:40901254-40901282	0.000831151			UTR3	17:41166967-41166995	0.00306658			UTR3	12:31244800;31245780-31244805;31245802	0.00280057			CDS	9:3248145-3248173	0.0127267
CDS	11:59423095-59423123	0.0109501			UTR3	19:8027302-8027330	0.00543164			ENST00000589215	ENSG00000141452 (C18orf8)	hsa-miR-520a-5p	0.919		UTR3	3:105293546-105293574	0.0658842			UTR3	X:144911265-144911293	0.0317629								UTR3	19:40900613-40900641	0.00267614			ENST00000219235	ENSG00000102962 (CCL22)	hsa-miR-34c-5p	0.929		UTR3	12:31249814-31249842	0.00231209			ENST00000419735	ENSG00000146776 (ATXN7L1)	hsa-miR-195-5p	0.988
ENST00000415960	ENSG00000121446 (RGSL1)	hsa-miR-4271	0.931		UTR3	19:8027163-8027191	0.00638601			UTR3	18:21095905-21095933	0.00359768			ENST00000297145	ENSG00000164603 (C7orf60)	hsa-miR-148b-3p	0.967		ENST00000524849	ENSG00000173653 (RCE1)	hsa-miR-146a-5p	0.916							UTR3	19:40899704-40899732	0.0157841			UTR3	16:57397640-57397668	0.00929372			UTR3	12:31250837-31250865	0.00169504			UTR3	7:105247994-105248022	0.0465155
UTR3	1:182517909-182517937	0.0290493			UTR3	19:8027147-8027175	0.00277901			UTR3	18:21104431;21106601-21104446;21106613	0.0150273			UTR3	7:112461346-112461374	0.0131941			UTR3	11:66612694;66612971-66612708;66612984	0.0410287								ENST00000215095	ENSG00000099365 (STX1B)	hsa-miR-92a-2-5p	0.963		UTR3	16:57397675-57397703	0.00265649			UTR3	12:31253996-31254024	0.00157362			UTR3	7:105247337-105247365	0.00785962
UTR3	1:182525268-182525296	0.0241176			UTR3	19:8026834-8026862	0.00553158			UTR3	18:21110224-21110252	0.0317964			UTR3	7:112460480-112460508	0.0458982			UTR3	11:66613912-66613940	0.00868039								UTR3	16:31004101-31004129	0.0148283			UTR3	16:57397751-57397779	0.0103404			UTR3	12:31256537-31256565	0.00271716			UTR3	7:105246033-105246061	0.00694309
ENST00000298690	ENSG00000165799 (RNASE7)	hsa-miR-4271	0.931		UTR3	19:8025379-8025407	0.00233424			ENST00000585298	ENSG00000108296 (CWC25)	hsa-miR-520a-5p	0.917		UTR3	7:112460052-112460080	0.00698555			ENST00000394323	ENSG00000213462 (ERV3-1)	hsa-miR-146a-5p	0.913							UTR3	16:31004078-31004106	0.0151423			UTR3	16:57398452-57398480	0.00145558			UTR3	12:31257420-31257448	0.0321648			UTR3	7:105245903-105245931	0.0226338
UTR3	14:21511685-21511713	0.0306123			UTR3	19:8023975-8024003	0.0103424			UTR3	17:36966831;36969048-36966848;36969058	0.00740089			ENST00000541428	ENSG00000198363 (ASPH)	hsa-miR-148b-3p	0.966		UTR3	7:64451557-64451585	0.0490602								UTR3	16:31004016-31004044	0.00714734			UTR3	16:57399153-57399181	0.00298467			ENST00000339594	ENSG00000009954 (BAZ1B)	hsa-miR-138-5p	0.933		CDS	7:105516959-105516987	0.00548691
UTR3	14:21511978-21512006	0.0226899			UTR3	19:8023747-8023775	0.0130086			UTR3	17:36958444;36958953-36958459;36958965	0.00613469			UTR3	8:62415691-62415719	0.00289725			ENST00000362063	ENSG00000198740 (ZNF652)	hsa-miR-146a-5p	0.913							UTR3	16:31003816-31003844	0.00555485			UTR3	16:57399880-57399908	0.0173942			UTR3	7:72855978-72856006	0.0537638			ENST00000455537	ENSG00000155980 (KIF5A)	hsa-miR-195-5p	0.988
ENST00000299192	ENSG00000155393 (HEATR3)	hsa-miR-4271	0.931		UTR3	19:8023693-8023721	0.012342			UTR3	17:36958366-36958394	0.0266857			UTR3	8:62414536-62414564	0.0336956			UTR3	17:47375686-47375714	0.0232972								UTR3	16:31002377-31002405	0.00116777			UTR3	16:57399972-57400000	0.00484173			ENST00000371933	ENSG00000159658 (EFCAB14)	hsa-miR-138-5p	0.932		UTR3	12:57978135-57978163	0.00932441
UTR3	16:50138975-50139003	0.0531254			ENST00000491143	ENSG00000119547 (ONECUT2)	hsa-miR-548a-3p	0.983		UTR3	17:36958076-36958104	0.00979009			UTR3	8:62413249-62413277	0.0288432			UTR3	17:47373731-47373759	0.00163119								UTR3	16:31001453-31001481	0.0020268			UTR3	16:57399979-57400007	0.00385197			UTR3	1:47142980-47143008	0.00358919			UTR3	12:57978138-57978166	0.0516928
ENST00000301659	ENSG00000167914 (GSDMA)	hsa-miR-4271	0.931		UTR3	18:55145914-55145942	0.0135536			ENST00000261441	ENSG00000081019 (RSBN1)	hsa-miR-520a-5p	0.916		CDS	8:62465648-62465676	0.0145463			UTR3	17:47372306-47372334	0.00497125								UTR3	16:31001142-31001170	0.00549587			ENST00000392586	ENSG00000112290 (WASF1)	hsa-miR-34c-5p	0.928		UTR3	1:47141676-47141704	0.0115533			UTR3	12:57978507-57978535	0.0168381
UTR3	17:38133942-38133970	0.0532109			UTR3	18:55146630-55146658	0.00126903			UTR3	1:114308308-114308336	0.0497497			ENST00000326804	ENSG00000171606 (ZNF274)	hsa-miR-148b-3p	0.965		UTR3	17:47372208-47372236	0.0144289								UTR3	16:31000637-31000665	0.00293266			UTR3	6:110421306-110421334	0.0520415			UTR3	1:47141122-47141150	0.0382281			UTR3	12:57978777-57978805	0.00436326
ENST00000344505	ENSG00000088305 (DNMT3B)	hsa-miR-4271	0.93		UTR3	18:55146827-55146855	0.0029402			ENST00000297977	ENSG00000165259 (HDX)	hsa-miR-520a-5p	0.916		UTR3	19:58724809-58724837	0.0647727			UTR3	17:47371929-47371957	0.00489472								UTR3	16:31000632-31000660	0.00952145			CDS	6:110448748-110448776	0.00690402			ENST00000514215	ENSG00000198780 (FAM169A)	hsa-miR-138-5p	0.932		ENST00000400483	ENSG00000141449 (GREB1L)	hsa-miR-195-5p	0.988
UTR3	20:31395934-31395962	0.0334082			UTR3	18:55149688-55149716	0.00122438			UTR3	X:83576665-83576693	0.030993			CDS	19:58718441-58718469	0.0055457			ENST00000333926	ENSG00000122873 (CISD1)	hsa-miR-146a-5p	0.913							ENST00000402775	ENSG00000172478 (C2orf54)	hsa-miR-92a-2-5p	0.962		ENST00000280758	ENSG00000151136 (BTBD11)	hsa-miR-34c-5p	0.927		UTR3	5:74101028-74101056	0.00507657			UTR3	18:19069980-19070008	0.0268969
UTR3	20:31396254-31396282	0.00262315			UTR3	18:55150525-55150553	0.0023043			UTR3	X:83575747-83575775	0.00444131			ENST00000396137	ENSG00000152409 (JMY)	hsa-miR-148b-3p	0.964		UTR3	10:60047716-60047744	0.00788993								UTR3	2:241825948-241825976	0.0100999			UTR3	12:108051586-108051614	0.00918797			UTR3	5:74074144-74074172	0.0485156			UTR3	18:19076476-19076504	0.0537674
UTR3	20:31396367-31396395	0.00717711			UTR3	18:55153027-55153055	0.00202552			UTR3	X:83573941-83573969	0.0143825			UTR3	5:78617803-78617831	0.0407637			UTR3	10:60048611-60048639	0.00394261								UTR3	2:241825884-241825912	0.00205628			UTR3	12:108051736-108051764	0.00399303			ENST00000373186	ENSG00000124615 (MOCS1)	hsa-miR-138-5p	0.932		UTR3	18:19076550-19076578	0.00131151
UTR3	20:31396715-31396743	0.00927524			UTR3	18:55154975-55155003	0.00296597			ENST00000587003	ENSG00000068097 (HEATR6)	hsa-miR-520a-5p	0.915		UTR3	5:78618419-78618447	0.0209693			UTR3	10:60049110-60049138	0.0373842								UTR3	2:241825805-241825833	0.0326932			UTR3	12:108052222-108052250	0.0265899			UTR3	6:39874859-39874887	0.0219493			UTR3	18:19076579-19076607	0.00256922
CDS	20:31374336-31374364	0.00453884			UTR3	18:55155547-55155575	0.00183349			UTR3	17:58136812-58136840	0.0143624			UTR3	5:78621931-78621959	0.00278313			ENST00000398146	ENSG00000185304 (RGPD2)	hsa-miR-146a-5p	0.912							UTR3	2:241825770-241825798	0.0184575			UTR3	12:108053148-108053176	0.00836434			UTR3	6:39874464-39874492	0.00687591			UTR3	18:19102704-19102732	0.00698098
CDS	20:31380437-31380465	0.00529341			UTR3	18:55155829-55155857	0.00360776			UTR3	17:58134577-58134605	0.00812962			ENST00000335288	ENSG00000186009 (ATP4B)	hsa-miR-148b-3p	0.963		UTR3	2:88055771-88055799	0.0489152								ENST00000587536	ENSG00000267106 (CTD-3116E22.4)	hsa-miR-92a-2-5p	0.961		CDS	12:107712906-107712934	0.0392453			UTR3	6:39874431-39874459	0.00368084			CDS	18:18983936;19019482-18983955;19019490	0.035637
ENST00000452278	ENSG00000106113 (CRHR2)	hsa-miR-4271	0.93		UTR3	18:55156035-55156063	0.00171812			UTR3	17:58134418-58134446	0.00268452			UTR3	13:114303288-114303316	0.0638981			ENST00000450908	ENSG00000231880 (AC104942.1)	hsa-miR-146a-5p	0.912							UTR3	19:9744954-9744982	0.0631975			CDS	12:107937828-107937856	0.00839022			UTR3	6:39874399-39874427	0.00276414			CDS	18:19032129-19032157	0.0208122
UTR3	7:30726181-30726209	0.0436211			UTR3	18:55156828-55156856	0.00208591			UTR3	17:58128322;58132876-58128338;58132887	0.00464911			ENST00000247461	ENSG00000127022 (CANX)	hsa-miR-148b-3p	0.963		UTR3	11:47599488-47599516	0.0489617								ENST00000319394	ENSG00000142784 (WDTC1)	hsa-miR-92a-2-5p	0.961		ENST00000430069	ENSG00000177565 (TBL1XR1)	hsa-miR-34c-5p	0.927		UTR3	6:39873020-39873048	0.0078126			ENST00000342571	ENSG00000079277 (MKNK1)	hsa-miR-195-5p	0.988
UTR3	7:30701818;30702310-30701832;30702323	0.00429328			UTR3	18:55156957-55156985	0.00437762			UTR3	17:58121339-58121367	0.00861138			UTR3	5:179157082-179157110	0.00467778			ENST00000415914	ENSG00000177683 (THAP5)	hsa-miR-146a-5p	0.912							UTR3	1:27632942-27632970	0.0178406			UTR3	3:176742106-176742134	0.0443766			UTR3	6:39872841-39872869	0.00489136			UTR3	1:47037759-47037787	0.00807641
UTR3	7:30693022-30693050	0.00499282			UTR3	18:55157495-55157523	0.00860694			UTR3	17:58121109-58121137	0.00378712			UTR3	5:179157168-179157196	0.0594826			UTR3	7:108204540-108204568	0.0489431								UTR3	1:27633348-27633376	0.0036357			UTR3	3:176739217-176739245	0.00368834			UTR3	6:39872190-39872218	0.00339928			UTR3	1:47023591-47023619	0.0686103
ENST00000329421	ENSG00000175130 (MARCKSL1)	hsa-miR-4271	0.928		UTR3	18:55158087-55158115	0.00661669			UTR3	17:58121028-58121056	0.00331461			ENST00000328041	ENSG00000185052 (SLC24A3)	hsa-miR-148b-3p	0.962		ENST00000327827	ENSG00000182831 (C16orf72)	hsa-miR-146a-5p	0.912							UTR3	1:27633567-27633595	0.0228849			UTR3	3:176738308-176738336	0.00425404			UTR3	6:39872165-39872193	0.00202797			UTR3	1:47023356-47023384	0.00659606
UTR3	1:32799877-32799905	0.0459137			UTR3	18:55158371-55158399	0.0180543			UTR3	17:58120959-58120987	0.00406217			UTR3	20:19702081-19702109	0.00308965			UTR3	16:9211047-9211075	0.00890995								UTR3	1:27633898-27633926	0.00255198			ENST00000344545	ENSG00000170777 (TPD52L3)	hsa-miR-34c-5p	0.927		ENST00000254846	ENSG00000132510 (KDM6B)	hsa-miR-138-5p	0.932		ENST00000265990	ENSG00000095564 (BTAF1)	hsa-miR-195-5p	0.987
UTR3	1:32799778-32799806	0.00633922			UTR3	18:55158395-55158423	0.00425041			ENST00000395375	ENSG00000198039 (ZNF273)	hsa-miR-520a-5p	0.915		UTR3	20:19703232-19703260	0.0304195			UTR3	16:9211888-9211916	0.0370585								UTR3	1:27634286-27634314	0.0040387			UTR3	9:6330343-6330371	0.017136			UTR3	17:7756867-7756895	0.0473681			UTR3	10:93788693-93788721	0.0849043
CDS	1:32801566-32801594	0.0035332			ENST00000225719	ENSG00000108582 (CPD)	hsa-miR-548a-3p	0.983		UTR3	7:64377975-64378003	0.0211276			UTR3	20:19703457-19703485	0.0298722			UTR3	16:9215416-9215444	0.00297717								UTR3	1:27634304-27634332	0.00302194			UTR3	9:6330423-6330451	0.0351213			UTR3	17:7757058-7757086	0.00521911			CDS	10:93719805-93719833	0.020011
ENST00000296096	ENSG00000163792 (TCF23)	hsa-miR-4271	0.928		UTR3	17:28791966-28791994	0.031029			UTR3	7:64378587-64378615	0.0100714			ENST00000244763	ENSG00000124783 (SSR1)	hsa-miR-148b-3p	0.962		ENST00000274140	ENSG00000145495 (MARCH6)	hsa-miR-146a-5p	0.911							UTR3	1:27634533-27634561	0.0025935			ENST00000284486	ENSG00000154319 (FAM167A)	hsa-miR-34c-5p	0.926		CDS	17:7750616-7750644	0.00558395			CDS	10:93773474-93773502	0.0133485
UTR3	2:27375926-27375954	0.00919076			UTR3	17:28792295-28792323	0.00344844			UTR3	7:64388705-64388733	0.00347275			UTR3	6:7289931-7289959	0.0571984			UTR3	5:10433896-10433924	0.00934833								UTR3	1:27634565-27634593	0.00322156			UTR3	8:11281135-11281163	0.00675889			CDS	17:7750683-7750711	0.00165778			ENST00000394605	ENSG00000157224 (CLDN12)	hsa-miR-195-5p	0.987
UTR3	2:27376020-27376048	0.0432155			UTR3	17:28794433-28794461	0.00594442			UTR3	7:64388789-64388817	0.00240839			UTR3	6:7288281-7288309	0.00136932			UTR3	5:10433935-10433963	0.0032948								UTR3	1:27634861-27634889	0.00350071			UTR3	8:11280994-11281022	0.00162282			CDS	17:7751235-7751263	0.0056391			UTR3	7:90042847-90042875	0.078806
ENST00000263253	ENSG00000100393 (EP300)	hsa-miR-4271	0.928		UTR3	17:28794776-28794804	0.00260983			UTR3	7:64388873-64388901	0.00173988			UTR3	6:7286325-7286353	0.00175882			UTR3	5:10435159-10435187	0.0360255								ENST00000289707	ENSG00000158714 (SLAMF8)	hsa-miR-92a-2-5p	0.961		UTR3	8:11280456-11280484	0.00486621			CDS	17:7751900-7751928	0.00357941			UTR3	7:90044223-90044251	0.00348421
UTR3	22:41575170-41575198	0.0335661			UTR3	17:28795405-28795433	0.00344228			UTR3	7:64389041-64389069	0.00215354			UTR3	6:7284584-7284612	0.00186554			ENST00000306434	ENSG00000168906 (MAT2A)	hsa-miR-146a-5p	0.911							UTR3	1:159805360-159805388	0.00642459			UTR3	8:11279984-11280012	0.0210746			ENST00000328252	ENSG00000182752 (PAPPA)	hsa-miR-138-5p	0.931		CDS	7:90042271-90042299	0.00665541
UTR3	22:41575540-41575568	0.0164093			UTR3	17:28795566-28795594	0.00358463			UTR3	7:64389125-64389153	0.0015281			UTR3	6:7283968-7283996	0.00141593			UTR3	2:85772325-85772353	0.0486704								UTR3	1:159806389-159806417	0.0146096			UTR3	8:11279227-11279255	0.0175874			UTR3	9:119160297-119160325	0.00266384			CDS	7:90042379-90042407	0.0051697
CDS	22:41523659-41523687	0.00780336			UTR3	17:28795692-28795720	0.00379741			UTR3	7:64389209-64389237	0.00142457			ENST00000313732	ENSG00000153786 (ZDHHC7)	hsa-miR-148b-3p	0.962		ENST00000394670	ENSG00000010244 (ZNF207)	hsa-miR-146a-5p	0.911							UTR3	1:159806681-159806709	0.00850273			ENST00000379261	ENSG00000048740 (CELF2)	hsa-miR-34c-5p	0.926		UTR3	9:119161359-119161387	0.00326309			ENST00000539719	ENSG00000160094 (ZNF362)	hsa-miR-195-5p	0.987
CDS	22:41546041-41546069	0.00842153			UTR3	17:28795764-28795792	0.00161627			UTR3	7:64389293-64389321	0.00115676			UTR3	16:85009459-85009487	0.0434482			UTR3	17:30696797-30696825	0.0133831								UTR3	1:159806827-159806855	0.0304866			UTR3	10:11371412-11371440	0.0161388			UTR3	9:119161429-119161457	0.00103626			UTR3	1:33764992-33765020	0.0814113
CDS	22:41573237-41573265	0.0042536			UTR3	17:28795898-28795926	0.00464396			UTR3	7:64389461-64389489	0.00192453			UTR3	16:85009435-85009463	0.0198501			UTR3	17:30698215-30698243	0.00159957								UTR3	1:159806856-159806884	0.00322649			UTR3	10:11371872-11371900	0.0136314			UTR3	9:119162741-119162769	0.00180282			ENST00000414202	ENSG00000107036 (KIAA1432)	hsa-miR-195-5p	0.987
CDS	22:41574427-41574455	0.00621429			UTR3	17:28796692-28796720	0.0108977			UTR3	7:64390268-64390296	0.00254044			ENST00000437590	ENSG00000243660 (ZNF487P)	hsa-miR-148b-3p	0.96		UTR3	17:30699355-30699383	0.00119831								ENST00000351677	ENSG00000179295 (PTPN11)	hsa-miR-92a-2-5p	0.961		UTR3	10:11376589-11376617	0.00616032			UTR3	9:119163687-119163715	0.0445571			UTR3	9:5776079-5776107	0.01997
CDS	22:41574674-41574702	0.00693158			UTR3	17:28796855-28796883	0.0059083			ENST00000322753	ENSG00000173436 (MINOS1)	hsa-miR-520a-5p	0.914		UTR3	10:43977844-43977872	0.0624636			UTR3	17:30702951-30702979	0.0019585								UTR3	12:112945156-112945184	0.000831892			UTR3	10:11377222-11377250	0.000894345			ENST00000489835	ENSG00000224940 (PRRT4)	hsa-miR-138-5p	0.93		UTR3	9:5776472-5776500	0.0638318
ENST00000228307	ENSG00000089159 (PXN)	hsa-miR-4271	0.927		ENST00000336126	ENSG00000180628 (PCGF5)	hsa-miR-548a-3p	0.982		UTR3	1:19953052-19953080	0.0360754			ENST00000288561	ENSG00000157741 (UBN2)	hsa-miR-148b-3p	0.96		UTR3	17:30703527-30703555	0.00118309								UTR3	12:112945601-112945629	0.00116873			UTR3	10:11377635-11377663	0.0144797			UTR3	7:127990641-127990669	0.0529002			CDS	9:5738473-5738501	0.0176553
UTR3	12:120650084-120650112	0.00402035			UTR3	10:93038418-93038446	0.0209769			UTR3	1:19953537-19953565	0.00435117			UTR3	7:138982681-138982709	0.0166513			UTR3	17:30704487-30704515	0.00138795								UTR3	12:112947569-112947597	0.0612076			CDS	10:11312709-11312737	0.00984935			ENST00000436816	ENSG00000037749 (MFAP3)	hsa-miR-138-5p	0.93		ENST00000434009	ENSG00000009413 (REV3L)	hsa-miR-195-5p	0.987
UTR3	12:120649957-120649985	0.00429619			UTR3	10:93039265-93039293	0.0118428			UTR3	1:19954266-19954294	0.00173797			UTR3	7:138984994-138985022	0.00540276			UTR3	17:30705327-30705355	0.00172127								ENST00000343619	ENSG00000033627 (ATP6V0A1)	hsa-miR-92a-2-5p	0.96		ENST00000393487	ENSG00000071073 (MGAT4A)	hsa-miR-34c-5p	0.926		UTR3	5:153435822-153435850	0.00425024			UTR3	6:111726700-111726728	0.00817218
UTR3	12:120649942-120649970	0.00328633			UTR3	10:93039372-93039400	0.0040128			UTR3	1:19954595-19954623	0.0010995			UTR3	7:138985463-138985491	0.0021024			UTR3	17:30708420-30708448	0.0263889								UTR3	17:40673274-40673302	0.00274547			UTR3	2:99241421-99241449	0.0233308			UTR3	5:153436244-153436272	0.00572599			UTR3	6:111711316-111711344	0.00666948
UTR3	12:120648778-120648806	0.00541758			UTR3	10:93039505-93039533	0.0017648			UTR3	1:19955448-19955476	0.00248826			UTR3	7:138986523-138986551	0.00204155			ENST00000379982	ENSG00000164292 (RHOBTB3)	hsa-miR-146a-5p	0.91							UTR3	17:40673638-40673666	0.00635233			UTR3	2:99240317-99240345	0.000733143			UTR3	5:153436693-153436721	0.0429489			UTR3	6:111697862-111697890	0.0290809
UTR3	12:120648402-120648430	0.0341821			UTR3	10:93039785-93039813	0.0020202			UTR3	1:19955721-19955749	0.0035332			UTR3	7:138988880-138988908	0.011421			UTR3	5:95128992-95129020	0.013819								UTR3	17:40673738-40673766	0.0115623			UTR3	2:99239749-99239777	0.00149048			ENST00000520626	ENSG00000168487 (BMP1)	hsa-miR-138-5p	0.929		UTR3	6:111697838-111697866	0.00128807
CDS	12:120660795;120661521-120660802;120661541	0.0137266			UTR3	10:93039994-93040022	0.00220685			ENST00000535508	ENSG00000008838 (MED24)	hsa-miR-520a-5p	0.913		UTR3	7:138989409-138989437	0.0013469			UTR3	5:95129361-95129389	0.0293698								UTR3	17:40673963-40673991	0.0157514			UTR3	2:99239384-99239412	0.000959804			UTR3	8:22031227;22033656-22031228;22033682	0.0031089			UTR3	6:111696392-111696420	0.00352817
ENST00000267814	ENSG00000140263 (SORD)	hsa-miR-4271	0.925		UTR3	10:93040069-93040097	0.000604785			UTR3	17:38191488-38191516	0.00761757			UTR3	7:138991369-138991397	0.00342833			UTR3	5:95131296-95131324	0.00537202								UTR3	17:40674256-40674284	0.0260995			UTR3	2:99236071-99236099	0.0215664			UTR3	8:22054212-22054240	0.00765604			UTR3	6:111696172-111696200	0.00268833
UTR3	15:45366343-45366371	0.0026284			UTR3	10:93040212-93040240	0.00203135			UTR3	17:38191431-38191459	0.00556428			UTR3	7:138992378-138992406	0.020293			ENST00000436010	ENSG00000169855 (ROBO1)	hsa-miR-146a-5p	0.91							ENST00000226004	ENSG00000108861 (DUSP3)	hsa-miR-92a-2-5p	0.96		UTR3	2:99235883-99235911	0.0039786			UTR3	8:22054919;22058631-22054933;22058644	0.00210224			UTR3	6:111696131-111696159	0.00143014
UTR3	15:45366565-45366593	0.00874797			UTR3	10:93040660-93040688	0.00211467			UTR3	17:38188986-38189014	0.00686834			ENST00000261250	ENSG00000047621 (C12orf4)	hsa-miR-148b-3p	0.958		UTR3	3:78646395-78646423	0.0485755								UTR3	17:41846815-41846843	0.0196339			ENST00000552189	ENSG00000079387 (SENP1)	hsa-miR-34c-5p	0.925		UTR3	8:22058648-22058676	0.00173565			UTR3	6:111695671-111695699	0.00270041
UTR3	15:45368704-45368732	0.0179729			UTR3	10:93042864-93042892	0.00234162			UTR3	17:38188978-38189006	0.0109255			UTR3	12:4598536-4598564	0.0220384			ENST00000300087	ENSG00000166847 (DCTN5)	hsa-miR-146a-5p	0.909							UTR3	17:41846520-41846548	0.00854877			UTR3	12:48477501-48477529	0.0408033			UTR3	8:22059168-22059196	0.00108995			UTR3	6:111693932-111693960	0.00120725
UTR3	15:45369086-45369114	0.0224714			UTR3	10:93042924-93042952	0.00564438			UTR3	17:38185141-38185169	0.00452244			UTR3	12:4597223-4597251	0.00546508			UTR3	16:23678580-23678608	0.00754214								UTR3	17:41846122-41846150	0.0295057			UTR3	12:48438946-48438974	0.00381644			UTR3	8:22059177-22059205	0.000359839			UTR3	6:111678260-111678288	0.00809439
ENST00000398665	ENSG00000104885 (DOT1L)	hsa-miR-4271	0.925		UTR3	10:93043495-93043523	0.0202783			UTR3	17:38179621-38179649	0.0031095			UTR3	12:4597158-4597186	0.0340119			UTR3	16:23680144-23680172	0.0218317								UTR3	17:41845093-41845121	0.00235064			UTR3	12:48437487-48437515	0.00429163			UTR3	8:22064386-22064414	0.00825621			UTR3	6:111672973;111678217-111672994;111678223	0.000835442
UTR3	19:2231259-2231287	0.00299739			ENST00000377126	ENSG00000119138 (KLF9)	hsa-miR-548a-3p	0.981		UTR3	17:38179474-38179502	0.00352708			CDS	12:4626325-4626353	0.0248158			UTR3	16:23680756-23680784	0.0174561								UTR3	17:41843954-41843982	0.00272441			UTR3	12:48437483-48437511	0.00286279			UTR3	8:22069178-22069206	0.0283785			UTR3	6:111650764-111650792	0.00278062
UTR3	19:2232254-2232282	0.043766			UTR3	9:73001710-73001738	0.00205405			UTR3	17:38176083-38176111	0.00695279			ENST00000471595	ENSG00000114054 (PCCB)	hsa-miR-148b-3p	0.958		CDS	16:23654308-23654336	0.0167099								ENST00000316397	ENSG00000197414 (GOLGA6L1)	hsa-miR-92a-2-5p	0.96		ENST00000578373	ENSG00000141736 (ERBB2)	hsa-miR-34c-5p	0.924		ENST00000502505	ENSG00000249034 (AC005609.1)	hsa-miR-138-5p	0.929		UTR3	6:111636505-111636533	0.00201457
UTR3	19:2232271-2232299	0.00442826			UTR3	9:73001156-73001184	0.00305467			ENST00000424406	ENSG00000183072 (NKX2-5)	hsa-miR-520a-5p	0.912		UTR3	3:136052573-136052601	0.00245074			ENST00000379638	ENSG00000129625 (REEP5)	hsa-miR-146a-5p	0.909							UTR3	15:22744934-22744962	0.0598858			UTR3	17:37866363-37866391	0.00457557			UTR3	5:140242261-140242289	0.0264338			UTR3	6:111632436;111634555-111632462;111634556	0.0105205
CDS	19:2226508-2226536	0.00881743			UTR3	9:73000651-73000679	0.00776121			UTR3	5:172660178-172660206	0.00576657			UTR3	3:136052647-136052675	0.00248618			UTR3	5:112212087-112212115	0.048287								UTR3	15:22745700-22745728	0.00235092			UTR3	17:37866425-37866453	0.00506066			UTR3	5:140241976-140242004	0.0225364			ENST00000269397	ENSG00000141582 (CBX4)	hsa-miR-195-5p	0.987
ENST00000287538	ENSG00000156925 (ZIC3)	hsa-miR-4271	0.925		UTR3	9:72999928-72999956	0.0110661			UTR3	5:172660085-172660113	0.0099564			UTR3	3:136053121-136053149	0.0177098			ENST00000381605	ENSG00000101307 (SIRPB1)	hsa-miR-146a-5p	0.908							CDS	15:22736352-22736380	0.00738293			UTR3	17:37866434;37866593-37866454;37866600	0.00355743			UTR3	5:140240452-140240480	0.00253226			UTR3	17:77807339-77807367	0.0101209
UTR3	X:136652451-136652479	0.0518323			UTR3	9:72999660-72999688	0.0511293			UTR3	5:172659938-172659966	0.0331793			UTR3	3:136054673-136054701	0.00125148			UTR3	20:1545748-1545776	0.00484461								CDS	15:22736370-22736398	0.00673551			UTR3	17:37866611-37866639	0.00586357			CDS	5:140242852-140242880	0.00431499			UTR3	17:77807032-77807060	0.0710089
ENST00000343619	ENSG00000033627 (ATP6V0A1)	hsa-miR-4271	0.924		ENST00000397942	ENSG00000170677 (SOCS6)	hsa-miR-548a-3p	0.981		ENST00000549098	ENSG00000089157 (RPLP0)	hsa-miR-520a-5p	0.912		UTR3	3:136055923-136055951	0.00637098			UTR3	20:1544460-1544488	0.0272598								CDS	15:22736388-22736416	0.0066697			UTR3	17:37866700-37866728	0.00328673			CDS	5:140242723-140242751	0.00564416			ENST00000522677	ENSG00000185697 (MYBL1)	hsa-miR-195-5p	0.987
UTR3	17:40673439-40673467	0.0352364			UTR3	18:67993598-67993626	0.0246034			UTR3	12:120637115-120637143	0.0357085			UTR3	3:136056294-136056322	0.0313518			UTR3	20:1544439-1544467	0.01593								CDS	15:22736406-22736434	0.00660453			UTR3	17:37868696;37871539-37868701;37871561	0.00606662			CDS	5:140242717-140242745	0.00121903			UTR3	8:67475490-67475518	0.0567774
UTR3	17:40673960-40673988	0.00868296			UTR3	18:67993981-67994009	0.00454786			UTR3	12:120636515-120636543	0.00725507			ENST00000373872	ENSG00000118707 (TGIF2)	hsa-miR-148b-3p	0.958		ENST00000375255	ENSG00000115827 (DCAF17)	hsa-miR-146a-5p	0.908							CDS	15:22736424-22736452	0.00653999			UTR3	17:37871708-37871736	0.00117539			CDS	5:140242526-140242554	0.00699081			UTR3	8:67475461-67475489	0.0276941
UTR3	17:40674567-40674595	0.00711483			UTR3	18:67994493-67994521	0.00441535			UTR3	12:120635266;120636357-120635265;120636385	0.00596707			UTR3	20:35219972-35220000	0.0122494			UTR3	2:172338216-172338244	0.00304916								CDS	15:22736442-22736470	0.00647608			UTR3	17:37872143-37872171	0.00765342			ENST00000379119	ENSG00000075790 (BCAP29)	hsa-miR-138-5p	0.929		CDS	8:67488559-67488587	0.00717788
CDS	17:40620077-40620105	0.00845495			UTR3	18:67995930-67995958	0.00142398			ENST00000284240	ENSG00000154096 (THY1)	hsa-miR-520a-5p	0.911		UTR3	20:35220379-35220407	0.00681296			UTR3	2:172338347-172338375	0.00968257								ENST00000301454	ENSG00000125648 (SLC25A23)	hsa-miR-92a-2-5p	0.959		UTR3	17:37881012-37881040	0.00240587			UTR3	7:107260321-107260349	0.00303162			CDS	8:67488556-67488584	0.00366056
ENST00000228606	ENSG00000111012 (CYP27B1)	hsa-miR-4271	0.924		UTR3	18:67996484-67996512	0.00456494			UTR3	11:119288891-119288919	0.0385751			UTR3	20:35222101-35222129	0.0426401			UTR3	2:172340396-172340424	0.0149159								UTR3	19:6441763-6441791	0.0335917			UTR3	17:37881060-37881088	0.00186753			UTR3	7:107260711-107260739	0.00721405			CDS	8:67484749-67484777	0.0220687
UTR3	12:58156833-58156861	0.0362861			UTR3	18:67996720-67996748	0.0179522			UTR3	11:119288587-119288615	0.01009			ENST00000356056	ENSG00000066933 (MYO9A)	hsa-miR-148b-3p	0.957		UTR3	2:172341264-172341292	0.0175679								UTR3	19:6441139-6441167	0.0014773			UTR3	17:37883975-37884003	0.00250785			UTR3	7:107261148-107261176	0.00259978			ENST00000288228	ENSG00000157470 (FAM81A)	hsa-miR-195-5p	0.987
UTR3	12:58156675-58156703	0.00501968			UTR3	18:67996864-67996892	0.0124431			ENST00000300504	ENSG00000167139 (TBC1D21)	hsa-miR-520a-5p	0.911		UTR3	15:72117371-72117399	0.0106393			CDS	2:172333380-172333408	0.0287156								UTR3	19:6441099-6441127	0.0011478			UTR3	17:37884138-37884166	0.00466184			UTR3	7:107261561-107261589	0.00429531			UTR3	15:59815008-59815036	0.0820116
UTR3	12:58156323-58156351	0.0101384			UTR3	18:67997295-67997323	0.00535019			UTR3	15:74181479-74181507	0.0038342			UTR3	15:72117241-72117269	0.00128551			ENST00000453634	ENSG00000254413 (CHKB-CPT1B)	hsa-miR-146a-5p	0.907							UTR3	19:6440699-6440727	0.00384987			UTR3	17:37884681-37884709	0.00276004			UTR3	7:107263601-107263629	0.0352319			ENST00000465115	ENSG00000104313 (EYA1)	hsa-miR-195-5p	0.986
ENST00000040584	ENSG00000037965 (HOXC8)	hsa-miR-4271	0.923		ENST00000355354	ENSG00000196776 (CD47)	hsa-miR-548a-3p	0.981		UTR3	15:74181524-74181552	0.0449348			UTR3	15:72115346-72115374	0.00372129			UTR3	22:51008017-51008045	0.0478675								UTR3	19:6440685-6440713	0.00138478			ENST00000367865	ENSG00000143190 (POU2F1)	hsa-miR-34c-5p	0.923		CDS	7:107234434-107234462	0.00641065			UTR3	8:72111541-72111569	0.0015773
UTR3	12:54405316-54405344	0.0393902			UTR3	3:107765970-107765998	0.0104414			ENST00000591537	ENSG00000196263 (ZNF471)	hsa-miR-520a-5p	0.911		UTR3	15:72114703-72114731	0.0458453			ENST00000569722	ENSG00000267127 (RP11-795F19.5)	hsa-miR-146a-5p	0.906							UTR3	19:6440595-6440623	0.00266787			UTR3	1:167385078-167385106	0.0031417			ENST00000325897	ENSG00000177182 (CLVS1)	hsa-miR-138-5p	0.928		UTR3	8:72109922-72109950	0.078772
UTR3	12:54405795-54405823	0.00134354			UTR3	3:107765896-107765924	0.0258776			UTR3	19:57036774-57036802	0.0173079			ENST00000545826	ENSG00000168769 (TET2)	hsa-miR-148b-3p	0.957		UTR3	18:77829814-77829842	0.0110091								UTR3	19:6440477-6440505	0.0102334			UTR3	1:167389462-167389490	0.000688523			UTR3	8:62412223-62412251	0.0240691			ENST00000313578	ENSG00000178301 (AQP11)	hsa-miR-195-5p	0.986
UTR3	12:54406594-54406622	0.00153864			UTR3	3:107764195-107764223	0.0111872			UTR3	19:57036942-57036970	0.00617698			UTR3	4:106198220-106198248	0.00377311			UTR3	18:77854275-77854303	0.00205095								UTR3	19:6440410-6440438	0.00350953			UTR3	1:167389617-167389645	0.000703622			UTR3	8:62412595-62412623	0.0241473			UTR3	11:77320628-77320656	0.0809632
UTR3	12:54407453-54407481	0.00914073			UTR3	3:107763780-107763808	0.0022844			UTR3	19:57037110-57037138	0.0078712			UTR3	4:106198951-106198979	0.0010348			UTR3	18:77854739-77854767	0.00616967								UTR3	19:6440137-6440165	0.00434669			UTR3	1:167389621-167389649	0.000348294			CDS	8:62370878-62370906	0.0512018			CDS	11:77301090-77301118	0.00778022
ENST00000334801	ENSG00000186174 (BCL9L)	hsa-miR-4271	0.923		UTR3	3:107763760-107763788	0.00103767			UTR3	19:57037278-57037306	0.003687			UTR3	4:106199889-106199917	0.056545			UTR3	18:77854754-77854782	0.028458								ENST00000491718	ENSG00000090905 (TNRC6A)	hsa-miR-92a-2-5p	0.959		UTR3	1:167395611-167395639	0.0409412			ENST00000396671	ENSG00000151090 (THRB)	hsa-miR-138-5p	0.927		CDS	11:77301188-77301216	0.00352501
UTR3	11:118769056-118769084	0.0305022			UTR3	3:107763696-107763724	0.00411324			UTR3	19:57038542-57038570	0.00237354			ENST00000275603	ENSG00000146731 (CCT6A)	hsa-miR-148b-3p	0.957		ENST00000326080	ENSG00000170271 (C5orf4)	hsa-miR-146a-5p	0.906							UTR3	16:24802815-24802843	0.00212585			UTR3	1:167396111-167396139	0.00229389			UTR3	3:24164104-24164132	0.0315154			ENST00000327669	ENSG00000184731 (FAM110C)	hsa-miR-195-5p	0.986
UTR3	11:118768445-118768473	0.00849925			UTR3	3:107763496-107763524	0.00236981			UTR3	19:57040062-57040090	0.00643119			UTR3	7:56130938-56130966	0.0612712			UTR3	5:154198688-154198716	0.0298787								UTR3	16:24831553-24831581	0.00193293			UTR3	1:167396372-167396400	0.00322629			UTR3	3:24164088-24164116	0.0182493			UTR3	2:39928-39956	0.0799667
UTR3	11:118768413-118768441	0.00103578			UTR3	3:107763411-107763439	0.00131833			UTR3	19:57040254-57040282	0.00489811			CDS	7:56130426;56130706-56130448;56130711	0.0107586			UTR3	5:154198409-154198437	0.0178614								UTR3	16:24831580-24831608	0.00110917			ENST00000367182	ENSG00000198625 (MDM4)	hsa-miR-34c-5p	0.923		CDS	3:24174855-24174883	0.0326056			ENST00000367380	ENSG00000120265 (PCMT1)	hsa-miR-195-5p	0.985
UTR3	11:118767620-118767648	0.00162363			UTR3	3:107763318-107763346	0.00164744			ENST00000229405	ENSG00000065029 (ZNF76)	hsa-miR-520a-5p	0.91		ENST00000336233	ENSG00000107798 (LIPA)	hsa-miR-148b-3p	0.956		ENST00000306156	ENSG00000171132 (PRKCE)	hsa-miR-146a-5p	0.905							UTR3	16:24835772-24835800	0.0019522			UTR3	1:204520396-204520424	0.00101039			ENST00000547095	ENSG00000061987 (MON2)	hsa-miR-138-5p	0.927		UTR3	6:150132253-150132281	0.00834027
UTR3	11:118766696-118766724	0.00192015			UTR3	3:107762829-107762857	0.0118003			UTR3	6:35258565-35258593	0.00460255			UTR3	10:90974191-90974219	0.00341907			UTR3	2:46413312-46413340	0.00212009								UTR3	16:24835779-24835807	0.000483236			UTR3	1:204520439-204520467	0.000288449			UTR3	12:62919738-62919766	0.0155935			UTR3	6:150132428-150132456	0.0275351
UTR3	11:118766291-118766319	0.00597922			UTR3	3:107762699-107762727	0.00339615			UTR3	6:35258611-35258639	0.0134185			UTR3	10:90973915-90973943	0.0575023			UTR3	2:46413954-46413982	0.0181859								UTR3	16:24836953-24836981	0.00596406			UTR3	1:204521512-204521540	0.000929011			UTR3	12:62919786-62919814	0.00129442			UTR3	6:150132499-150132527	0.0427166
CDS	11:118769936-118769964	0.00514104			ENST00000303296	ENSG00000110422 (HIPK3)	hsa-miR-548a-3p	0.981		UTR3	6:35258670-35258698	0.00212531			ENST00000280612	ENSG00000151012 (SLC7A11)	hsa-miR-148b-3p	0.955		UTR3	2:46414500-46414528	0.0217748								UTR3	16:24837015-24837043	0.0487653			UTR3	1:204521538-204521566	0.000324828			UTR3	12:62954679-62954707	0.00265303			ENST00000521381	ENSG00000145675 (PIK3R1)	hsa-miR-195-5p	0.985
CDS	11:118769594-118769622	0.0168444			UTR3	11:33375250-33375278	0.0166028			UTR3	6:35260487-35260515	0.00303104			UTR3	4:139086430-139086458	0.0384025			UTR3	2:46414753-46414781	0.00545777								ENST00000166244	ENSG00000070886 (EPHA8)	hsa-miR-92a-2-5p	0.959		UTR3	1:204522065-204522093	0.000629356			UTR3	12:62959033-62959061	0.00359977			UTR3	5:67594526-67594554	0.00709217
ENST00000512062	ENSG00000103018 (CYB5B)	hsa-miR-4271	0.922		UTR3	11:33375339-33375367	0.0159526			UTR3	6:35261967-35261995	0.0126109			UTR3	4:139085637-139085665	0.0220684			ENST00000316433	ENSG00000171817 (ZNF540)	hsa-miR-146a-5p	0.904							UTR3	1:22928246-22928274	0.00650926			UTR3	1:204522091-204522119	0.000375937			UTR3	12:62986474-62986502	0.0291054			UTR3	5:67597144-67597172	0.0740697
UTR3	16:69496508-69496536	0.041749			UTR3	11:33376262-33376290	0.00479778			UTR3	6:35262600-35262628	0.0025237			ENST00000566987	ENSG00000102984 (ZNF821)	hsa-miR-148b-3p	0.955		UTR3	19:38104276-38104304	0.0460605								UTR3	1:22928406-22928434	0.00342582			UTR3	1:204522349-204522377	0.0113066			ENST00000421401	ENSG00000063587 (ZNF275)	hsa-miR-138-5p	0.927		CDS	5:67592126-67592154	0.017499
UTR3	16:69497784-69497812	0.00784921			UTR3	11:33376722-33376750	0.00471363			UTR3	6:35262898-35262926	0.00355253			UTR3	16:71893921-71893949	0.0607675			CDS	19:38103595-38103623	0.0136429								UTR3	1:22928595-22928623	0.00247896			UTR3	1:204522483-204522511	0.00139023			UTR3	X:152613540-152613568	0.0430464			ENST00000411922	ENSG00000214160 (ALG3)	hsa-miR-195-5p	0.985
UTR3	16:69498715-69498743	0.00144226			UTR3	11:33377053-33377081	0.00430535			UTR3	6:35263031-35263059	0.00316811			ENST00000265970	ENSG00000011405 (PIK3C2A)	hsa-miR-148b-3p	0.954		ENST00000326505	ENSG00000176597 (B3GNT5)	hsa-miR-146a-5p	0.904							UTR3	1:22928840-22928868	0.00555091			UTR3	1:204523042-204523070	0.0059374			UTR3	X:152613787-152613815	0.00465328			UTR3	3:183963045-183963073	0.0175105
ENST00000395965	ENSG00000113391 (FAM172A)	hsa-miR-4271	0.922		UTR3	11:33377144-33377172	0.00134663			UTR3	6:35263217-35263245	0.00347854			UTR3	11:17108565-17108593	0.0603102			UTR3	3:182988960-182988988	0.0450687								UTR3	1:22928866-22928894	0.00343748			UTR3	1:204523076-204523104	0.00506996			UTR3	X:152616491-152616519	0.000774636			UTR3	3:183962992-183963020	0.0218601
UTR3	5:92956281-92956309	0.00203816			UTR3	11:33377618-33377646	0.00472167			ENST00000299697	ENSG00000166548 (TK2)	hsa-miR-520a-5p	0.91		ENST00000282020	ENSG00000152208 (GRID2)	hsa-miR-148b-3p	0.954		UTR3	3:182990212-182990240	0.00231742								UTR3	1:22929224-22929252	0.00557561			UTR3	1:204523237-204523265	0.00176967			UTR3	X:152617650-152617678	0.00308241			UTR3	3:183962476-183962504	0.0372269
UTR3	5:92954179-92954207	0.049068			UTR3	11:33377913-33377941	0.0229577			UTR3	16:66545797-66545825	0.00823366			UTR3	4:94693933-94693961	0.042157			ENST00000539768	ENSG00000177058 (SLC38A9)	hsa-miR-146a-5p	0.904							UTR3	1:22929430-22929458	0.00516079			UTR3	1:204523663-204523691	0.0118423			CDS	X:152612885-152612913	0.00657638			UTR3	3:183961391-183961419	0.00394159
ENST00000375099	ENSG00000162543 (UBXN10)	hsa-miR-4271	0.921		ENST00000301923	ENSG00000100354 (TNRC6B)	hsa-miR-548a-3p	0.981		UTR3	16:66545542-66545570	0.00334785			UTR3	4:94694232-94694260	0.0179261			UTR3	5:54931034-54931062	0.0321009								UTR3	1:22929583-22929611	0.00597368			UTR3	1:204524370-204524398	0.00124339			CDS	X:152612969-152612997	0.00230695			CDS	3:183966621-183966649	0.00322956
UTR3	1:20518475-20518503	0.0402354			UTR3	22:40719409-40719437	0.0184817			UTR3	16:66545186-66545214	0.00266016			ENST00000334955	ENSG00000187257 (RSBN1L)	hsa-miR-148b-3p	0.953		UTR3	5:54930538-54930566	0.00981745								UTR3	1:22929865-22929893	0.00995764			UTR3	1:204526320-204526348	0.00233476			ENST00000374271	ENSG00000175087 (PDIK1L)	hsa-miR-138-5p	0.926		CDS	3:183963286-183963314	0.016109
UTR3	1:20518769-20518797	0.00278232			UTR3	22:40720727-40720755	0.00455986			UTR3	16:66544682-66544710	0.0058264			UTR3	7:77408644-77408672	0.0485185			UTR3	5:54922107-54922135	0.00535768								UTR3	1:22929870-22929898	0.0141047			UTR3	1:204526618-204526646	0.00215095			UTR3	1:26451830-26451858	0.0487288			ENST00000457308	ENSG00000163214 (DHX57)	hsa-miR-195-5p	0.985
UTR3	1:20519144-20519172	0.00775405			UTR3	22:40721191-40721219	0.00318414			UTR3	16:66544652-66544680	0.00211823			UTR3	7:77408861-77408889	0.0106224			ENST00000263816	ENSG00000081479 (LRP2)	hsa-miR-146a-5p	0.903							CDS	1:22922649;22923805-22922666;22923815	0.00266398			CDS	1:204507374-204507402	0.0161947			CDS	1:26448444-26448472	0.0408974			UTR3	2:39081276-39081304	0.0188436
ENST00000354190	ENSG00000021300 (PLEKHB1)	hsa-miR-4271	0.92		UTR3	22:40721333-40721361	0.00138498			UTR3	16:66544559-66544587	0.00903855			CDS	7:77325788-77325816	0.00320797			UTR3	2:169984507-169984535	0.00256912								ENST00000440692	ENSG00000138326 (RPS24)	hsa-miR-92a-2-5p	0.958		CDS	1:204518354-204518382	0.0339021			ENST00000427124	ENSG00000174453 (VWC2L)	hsa-miR-138-5p	0.926		UTR3	2:39075529;39081196-39075544;39081208	0.0344083
UTR3	11:73372762-73372790	0.00503763			UTR3	22:40722175-40722203	0.0128044			UTR3	16:66543514-66543542	0.00165326			CDS	7:77402595-77402623	0.00421355			UTR3	2:169983727-169983755	0.0421756								UTR3	10:79814795-79814823	0.0160511			ENST00000367341	ENSG00000155918 (RAET1L)	hsa-miR-34c-5p	0.922		UTR3	2:215440616-215440644	0.0101748			UTR3	2:39040983-39041011	0.0216042
UTR3	11:73372942-73372970	0.0027446			UTR3	22:40722829-40722857	0.00166648			UTR3	16:66543138-66543166	0.00142132			CDS	7:77408251-77408279	0.0195441			CDS	2:170136060-170136088	0.0107845								UTR3	10:79814958-79814986	0.00426757			UTR3	6:150339842-150339870	0.0511353			UTR3	2:215440634-215440662	0.0308219			UTR3	2:39029865-39029893	0.00426879
UTR3	11:73373698-73373726	0.0427381			UTR3	22:40722925-40722953	0.00202932			UTR3	16:66542734-66542762	0.0139289			ENST00000283632	ENSG00000153561 (RMND5A)	hsa-miR-148b-3p	0.953		CDS	2:170033059-170033087	0.00614017								UTR3	10:79815443-79815471	0.0338446			ENST00000412718	ENSG00000214562 (FAM22D)	hsa-miR-34c-5p	0.922		UTR3	2:215440845-215440873	0.00277199			ENST00000503816	ENSG00000085871 (MGST2)	hsa-miR-195-5p	0.985
ENST00000375759	ENSG00000065526 (SPEN)	hsa-miR-4271	0.92		UTR3	22:40722990-40723018	0.00238696			CDS	16:66583979-66584007	0.00259232			UTR3	2:87000661-87000689	0.00542201			CDS	2:170011040-170011068	0.00635379								UTR3	10:79815727-79815755	0.00264983			UTR3	10:89127145-89127173	0.00685289			UTR3	2:215443114-215443142	0.00827931			UTR3	4:140651565-140651593	0.00740996
UTR3	1:16266618-16266646	0.00445419			UTR3	22:40724238-40724266	0.00298488			ENST00000481882	ENSG00000162456 (KNCN)	hsa-miR-520a-5p	0.91		UTR3	2:87001669-87001697	0.02022			ENST00000225171	ENSG00000108176 (DNAJC12)	hsa-miR-146a-5p	0.903							UTR3	10:79816397-79816425	0.00438284			UTR3	10:89127420-89127448	0.00496575			ENST00000399150	ENSG00000204516 (MICB)	hsa-miR-138-5p	0.926		UTR3	4:140651568-140651596	0.00759337
UTR3	1:16266822-16266850	0.0456127			UTR3	22:40724949-40724977	0.00283498			UTR3	1:47013259-47013287	0.00457827			UTR3	2:87004060-87004088	0.00179171			UTR3	10:69556722-69556750	0.0470813								CDS	10:79814574-79814602	0.0202384			UTR3	10:89127784-89127812	0.00329606			UTR3	6:31477710-31477738	0.0331441			UTR3	4:140651571-140651599	0.00587093
CDS	1:16260005-16260033	0.00391419			UTR3	22:40725732-40725760	0.00202279			UTR3	1:47013188-47013216	0.00295265			UTR3	2:87004760-87004788	0.0324069			ENST00000491143	ENSG00000119547 (ONECUT2)	hsa-miR-146a-5p	0.902							CDS	10:79814713-79814741	0.0167471			UTR3	10:89127965-89127993	0.00110286			UTR3	6:31478507-31478535	0.00269949			UTR3	4:140651574-140651602	0.0051174
CDS	1:16263900-16263928	0.00253222			UTR3	22:40727013-40727041	0.00167572			UTR3	1:47013118-47013146	0.00523061			ENST00000372484	ENSG00000064601 (CTSA)	hsa-miR-148b-3p	0.952		UTR3	18:55144177-55144205	0.00351626								ENST00000466382	ENSG00000117713 (ARID1A)	hsa-miR-92a-2-5p	0.958		UTR3	10:89128147-89128175	0.00812666			UTR3	6:31478754-31478782	0.00484751			UTR3	4:140651577-140651605	0.00765299
ENST00000351559	ENSG00000186868 (MAPT)	hsa-miR-4271	0.92		UTR3	22:40727239-40727267	0.00189613			UTR3	1:47013068-47013096	0.035755			UTR3	20:44527326-44527354	0.0596009			UTR3	18:55145980-55146008	0.00374822								UTR3	1:27105989-27106017	0.00269326			UTR3	10:89128170-89128198	0.01607			UTR3	6:31478765-31478793	0.0112273			UTR3	4:140651580-140651608	0.0104383
UTR3	17:44101604-44101632	0.00767382			UTR3	22:40728268-40728296	0.00167413			ENST00000253686	ENSG00000131368 (MRPS25)	hsa-miR-520a-5p	0.909		ENST00000522066	ENSG00000204764 (RANBP17)	hsa-miR-148b-3p	0.952		UTR3	18:55146214-55146242	0.0029883								UTR3	1:27106058-27106086	0.00223537			UTR3	10:89128569-89128597	0.0107674			ENST00000497784	ENSG00000157764 (BRAF)	hsa-miR-138-5p	0.925		UTR3	4:140651583-140651611	0.00870237
UTR3	17:44101826-44101854	0.0312592			UTR3	22:40728348-40728376	0.00077939			UTR3	3:15093838-15093866	0.0172688			UTR3	5:170632551-170632579	0.0579593			UTR3	18:55146675-55146703	0.0015153								UTR3	1:27106677-27106705	0.00152224			ENST00000367225	ENSG00000091844 (RGS17)	hsa-miR-34c-5p	0.921		UTR3	7:140501260-140501288	0.03691			UTR3	4:140651619-140651647	0.0142068
UTR3	17:44102137-44102165	0.00215528			UTR3	22:40731596-40731624	0.0114033			UTR3	3:15093554-15093582	0.0249337			UTR3	5:170725806-170725834	0.00151585			UTR3	18:55147017-55147045	0.00142135								UTR3	1:27107027-27107055	0.0104967			UTR3	6:153332086-153332114	0.0508588			UTR3	7:140494201-140494229	0.00793939			UTR3	4:140651669-140651697	0.00295283
UTR3	17:44103018-44103046	0.000854809			UTR3	22:40731651-40731679	0.00495848			UTR3	3:15093138-15093166	0.00476649			ENST00000332411	ENSG00000185069 (KRT76)	hsa-miR-148b-3p	0.951		UTR3	18:55147087-55147115	0.000558511								UTR3	1:27107462-27107490	0.0449228			ENST00000368817	ENSG00000196407 (THEM5)	hsa-miR-34c-5p	0.92		UTR3	7:140476797-140476825	0.00222481			UTR3	4:140651793-140651821	0.0112222
UTR3	17:44103273-44103301	0.00281745			CDS	22:40673111-40673139	0.0171327			UTR3	3:15091337-15091365	0.00132024			UTR3	12:53162136-53162164	0.00583304			UTR3	18:55148175-55148203	0.00604913								ENST00000377655	ENSG00000204851 (PNMAL2)	hsa-miR-92a-2-5p	0.958		UTR3	1:151819815-151819843	0.00571594			CDS	7:140534651;140549911-140534672;140549917	0.0512928			CDS	4:140624655-140624683	0.0241611
UTR3	17:44103702-44103730	0.00359128			ENST00000295452	ENSG00000163285 (GABRG1)	hsa-miR-548a-3p	0.981		ENST00000297161	ENSG00000164619 (BMPER)	hsa-miR-520a-5p	0.909		UTR3	12:53161945-53161973	0.0535015			UTR3	18:55149140-55149168	0.000614527								UTR3	19:46995264-46995292	0.0089016			UTR3	1:151819806-151819834	0.00203104			ENST00000404260	ENSG00000069020 (MAST4)	hsa-miR-138-5p	0.924		ENST00000546757	ENSG00000087470 (DNM1L)	hsa-miR-195-5p	0.984
UTR3	17:44104692-44104720	0.00235413			UTR3	4:46042644-46042672	0.00537389			UTR3	7:34193296-34193324	0.0440068			ENST00000488383	ENSG00000204564 (C6orf136)	hsa-miR-148b-3p	0.951		UTR3	18:55149620-55149648	0.00183637								UTR3	19:46994882-46994910	0.00549828			UTR3	1:151819802-151819830	0.00308553			UTR3	5:66462930-66462958	0.0119738			UTR3	12:32866220-32866248	0.0658298
ENST00000445593	ENSG00000104341 (LAPTM4B)	hsa-miR-4271	0.92		UTR3	4:46042507-46042535	0.0029917			UTR3	7:34193622-34193650	0.00434933			UTR3	6:30618878;30619043-30618877;30619071	0.00672338			UTR3	18:55149910-55149938	0.00423306								UTR3	19:46994804-46994832	0.0288052			UTR3	1:151819795-151819823	0.00244002			UTR3	5:66463825-66463853	0.00442159			UTR3	12:32875400-32875428	0.00555023
UTR3	8:98863941-98863969	0.0414125			UTR3	4:46041968-46041996	0.00487121			ENST00000376088	ENSG00000171365 (CLCN5)	hsa-miR-520a-5p	0.908		UTR3	6:30620694-30620722	0.0524647			UTR3	18:55153720-55153748	0.00373729								UTR3	19:46994792-46994820	0.00298836			UTR3	1:151819788-151819816	0.00269018			UTR3	5:66465229-66465257	0.00822083			UTR3	12:32893140-32893168	0.00135879
UTR3	8:98864177-98864205	0.00920119			UTR3	4:46041927-46041955	0.00140159			UTR3	X:49857012-49857040	0.0453068			ENST00000453805	ENSG00000124486 (USP9X)	hsa-miR-148b-3p	0.951		UTR3	18:55157173-55157201	0.00171008								UTR3	19:46994657-46994685	0.0155657			UTR3	1:151819779-151819807	0.00229112			UTR3	5:66465244-66465272	0.0220512			UTR3	12:32896676-32896704	0.00487931
ENST00000414007	ENSG00000163486 (SRGAP2)	hsa-miR-4271	0.92		UTR3	4:46041911-46041939	0.00372582			UTR3	X:49861897-49861925	0.00199457			UTR3	X:41048692-41048720	0.0130424			UTR3	18:55157273-55157301	0.00485278								ENST00000530254	ENSG00000196535 (MYO18A)	hsa-miR-92a-2-5p	0.957		UTR3	1:151819775-151819803	0.00306955			CDS	5:66350255-66350283	0.00983718			ENST00000261441	ENSG00000081019 (RSBN1)	hsa-miR-195-5p	0.983
UTR3	1:206634940-206634968	0.018102			UTR3	4:46041825-46041853	0.00252406			CDS	X:49845337-49845365	0.0098262			UTR3	X:41084379;41088506-41084390;41088522	0.0439653			UTR3	18:55157306-55157334	0.000832557								UTR3	17:27447720-27447748	0.0203254			UTR3	1:151819768-151819796	0.0017443			CDS	5:66400211-66400239	0.0239129			UTR3	1:114308376-114308404	0.0668761
UTR3	1:206637037-206637065	0.0219805			UTR3	4:46041736-46041764	0.00177014			ENST00000371121	ENSG00000102038 (SMARCA1)	hsa-miR-520a-5p	0.907		CDS	X:41000561-41000589	0.0446557			UTR3	18:55157501-55157529	0.00857964								UTR3	17:27447699-27447727	0.00200619			UTR3	1:151819761-151819789	0.00187789			CDS	5:66458465-66458493	0.012849			UTR3	1:114307223-114307251	0.0108867
CDS	1:206611387-206611415	0.0171105			UTR3	4:46041551-46041579	0.00227377			UTR3	X:128581168-128581196	0.0479105			CDS	X:41010230-41010258	0.0154536			UTR3	18:55157531-55157559	0.000792307								UTR3	17:27438476-27438504	0.00205589			UTR3	1:151819752-151819780	0.00188283			CDS	5:66460643-66460671	0.00646459			CDS	1:114340137-114340165	0.0149187
CDS	1:206634663-206634691	0.0579314			UTR3	4:46041167-46041195	0.00150257			ENST00000368073	ENSG00000132716 (DCAF8)	hsa-miR-520a-5p	0.907		ENST00000542957	ENSG00000067082 (KLF6)	hsa-miR-148b-3p	0.95		ENST00000338957	ENSG00000102053 (ZC3H12B)	hsa-miR-146a-5p	0.901							UTR3	17:27401925;27409334-27401932;27409354	0.00340399			UTR3	1:151819748-151819776	0.00230348			ENST00000574453	ENSG00000141503 (MINK1)	hsa-miR-138-5p	0.924		ENST00000343242	ENSG00000198517 (MAFK)	hsa-miR-195-5p	0.983
CDS	1:206634707-206634735	0.00819523			UTR3	4:46041041-46041069	0.0064146			UTR3	1:160185901-160185929	0.00437939			UTR3	10:3821457-3821485	0.00871485			UTR3	X:64726075-64726103	0.00593366								UTR3	17:27401694-27401722	0.00315651			UTR3	1:151819741-151819769	0.00156981			UTR3	17:4784520-4784548	0.0149355			UTR3	7:1580990-1581018	0.00127977
ENST00000376352	ENSG00000166263 (STXBP4)	hsa-miR-4271	0.919		UTR3	4:46040765-46040793	0.00793043			UTR3	1:160185550-160185578	0.0434542			UTR3	10:3820500-3820528	0.0400402			UTR3	X:64727240-64727268	0.0409392								UTR3	17:27401028-27401056	0.0073473			UTR3	1:151819732-151819760	0.00178887			UTR3	17:4789822-4789850	0.00172979			UTR3	7:1582490-1582518	0.0663436
UTR3	17:53237951-53237979	0.00277082			UTR3	4:46040078-46040106	0.00255392			ENST00000299333	ENSG00000166257 (SCN3B)	hsa-miR-520a-5p	0.907		UTR3	10:3819102-3819130	0.0101712			ENST00000392288	ENSG00000196268 (ZNF493)	hsa-miR-146a-5p	0.901							UTR3	17:27401023-27401051	0.00929479			UTR3	1:151819728-151819756	0.00234824			UTR3	17:4789849-4789877	0.00411891			UTR3	7:1582606-1582634	0.00943445
UTR3	17:53237958-53237986	0.00460908			UTR3	4:46039334-46039362	0.00242832			UTR3	11:123504160-123504188	0.00491916			ENST00000397023	ENSG00000132170 (PPARG)	hsa-miR-148b-3p	0.95		UTR3	19:21607915-21607943	0.00591202								UTR3	17:27400706-27400734	0.0139241			UTR3	1:151819721-151819749	0.00169061			UTR3	17:4791008-4791036	0.00463341			ENST00000398117	ENSG00000171791 (BCL2)	hsa-miR-195-5p	0.983
UTR3	17:53238116-53238144	0.013174			UTR3	4:46039093-46039121	0.00178394			UTR3	11:123503904-123503932	0.0132088			UTR3	3:12458571-12458599	0.0589546			UTR3	19:21607999-21608027	0.0384191								ENST00000373648	ENSG00000134668 (SPOCD1)	hsa-miR-92a-2-5p	0.956		UTR3	1:151819714-151819742	0.00171989			UTR3	17:4793990-4794018	0.00265404			UTR3	18:60795398-60795426	0.00309523
UTR3	17:53238131-53238159	0.00814728			UTR3	4:46038375-46038403	0.00441949			UTR3	11:123503775-123503803	0.00186547			ENST00000238961	ENSG00000119906 (FAM178A)	hsa-miR-148b-3p	0.95		CDS	19:21588643;21605715-21588658;21605727	0.0237383								UTR3	1:32258966-32258994	0.00391168			UTR3	1:151819705-151819733	0.00172926			UTR3	17:4794799-4794827	0.00200676			UTR3	18:60794054-60794082	0.00631489
UTR3	17:53239386-53239414	0.0019724			UTR3	4:46038349-46038377	0.0125688			UTR3	11:123503579-123503607	0.00250982			UTR3	10:102723984-102724012	0.0573198			ENST00000551568	ENSG00000135678 (CPM)	hsa-miR-146a-5p	0.901							UTR3	1:32258356;32258879-32258368;32258894	0.00201328			UTR3	1:151819701-151819729	0.00237608			UTR3	17:4797868-4797896	0.00221773			UTR3	18:60793322-60793350	0.0651101
UTR3	17:53241040-53241068	0.0197579			UTR3	4:46037960-46037988	0.0068163			UTR3	11:123501232-123501260	0.00506107			CDS	10:102683871-102683899	0.0294487			UTR3	12:69249441-69249469	0.0318831								UTR3	1:32257840-32257868	0.00280821			UTR3	1:151819694-151819722	0.00173722			UTR3	17:4798378-4798406	0.000661743			UTR3	18:60793252-60793280	0.00258206
ENST00000399075	ENSG00000164096 (C4orf3)	hsa-miR-4271	0.919		UTR3	4:46037908-46037936	0.00396434			UTR3	11:123499994-123500022	0.0203573			CDS	10:102684510-102684538	0.0173389			UTR3	12:69247760-69247788	0.00165801								UTR3	1:32256415-32256443	0.0380524			UTR3	1:151819687-151819715	0.00181058			UTR3	17:4800777-4800805	0.00293818			ENST00000416496	ENSG00000165891 (E2F7)	hsa-miR-195-5p	0.983
UTR3	4:120219297-120219325	0.0504011			ENST00000367001	ENSG00000170385 (SLC30A1)	hsa-miR-548a-3p	0.98		ENST00000369066	ENSG00000112297 (AIM1)	hsa-miR-520a-5p	0.907		ENST00000314833	ENSG00000180287 (PLD5)	hsa-miR-148b-3p	0.949		UTR3	12:69247752-69247780	0.00196369								UTR3	1:32256188-32256216	0.00855047			UTR3	1:151819678-151819706	0.00182628			UTR3	17:4801010-4801038	0.0156817			UTR3	12:77417030-77417058	0.0048811
ENST00000265825	ENSG00000106328 (FSCN3)	hsa-miR-4271	0.918		UTR3	1:211748511-211748539	0.00567293			UTR3	6:107016925-107016953	0.00597746			UTR3	1:242270998-242271026	0.0577814			UTR3	12:69245942-69245970	0.00306925								UTR3	1:32256098-32256126	0.00569833			UTR3	1:151819674-151819702	0.00281717			ENST00000250823	ENSG00000129862 (VCY1B)	hsa-miR-138-5p	0.923		UTR3	12:77415571-77415599	0.00478772
UTR3	7:127241953-127241981	0.0301955			UTR3	1:211748497-211748525	0.0371027			UTR3	6:107017118-107017146	0.00275591			CDS	1:242511481-242511509	0.0209932			UTR3	12:69244979-69245007	0.00821559								ENST00000301067	ENSG00000167548 (MLL2)	hsa-miR-92a-2-5p	0.956		ENST00000264977	ENSG00000073711 (PPP2R3A)	hsa-miR-34c-5p	0.92		UTR3	Y:16168762-16168790	0.0512677			UTR3	12:77415264-77415292	0.0191869
UTR3	7:127242167-127242195	0.0199312			UTR3	1:211747322-211747350	0.00183114			UTR3	6:107018080-107018108	0.0392902			ENST00000354667	ENSG00000122566 (HNRNPA2B1)	hsa-miR-148b-3p	0.949		ENST00000447404	ENSG00000165209 (STRBP)	hsa-miR-146a-5p	0.9							UTR3	12:49415389-49415417	0.0101621			UTR3	3:135864463-135864491	0.0411423			ENST00000542375	ENSG00000167104 (BPIFB6)	hsa-miR-138-5p	0.923		UTR3	12:77415240-77415268	0.0120424
ENST00000533904	ENSG00000134940 (ACRV1)	hsa-miR-4271	0.917		UTR3	1:211746509-211746537	0.00417653			ENST00000541158	ENSG00000165409 (TSHR)	hsa-miR-520a-5p	0.906		UTR3	7:26230147-26230175	0.00612098			UTR3	9:125887710-125887738	0.0268182								UTR3	12:49415358-49415386	0.00804056			UTR3	3:135865403-135865431	0.00160358			UTR3	20:31621415;31621992-31621419;31622015	0.00272344			UTR3	12:77415208-77415236	0.0356418
UTR3	11:125542401-125542429	0.0204321			UTR3	1:211746281-211746309	0.00466419			UTR3	14:81610825-81610853	0.0478243			UTR3	7:26229548-26229576	0.0524115			UTR3	9:125885022-125885050	0.00331803								UTR3	12:49415075-49415103	0.0108649			UTR3	3:135866400-135866428	0.00785329			UTR3	20:31624281-31624309	0.0053053			ENST00000274625	ENSG00000156427 (FGF18)	hsa-miR-195-5p	0.983
UTR3	11:125542198-125542226	0.0295222			UTR3	1:211746065-211746093	0.0023193			ENST00000298316	ENSG00000165527 (ARF6)	hsa-miR-520a-5p	0.906		ENST00000265715	ENSG00000091137 (SLC26A4)	hsa-miR-148b-3p	0.946		UTR3	9:125884551-125884579	0.00860374								UTR3	12:49414802-49414830	0.0073288			ENST00000372734	ENSG00000156110 (ADK)	hsa-miR-34c-5p	0.92		UTR3	20:31628072-31628100	0.00466728			UTR3	5:170884418-170884446	0.0775409
ENST00000543741	ENSG00000157326 (DHRS4)	hsa-miR-4271	0.916		UTR3	1:211745823-211745851	0.0109953			UTR3	14:50361072-50361100	0.0477058			UTR3	7:107356276-107356304	0.019242			UTR3	9:125884008-125884036	0.00787947								UTR3	12:49414266-49414294	0.00355338			UTR3	10:76468218-76468246	0.0506374			UTR3	20:31630623-31630651	0.0385529			CDS	5:170847229;170847411-170847235;170847432	0.00566753
UTR3	14:24436897-24436925	0.0496683			UTR3	1:211745190-211745218	0.0074916			ENST00000347617	ENSG00000137309 (HMGA1)	hsa-miR-520a-5p	0.905		UTR3	7:107357874-107357902	0.038127			ENST00000397121	ENSG00000196109 (ZNF676)	hsa-miR-146a-5p	0.899							UTR3	12:49414079-49414107	0.00260822			ENST00000480174	ENSG00000137941 (TTLL7)	hsa-miR-34c-5p	0.92		ENST00000250825	ENSG00000129864 (VCY)	hsa-miR-138-5p	0.923		ENST00000373204	ENSG00000092847 (AGO1)	hsa-miR-195-5p	0.983
ENST00000368408	ENSG00000143590 (EFNA3)	hsa-miR-4271	0.916		ENST00000299084	ENSG00000166068 (SPRED1)	hsa-miR-548a-3p	0.98		UTR3	6:34212663-34212691	0.00273781			ENST00000512998	ENSG00000173261 (PLAC8L1)	hsa-miR-148b-3p	0.946		UTR3	19:22362713-22362741	0.00377312								UTR3	12:49414067-49414095	0.00338435			UTR3	1:84331571-84331599	0.0464164			UTR3	Y:16097700-16097728	0.0513539			UTR3	1:36386211-36386239	0.0048291
UTR3	1:155059155-155059183	0.00396717			UTR3	15:38644323-38644351	0.0272548			UTR3	6:34213604-34213632	0.0447567			UTR3	5:145465056-145465084	0.0466394			UTR3	19:22362378-22362406	0.0333633								UTR3	12:49414014-49414042	0.00170156			UTR3	1:84331490-84331518	0.00431178			ENST00000374487	ENSG00000117305 (HMGCL)	hsa-miR-138-5p	0.922		UTR3	1:36386784-36386812	0.00682135
UTR3	1:155059326-155059354	0.00212588			UTR3	15:38644730-38644758	0.00264727			ENST00000378623	ENSG00000134569 (LRP4)	hsa-miR-520a-5p	0.905		UTR3	5:145464100-145464128	0.0108014			CDS	19:22364376;22375818-22364388;22375833	0.0212214								UTR3	12:49413159-49413187	0.0064829			ENST00000506264	ENSG00000197465 (GYPE)	hsa-miR-34c-5p	0.92		UTR3	1:24143992-24144020	0.0455018			UTR3	1:36388805-36388833	0.00143714
UTR3	1:155059458-155059486	0.00975711			UTR3	15:38645210-38645238	0.00193225			UTR3	11:46879829-46879857	0.00614645			ENST00000409974	ENSG00000222004 (C7orf71)	hsa-miR-148b-3p	0.945		CDS	19:22363889-22363917	0.0295993								UTR3	12:49413154-49413182	0.00349395			UTR3	4:144792990-144793018	0.0505937			UTR3	1:24137238-24137266	0.00316367			UTR3	1:36389332-36389360	0.00275554
UTR3	1:155059693-155059721	0.0207465			UTR3	15:38645661-38645689	0.00864864			UTR3	11:46878507-46878535	0.0125086			UTR3	7:26686574-26686602	0.0572446			CDS	19:22363049-22363077	0.0134514								CDS	12:49446134-49446162	0.002384			ENST00000567724	ENSG00000261509 (TP53TG3B)	hsa-miR-34c-5p	0.92		UTR3	1:24128833-24128861	0.00244011			UTR3	1:36392152-36392180	0.00225401
UTR3	1:155059715-155059743	0.0132523			UTR3	15:38645720-38645748	0.00334808			UTR3	11:46878489-46878517	0.027518			ENST00000303538	ENSG00000121892 (PDS5A)	hsa-miR-148b-3p	0.943		ENST00000336078	ENSG00000074657 (ZNF532)	hsa-miR-146a-5p	0.898							CDS	12:49446110-49446138	0.00314449			UTR3	16:33263710-33263738	0.0082724			ENST00000322067	ENSG00000162813 (BPNT1)	hsa-miR-138-5p	0.922		UTR3	1:36394616-36394644	0.0258203
ENST00000545240	ENSG00000187630 (DHRS4L2)	hsa-miR-4271	0.916		UTR3	15:38645788-38645816	0.00110907			CDS	11:46911978-46912006	0.00377654			UTR3	4:39826710-39826738	0.00767733			UTR3	18:56652888-56652916	0.014596								CDS	12:49446083-49446111	0.00253845			UTR3	16:33263864-33263892	0.00273383			UTR3	1:220232081-220232109	0.00366142			UTR3	1:36395131-36395159	0.033271
UTR3	14:24474023-24474051	0.0497777			UTR3	15:38647301-38647329	0.00215005			CDS	11:46889544-46889572	0.0115696			UTR3	4:39824512-39824540	0.0480615			UTR3	18:56653288-56653316	0.030875								CDS	12:49445945-49445973	0.00329408			UTR3	16:33263987-33264015	0.00881923			UTR3	1:220232003-220232031	0.00337284			ENST00000233892	ENSG00000115540 (MOB4)	hsa-miR-195-5p	0.982
ENST00000334660	ENSG00000187446 (CHP1)	hsa-miR-4271	0.915		UTR3	15:38648027-38648055	0.00175832			ENST00000264515	ENSG00000117222 (RBBP5)	hsa-miR-520a-5p	0.904		CDS	4:39875960-39875988	0.00538816			CDS	18:56606714-56606742	0.00754569								CDS	12:49445849-49445877	0.00465306			UTR3	16:33264522-33264550	0.0062189			UTR3	1:220231049-220231077	0.0439364			UTR3	2:198415618-198415646	0.076275
UTR3	15:41571653-41571681	0.00438544			UTR3	15:38648236-38648264	0.00256713			UTR3	1:205057861-205057889	0.0341906			CDS	4:39846336-39846364	0.0104498			ENST00000377993	ENSG00000168405 (CMAHP)	hsa-miR-146a-5p	0.898							CDS	12:49445822-49445850	0.00658169			UTR3	16:33264576-33264604	0.0241401			ENST00000443708	ENSG00000143416 (SELENBP1)	hsa-miR-138-5p	0.922		ENST00000370756	ENSG00000122420 (PTGFR)	hsa-miR-195-5p	0.982
UTR3	15:41571815-41571843	0.0363104			UTR3	15:38648475-38648503	0.00655921			UTR3	1:205057619-205057647	0.00839208			ENST00000342048	ENSG00000171509 (RXFP1)	hsa-miR-148b-3p	0.943		UTR3	6:25081881-25081909	0.0138456								CDS	12:49445606-49445634	0.00651841			CDS	16:33262464-33262492	0.00736673			UTR3	1:151340738-151340766	0.0409907			UTR3	1:79002303-79002331	0.0756534
UTR3	15:41573954-41573982	0.00880843			UTR3	15:38649361-38649389	0.0173353			UTR3	1:205056708-205056736	0.00187943			UTR3	4:159566098-159566126	0.00492368			UTR3	6:25081503-25081531	0.00679803								CDS	12:49445579-49445607	0.00231618			ENST00000382061	ENSG00000167711 (SERPINF2)	hsa-miR-34c-5p	0.919		UTR3	1:151339281-151339309	0.0046629			ENST00000348849	ENSG00000153250 (RBMS1)	hsa-miR-195-5p	0.982
ENST00000261861	ENSG00000103647 (CORO2B)	hsa-miR-4271	0.914		CDS	15:38643350-38643378	0.01812			UTR3	1:205056445-205056473	0.00135598			UTR3	4:159573144-159573172	0.00195385			UTR3	6:25081379-25081407	0.0255369								CDS	12:49445552-49445580	0.0035602			UTR3	17:1657834-1657862	0.00385424			UTR3	1:151337483-151337511	0.00542783			UTR3	2:161129334-161129362	0.0166973
UTR3	15:69018538-69018566	0.00331167			ENST00000396432	ENSG00000107863 (ARHGAP21)	hsa-miR-548a-3p	0.98		CDS	1:205064050-205064078	0.016408			UTR3	4:159574151-159574179	0.043303			ENST00000591537	ENSG00000196263 (ZNF471)	hsa-miR-146a-5p	0.898							CDS	12:49445522-49445550	0.00163266			UTR3	17:1658170-1658198	0.00309555			ENST00000433430	ENSG00000144535 (DIS3L2)	hsa-miR-138-5p	0.921		UTR3	2:161129067-161129095	0.0601459
UTR3	15:69018921-69018949	0.00809172			UTR3	10:24872883-24872911	0.0262314			ENST00000467205	ENSG00000164393 (GPR111)	hsa-miR-520a-5p	0.904		UTR3	4:159574253-159574281	0.00618629			UTR3	19:57041039-57041067	0.0235893								CDS	12:49445444-49445472	0.00453888			UTR3	17:1658385-1658413	0.0424759			UTR3	2:233063344-233063372	0.0433255			CDS	2:161141516-161141544	0.0159998
UTR3	15:69018998-69019026	0.00243199			UTR3	10:24872826-24872854	0.00836203			UTR3	6:47662752-47662780	0.00698582			CDS	4:159493913-159493941	0.00722016			UTR3	19:57041293-57041321	0.0227547								CDS	12:49445390-49445418	0.00282002			CDS	17:1649082-1649110	0.0115106			UTR3	2:233201310-233201338	0.00586437			ENST00000548411	ENSG00000151746 (BICD1)	hsa-miR-195-5p	0.982
UTR3	15:69020037-69020065	0.0354838			UTR3	10:24872801-24872829	0.0130596			UTR3	6:47663304-47663332	0.00649825			ENST00000398947	ENSG00000164134 (NAA15)	hsa-miR-148b-3p	0.941		ENST00000355585	ENSG00000078269 (SYNJ2)	hsa-miR-146a-5p	0.897							CDS	12:49445363-49445391	0.00283829			ENST00000525514	ENSG00000118513 (MYB)	hsa-miR-34c-5p	0.919		UTR3	2:233201324-233201352	0.00158812			UTR3	12:32531168-32531196	0.0495831
ENST00000372731	ENSG00000197694 (SPTAN1)	hsa-miR-4271	0.914		UTR3	10:24872793-24872821	0.0120264			UTR3	6:47664032-47664060	0.0024366			UTR3	4:140309618-140309646	0.0102805			UTR3	6:158517673-158517701	0.0212879								CDS	12:49445336-49445364	0.00257956			UTR3	6:135540182-135540210	0.0275793			ENST00000487416	ENSG00000214046 (SMIM7)	hsa-miR-138-5p	0.92		UTR3	12:32531378-32531406	0.0155101
UTR3	9:131395910-131395938	0.0493216			UTR3	10:24872548-24872576	0.0146244			UTR3	6:47664294-47664322	0.0103223			UTR3	4:140309631-140309659	0.00517977			UTR3	6:158518243-158518271	0.00287474								CDS	12:49444524-49444552	0.00152193			UTR3	6:135540247-135540275	0.022723			UTR3	19:16757531-16757559	0.048641			UTR3	12:32532628-32532656	0.0112157
ENST00000574951	ENSG00000108509 (CAMTA2)	hsa-miR-4271	0.913		ENST00000416605	ENSG00000085382 (HACE1)	hsa-miR-548a-3p	0.98		UTR3	6:47664534-47664562	0.0177368			UTR3	4:140310004-140310032	0.0406545			UTR3	6:158519160-158519188	0.00181033								CDS	12:49436016-49436044	0.00387022			ENST00000554659	ENSG00000100568 (VTI1B)	hsa-miR-34c-5p	0.918		UTR3	19:16756602-16756630	0.00199627			ENST00000292211	ENSG00000160714 (UBE2Q1)	hsa-miR-195-5p	0.981
UTR3	17:4883775-4883803	0.0204587			UTR3	6:105239470-105239498	0.00982629			UTR3	6:47664645-47664673	0.00340739			ENST00000376511	ENSG00000204569 (PPP1R10)	hsa-miR-148b-3p	0.941		UTR3	6:158519525-158519553	0.012883								CDS	12:49435183-49435211	0.00876237			UTR3	14:68117513-68117541	0.00361055			ENST00000376057	ENSG00000162493 (PDPN)	hsa-miR-138-5p	0.92		UTR3	1:154522329-154522357	0.028194
UTR3	17:4883735-4883763	0.00875378			UTR3	6:105232309-105232337	0.00447263			ENST00000392687	ENSG00000172292 (CERS6)	hsa-miR-520a-5p	0.903		UTR3	6:30568831-30568859	0.0226553			UTR3	6:158519770-158519798	0.00362029								CDS	12:49434860-49434888	0.00374872			UTR3	14:68117048-68117076	0.00235795			UTR3	1:13942825-13942853	0.0199327			UTR3	1:154522105-154522133	0.00509927
UTR3	17:4883413-4883441	0.00807652			UTR3	6:105176880-105176908	0.00705995			UTR3	2:169627376-169627404	0.00265491			UTR3	6:30568499-30568527	0.0332779			UTR3	6:158519868-158519896	0.00361843								CDS	12:49434722-49434750	0.00316512			UTR3	14:68115745-68115773	0.00135409			UTR3	1:13943840-13943868	0.00196051			UTR3	1:154521364-154521392	0.0180082
UTR3	17:4883331-4883359	0.00148155			UTR3	6:105176594-105176622	0.0241114			UTR3	2:169628816-169628844	0.00160847			ENST00000328664	ENSG00000187010 (RHD)	hsa-miR-148b-3p	0.941		ENST00000379882	ENSG00000107201 (DDX58)	hsa-miR-146a-5p	0.896							CDS	12:49433839-49433867	0.00256149			UTR3	14:68115741-68115769	0.000608092			UTR3	1:13943853-13943881	0.00292613			UTR3	1:154521323-154521351	0.0237112
UTR3	17:4875741-4875769	0.00097253			UTR3	6:105176361-105176389	0.008046			UTR3	2:169630698-169630726	0.00648072			UTR3	1:25655511-25655539	0.00306844			UTR3	9:32456225-32456253	0.00385535								CDS	12:49432395-49432423	0.00377935			UTR3	14:68115728-68115756	0.00131713			UTR3	1:13944163-13944191	0.0257875			ENST00000308683	ENSG00000173545 (ZNF622)	hsa-miR-195-5p	0.981
UTR3	17:4873651-4873679	0.00257288			UTR3	6:105176326-105176354	0.00383737			UTR3	2:169630895-169630923	0.00338269			UTR3	1:25655584-25655612	0.0257746			UTR3	9:32456204-32456232	0.00188506								CDS	12:49432325-49432353	0.00168173			UTR3	14:68115198-68115226	0.00347467			ENST00000358164	ENSG00000005844 (ITGAL)	hsa-miR-138-5p	0.92		UTR3	5:16451668-16451696	0.0763486
UTR3	17:4872070-4872098	0.00524775			UTR3	6:105176170-105176198	0.00566515			UTR3	2:169631546-169631574	0.0330373			UTR3	1:25656607-25656635	0.0205776			UTR3	9:32456145-32456173	0.00323525								CDS	12:49426090-49426118	0.00382688			UTR3	14:68114500-68114528	0.00301365			UTR3	16:30533159-30533187	0.00372716			CDS	5:16463245-16463273	0.0136417
UTR3	17:4871485-4871513	0.00158571			UTR3	6:105176125-105176153	0.00452224			ENST00000554557	ENSG00000072121 (ZFYVE26)	hsa-miR-520a-5p	0.903		UTR3	1:25656777-25656805	0.00656531			UTR3	9:32455476-32455504	0.0369507								CDS	12:49425762-49425790	0.00637944			UTR3	14:68114087-68114115	0.0343665			UTR3	16:30533209-30533237	0.0105378			ENST00000421369	ENSG00000170537 (TMC7)	hsa-miR-195-5p	0.981
ENST00000430119	ENSG00000128918 (ALDH1A2)	hsa-miR-4271	0.913		UTR3	6:105176020-105176048	0.00710888			UTR3	14:68256259-68256287	0.00975178			ENST00000338785	ENSG00000157540 (DYRK1A)	hsa-miR-148b-3p	0.94		ENST00000359856	ENSG00000162704 (ARPC5)	hsa-miR-146a-5p	0.896							CDS	12:49425609-49425637	0.0020293			ENST00000345745	ENSG00000171307 (ZDHHC16)	hsa-miR-34c-5p	0.918		UTR3	16:30533562-30533590	0.0239379			UTR3	16:19075088-19075116	0.075346
UTR3	15:58285259;58287276-58285271;58287291	0.0397335			ENST00000541735	ENSG00000198947 (DMD)	hsa-miR-548a-3p	0.98		UTR3	14:68256176-68256204	0.00157619			UTR3	21:38884229-38884257	0.0242119			UTR3	1:183595583-183595611	0.0458863								CDS	12:49424174-49424202	0.00514013			UTR3	10:99216736-99216764	0.0041192			UTR3	16:30533662-30533690	0.00232129			ENST00000432054	ENSG00000172765 (TMCC1)	hsa-miR-195-5p	0.981
UTR3	15:58247409-58247437	0.00382509			UTR3	X:31139792-31139820	0.0148125			UTR3	14:68256114-68256142	0.00941625			UTR3	21:38884914-38884942	0.00527249			ENST00000449592	ENSG00000188735 (TMEM120B)	hsa-miR-146a-5p	0.895							CDS	12:49424169-49424197	0.00230403			UTR3	10:99217044-99217072	0.0455182			UTR3	16:30533672-30533700	0.00132856			UTR3	3:129369366-129369394	0.0129407
UTR3	15:58246222-58246250	0.00550165			UTR3	X:31139518-31139546	0.00812254			UTR3	14:68248143-68248171	0.00249791			UTR3	21:38885167-38885195	0.00289299			UTR3	12:122214124-122214152	0.037949								CDS	12:49421019-49421047	0.00146122			CDS	10:99212653-99212681	0.00801783			UTR3	16:30533720-30533748	0.00474653			UTR3	3:129369266-129369294	0.00217849
ENST00000368655	ENSG00000143614 (GATAD2B)	hsa-miR-4271	0.913		UTR3	X:31139369-31139397	0.00270117			UTR3	14:68242749-68242777	0.00186598			UTR3	21:38885567-38885595	0.0222915			UTR3	12:122216487-122216515	0.00781957								ENST00000409642	ENSG00000150556 (LYPD6B)	hsa-miR-92a-2-5p	0.955		ENST00000298281	ENSG00000165494 (PCF11)	hsa-miR-34c-5p	0.918		UTR3	16:30534128-30534156	0.00368153			UTR3	3:129369263-129369291	0.00244887
UTR3	1:153782590-153782618	0.014592			UTR3	X:31138641-31138669	0.00257757			UTR3	14:68221820-68221848	0.00291096			CDS	21:38862599-38862627	0.0100355			ENST00000538912	ENSG00000205592 (MUC19)	hsa-miR-146a-5p	0.895							UTR3	2:150071488-150071516	0.00271369			UTR3	11:82896083-82896111	0.0131334			CDS	16:30510750-30510778	0.00507465			UTR3	3:129369260-129369288	0.0022238
UTR3	1:153782241-153782269	0.0127682			UTR3	X:31138156-31138184	0.003797			UTR3	14:68217805;68219061-68217813;68219080	0.00317278			CDS	21:38862604-38862632	0.00810952			UTR3	12:40961523-40961551	0.0457992								UTR3	2:150071634-150071662	0.0577786			UTR3	11:82897501-82897529	0.00288488			ENST00000468093	ENSG00000155366 (RHOC)	hsa-miR-138-5p	0.92		UTR3	3:129369257-129369285	0.0033272
UTR3	1:153780983-153781011	0.00116448			UTR3	X:31138084-31138112	0.00571094			UTR3	14:68214929-68214957	0.0159025			ENST00000531673	ENSG00000150787 (PTS)	hsa-miR-148b-3p	0.939		ENST00000394480	ENSG00000140538 (NTRK3)	hsa-miR-146a-5p	0.895							ENST00000566936	ENSG00000125170 (DOK4)	hsa-miR-92a-2-5p	0.954		UTR3	11:82897803-82897831	0.0286378			UTR3	1:113243892-113243920	0.0506672			UTR3	3:129368339-129368367	0.00119411
UTR3	1:153780902-153780930	0.00402544			UTR3	X:31137447-31137475	0.0363504			ENST00000396721	ENSG00000170786 (SDR16C5)	hsa-miR-520a-5p	0.903		UTR3	11:112106647-112106675	0.00336269			UTR3	15:88419363-88419391	0.00251859								UTR3	16:57506986-57507014	0.0532244			UTR3	11:82898161-82898189	0.00132629			ENST00000379977	ENSG00000134470 (IL15RA)	hsa-miR-138-5p	0.919		UTR3	3:129366737-129366765	0.0509744
UTR3	1:153780849-153780877	0.000611733			ENST00000258886	ENSG00000136381 (IREB2)	hsa-miR-548a-3p	0.979		UTR3	8:57213939-57213967	0.0114106			UTR3	11:112140507-112140535	0.052121			UTR3	15:88418141-88418169	0.0010814								UTR3	16:57506398-57506426	0.00403118			CDS	11:82872422-82872450	0.0445194			UTR3	10:5994818-5994846	0.002625			ENST00000255448	ENSG00000133083 (DCLK1)	hsa-miR-195-5p	0.981
UTR3	1:153779379-153779407	0.0030421			UTR3	15:78790807-78790835	0.0106573			UTR3	8:57213905-57213933	0.0070586			ENST00000267838	ENSG00000140280 (LYSMD2)	hsa-miR-148b-3p	0.938		UTR3	15:88417188-88417216	0.00207803								UTR3	16:57506024-57506052	0.00307582			ENST00000557451	ENSG00000100968 (NFATC4)	hsa-miR-34c-5p	0.917		UTR3	10:5994602-5994630	0.0443421			UTR3	13:36348463-36348491	0.0574233
UTR3	1:153778540-153778568	0.00253127			UTR3	15:78792174-78792202	0.00221581			UTR3	8:57213597-57213625	0.00749805			UTR3	15:52015652-52015680	0.0551557			UTR3	15:88416138-88416166	0.00163921								ENST00000466521	ENSG00000102882 (MAPK3)	hsa-miR-92a-2-5p	0.954		UTR3	14:24846218-24846246	0.00440985			UTR3	10:5994572-5994600	0.00311995			UTR3	13:36347939-36347967	0.00865851
UTR3	1:153777797-153777825	0.00821009			UTR3	15:78792179-78792207	0.000778401			UTR3	8:57212825-57212853	0.0211309			ENST00000287020	ENSG00000156466 (GDF6)	hsa-miR-148b-3p	0.938		UTR3	15:88413944-88413972	0.0021307								UTR3	16:30125864-30125892	0.00505685			UTR3	14:24846286-24846314	0.00293124			CDS	10:6002335-6002363	0.00396509			UTR3	13:36347924-36347952	0.00157534
UTR3	1:153777670-153777698	0.00215218			UTR3	15:78792347-78792375	0.0018765			ENST00000337702	ENSG00000113638 (TTC33)	hsa-miR-520a-5p	0.902		UTR3	8:97154959-97154987	0.0551275			UTR3	15:88410442-88410470	0.00165536								UTR3	16:30125645-30125673	0.0551563			UTR3	14:24846804-24846832	0.00441052			ENST00000397998	ENSG00000147408 (CSGALNACT1)	hsa-miR-138-5p	0.919		UTR3	13:36347921-36347949	0.00743357
ENST00000400137	ENSG00000088832 (FKBP1A)	hsa-miR-4271	0.913		UTR3	15:78792475-78792503	0.00182347			UTR3	5:40716168-40716196	0.0469553			ENST00000318160	ENSG00000180875 (GREM2)	hsa-miR-148b-3p	0.938		UTR3	15:88408494-88408522	0.00183551								ENST00000446284	ENSG00000119321 (FKBP15)	hsa-miR-92a-2-5p	0.954		UTR3	14:24846881-24846909	0.00390591			UTR3	8:19315218-19315246	0.0111146			ENST00000258704	ENSG00000136206 (SPDYE1)	hsa-miR-195-5p	0.981
UTR3	20:1350560-1350588	0.0389142			UTR3	15:78792802-78792830	0.00234288			ENST00000588644	ENSG00000171827 (ZNF570)	hsa-miR-520a-5p	0.902		UTR3	1:240655951-240655979	0.0421397			UTR3	15:88407625-88407653	0.000930828								UTR3	9:115928193-115928221	0.00657579			UTR3	14:24847073-24847101	0.00339942			UTR3	8:19315201-19315229	0.0320816			UTR3	7:44049408-44049436	0.0749369
UTR3	20:1349686-1349714	0.00990839			UTR3	15:78793021-78793049	0.00447457			UTR3	19:37975223-37975251	0.00691414			UTR3	1:240655218-240655246	0.00291724			UTR3	15:88407361-88407389	0.0017782								UTR3	9:115925464-115925492	0.00125223			UTR3	14:24848494-24848522	0.00811656			UTR3	8:19277994-19278022	0.00536938			ENST00000261593	ENSG00000134758 (RNF138)	hsa-miR-195-5p	0.981
CDS	20:1373511;1373606-1373525;1373619	0.00366478			UTR3	15:78793186-78793214	0.00277822			UTR3	19:37975307-37975335	0.00436792			UTR3	1:240654636-240654664	0.00165334			UTR3	15:88407277-88407305	0.000686143								UTR3	9:115924869-115924897	0.000832651			UTR3	14:24848667-24848695	0.0227472			UTR3	8:19263370-19263398	0.00176335			UTR3	18:29710538-29710566	0.0748711
ENST00000410059	ENSG00000175497 (DPP10)	hsa-miR-4271	0.911		UTR3	15:78793647-78793675	0.0507864			UTR3	19:37975391-37975419	0.00485975			UTR3	1:240654450-240654478	0.00263488			UTR3	15:88407110-88407138	0.00147303								UTR3	9:115924360-115924388	0.00220547			ENST00000374672	ENSG00000136826 (KLF4)	hsa-miR-34c-5p	0.916		ENST00000327835	ENSG00000164684 (ZNF704)	hsa-miR-138-5p	0.918		ENST00000253807	ENSG00000248383 (PCDHAC1)	hsa-miR-195-5p	0.981
UTR3	2:116600186-116600214	0.00408747			CDS	15:78762911-78762939	0.0154981			UTR3	19:37975643-37975671	0.00549391			UTR3	1:240653007-240653035	0.00581889			UTR3	15:88406056-88406084	0.000853251								UTR3	9:115923669-115923697	0.0261546			UTR3	9:110248000-110248028	0.049755			UTR3	8:81552926-81552954	0.0166752			UTR3	5:140390516-140390544	0.0749096
UTR3	2:116603116-116603144	0.0446136			CDS	15:78780116-78780144	0.0123321			UTR3	19:37975727-37975755	0.00627879			ENST00000231368	ENSG00000113441 (LNPEP)	hsa-miR-148b-3p	0.938		UTR3	15:88403665-88403693	0.00930767								UTR3	9:115923534-115923562	0.0231579			ENST00000264436	ENSG00000075340 (ADD2)	hsa-miR-34c-5p	0.916		UTR3	8:81552890-81552918	0.00147838			ENST00000370763	ENSG00000162616 (DNAJB4)	hsa-miR-195-5p	0.98
ENST00000241312	ENSG00000121904 (CSMD2)	hsa-miR-4271	0.911		CDS	15:78782783-78782811	0.02575			UTR3	19:37975811-37975839	0.00537382			UTR3	5:96364703-96364731	0.0242397			UTR3	15:88403107-88403135	0.00487204								ENST00000539719	ENSG00000160094 (ZNF362)	hsa-miR-92a-2-5p	0.953		UTR3	2:70890527-70890555	0.00364336			UTR3	8:81551706-81551734	0.0111437			UTR3	1:78482376-78482404	0.0404824
UTR3	1:33982164;33985065-33982170;33985086	0.0012718			ENST00000455789	ENSG00000172845 (SP3)	hsa-miR-548a-3p	0.979		UTR3	19:37975895-37975923	0.00740707			UTR3	5:96373117-96373145	0.0308527			UTR3	15:88403002-88403030	0.0128785								UTR3	1:33764891-33764919	0.0432153			UTR3	2:70890272-70890300	0.0421752			UTR3	8:81551219-81551247	0.00144946			UTR3	1:78482657-78482685	0.00255843
UTR3	1:33981800-33981828	0.00366505			UTR3	2:174774469-174774497	0.00910879			UTR3	19:37975979-37976007	0.00635259			ENST00000260283	ENSG00000137727 (ARHGAP20)	hsa-miR-148b-3p	0.937		ENST00000424486	ENSG00000166292 (TMEM100)	hsa-miR-146a-5p	0.894							UTR3	1:33765373-33765401	0.00497066			UTR3	2:70890257-70890285	0.0038835			UTR3	8:81548858-81548886	0.00171186			UTR3	1:78482859-78482887	0.0118404
UTR3	1:33981177-33981205	0.00254218			UTR3	2:174773425-174773453	0.00545248			ENST00000535520	ENSG00000123106 (CCDC91)	hsa-miR-520a-5p	0.902		UTR3	11:110447832-110447860	0.0542775			UTR3	17:53797191-53797219	0.0455718								UTR3	1:33765423-33765451	0.0023849			ENST00000495204	ENSG00000076864 (RAP1GAP)	hsa-miR-34c-5p	0.916		UTR3	8:81546527-81546555	0.00141185			UTR3	1:78483616-78483644	0.0195399
UTR3	1:33980261-33980289	0.0135584			UTR3	2:174772993-174773021	0.00940172			UTR3	12:28457625;28458582-28457644;28458590	0.0187702			CDS	11:110451373-110451401	0.0132335			ENST00000313732	ENSG00000153786 (ZDHHC7)	hsa-miR-146a-5p	0.894							UTR3	1:33765894-33765922	0.00861364			UTR3	1:21929931-21929959	0.00363835			UTR3	8:81545457-81545485	0.00602517			ENST00000574755	ENSG00000184056 (VPS33B)	hsa-miR-195-5p	0.98
UTR3	1:33980227-33980255	0.00698418			UTR3	2:174772620-174772648	0.00367648			UTR3	12:28459676-28459704	0.00777895			ENST00000310836	ENSG00000174607 (UGT8)	hsa-miR-148b-3p	0.936		UTR3	16:85008068-85008096	0.0447943								CDS	1:33745834-33745862	0.0248189			UTR3	1:21929763-21929791	0.0201207			UTR3	8:81544636-81544664	0.00126705			UTR3	15:91550721-91550749	0.00788112
UTR3	1:33979694-33979722	0.0190663			UTR3	2:174772000-174772028	0.00436943			UTR3	12:28459758-28459786	0.00401284			UTR3	4:115597642-115597670	0.0285637			CDS	16:85009955-85009983	0.006863								ENST00000397086	ENSG00000205937 (RNPS1)	hsa-miR-92a-2-5p	0.953		UTR3	1:21929749-21929777	0.00773168			UTR3	8:81544524-81544552	0.000935771			UTR3	15:91548342;91548610-91548349;91548630	0.00201691
CDS	1:34401376-34401404	0.0122389			UTR3	2:174771531-174771559	0.00507525			UTR3	12:28459805-28459833	0.0163325			UTR3	4:115599283-115599311	0.0259215			ENST00000375537	ENSG00000204371 (EHMT2)	hsa-miR-146a-5p	0.893							UTR3	16:2303922-2303950	0.0530357			UTR3	1:21923657-21923685	0.0012455			UTR3	8:81544332-81544360	0.00169459			UTR3	15:91545389;91546315-91545412;91546319	0.0035793
CDS	1:34383837-34383865	0.00294452			UTR3	2:174771403-174771431	0.00994941			ENST00000348567	ENSG00000147526 (TACC1)	hsa-miR-520a-5p	0.901		ENST00000521229	ENSG00000167904 (TMEM68)	hsa-miR-148b-3p	0.935		UTR3	6:31847560-31847588	0.0453994								UTR3	16:2303398-2303426	0.00685192			UTR3	1:21923040-21923068	0.0169477			UTR3	8:81541420-81541448	0.0061107			UTR3	15:91543155-91543183	0.00563467
CDS	1:34180271-34180299	0.00337872			UTR3	2:174771261-174771289	0.0263401			UTR3	8:38705741-38705769	0.00181409			UTR3	8:56674966-56674994	0.0031582			ENST00000377200	ENSG00000188647 (PTAR1)	hsa-miR-146a-5p	0.892							ENST00000264434	ENSG00000115998 (C2orf42)	hsa-miR-92a-2-5p	0.953		ENST00000286791	ENSG00000156265 (C21orf7)	hsa-miR-34c-5p	0.916		CDS	8:81599640-81599668	0.00319703			UTR3	15:91542127-91542155	0.0117916
ENST00000471389	ENSG00000140718 (FTO)	hsa-miR-4271	0.909		ENST00000278590	ENSG00000149289 (ZC3H12C)	hsa-miR-548a-3p	0.979		UTR3	8:38705999-38706027	0.0031142			UTR3	8:56673762-56673790	0.0511958			UTR3	9:72333010-72333038	0.00552197								UTR3	2:70377438-70377466	0.0598775			UTR3	21:30532292-30532320	0.0406545			ENST00000355638	ENSG00000073670 (ADAM11)	hsa-miR-138-5p	0.918		UTR3	15:91542099-91542127	0.00463951
UTR3	16:54146023-54146051	0.0429612			UTR3	11:110036469-110036497	0.00827317			UTR3	8:38706222-38706250	0.00883737			ENST00000409672	ENSG00000169432 (SCN9A)	hsa-miR-148b-3p	0.935		UTR3	9:72332979-72333007	0.00373783								ENST00000588522	ENSG00000104936 (DMPK)	hsa-miR-92a-2-5p	0.952		UTR3	21:30547228-30547256	0.00314128			UTR3	17:42850390-42850418	0.0370534			UTR3	15:91541983-91542011	0.0388731
UTR3	16:54149772-54149800	0.00104343			UTR3	11:110036776-110036804	0.00483048			UTR3	8:38707904-38707932	0.00960632			UTR3	2:167054999-167055027	0.0500578			UTR3	9:72332508-72332536	0.00809327								UTR3	19:46273667-46273695	0.00119844			UTR3	21:30547893-30547921	0.006061			UTR3	17:42855140-42855168	0.000775906			ENST00000547095	ENSG00000061987 (MON2)	hsa-miR-195-5p	0.98
UTR3	16:54153323-54153351	0.00440324			UTR3	11:110037024-110037052	0.0164683			UTR3	8:38708376-38708404	0.00152772			UTR3	2:167052682-167052710	0.00268088			UTR3	9:72329658-72329686	0.0120932								UTR3	19:46273339-46273367	0.0084139			ENST00000298743	ENSG00000180447 (GAS1)	hsa-miR-34c-5p	0.916		UTR3	17:42857718-42857746	0.00115153			UTR3	12:62864537;62877950-62864558;62877956	0.0121378
ENST00000258098	ENSG00000135631 (RAB11FIP5)	hsa-miR-4271	0.908		UTR3	11:110037335-110037363	0.00269828			UTR3	8:38708575-38708603	0.00455235			UTR3	2:167052611-167052639	0.00150313			UTR3	9:72329117-72329145	0.00251649								UTR3	19:46273026-46273054	0.0434402			UTR3	9:89559867-89559895	0.0261513			UTR3	17:42858422-42858450	0.00186203			UTR3	12:62887759-62887787	0.0210382
UTR3	2:73302358-73302386	0.0289901			UTR3	11:110037605-110037633	0.00257971			UTR3	8:38708907-38708935	0.00121903			ENST00000260983	ENSG00000138411 (HECW2)	hsa-miR-148b-3p	0.934		UTR3	9:72326404-72326432	0.00179136								UTR3	19:46273013-46273041	0.00642027			UTR3	9:89559407-89559435	0.0235305			UTR3	17:42858692-42858720	0.00327445			UTR3	12:62892734-62892762	0.00636409
UTR3	2:73302277-73302305	0.00456969			UTR3	11:110037663-110037691	0.00216315			UTR3	8:38709547-38709575	0.0107198			UTR3	2:197065027-197065055	0.0466161			UTR3	9:72325873-72325901	0.0113963								ENST00000252034	ENSG00000049540 (ELN)	hsa-miR-92a-2-5p	0.951		ENST00000333461	ENSG00000141750 (STAC2)	hsa-miR-34c-5p	0.915		UTR3	17:42858739-42858767	0.0015714			UTR3	12:62892737-62892765	0.0272872
UTR3	2:73302117-73302145	0.00126092			UTR3	11:110037729-110037757	0.00207892			UTR3	8:38709614-38709642	0.00228108			UTR3	2:197064697-197064725	0.00297575			ENST00000483536	ENSG00000139910 (NOVA1)	hsa-miR-146a-5p	0.892							UTR3	7:73483109-73483137	0.0154772			UTR3	17:37367679-37367707	0.0015592			UTR3	17:42858753-42858781	0.00458424			UTR3	12:62929332-62929360	0.00457099
UTR3	2:73301680-73301708	0.00140559			UTR3	11:110038166-110038194	0.00405292			UTR3	8:38710317-38710345	0.00309307			UTR3	2:197064603-197064631	0.00409869			UTR3	14:26916954-26916982	0.00399578								UTR3	7:73483242-73483270	0.00466841			UTR3	17:37367511-37367539	0.00145122			ENST00000448077	ENSG00000112033 (PPARD)	hsa-miR-138-5p	0.917		UTR3	12:62954329-62954357	0.00280709
UTR3	2:73301598-73301626	0.00091784			UTR3	11:110038727-110038755	0.00184896			ENST00000380659	ENSG00000196664 (TLR7)	hsa-miR-520a-5p	0.901		CDS	2:197183503-197183531	0.00421079			UTR3	14:26916558-26916586	0.00386475								UTR3	7:73483437-73483465	0.0109208			UTR3	17:37366928-37366956	0.046183			UTR3	6:35393911-35393939	0.00423717			ENST00000252512	ENSG00000130227 (XPO7)	hsa-miR-195-5p	0.979
UTR3	2:73301532-73301560	0.00338258			UTR3	11:110038995-110039023	0.00551915			UTR3	X:12908034-12908062	0.00322494			ENST00000514372	ENSG00000124406 (ATP8A1)	hsa-miR-148b-3p	0.934		UTR3	14:26916476-26916504	0.0200573								UTR3	7:73483447-73483475	0.0031398			CDS	17:37374292-37374320	0.00361233			UTR3	6:35394203-35394231	0.0344246			UTR3	8:21862715-21862743	0.0034907
UTR3	2:73301190-73301218	0.00750117			UTR3	11:110040082-110040110	0.00232402			UTR3	X:12908416-12908444	0.0359983			UTR3	4:42414764-42414792	0.00336204			UTR3	14:26915324-26915352	0.0100842								UTR3	7:73483550-73483578	0.0113628			ENST00000559192	ENSG00000140455 (USP3)	hsa-miR-34c-5p	0.915		UTR3	6:35394664-35394692	0.00156834			UTR3	8:21862766-21862794	0.00408228
ENST00000367553	ENSG00000135838 (NPL)	hsa-miR-4271	0.908		UTR3	11:110040205-110040233	0.00315956			UTR3	X:12908445-12908473	0.00547687			UTR3	4:42411786-42411814	0.00307064			UTR3	14:26913829-26913857	0.00314109								UTR3	7:73483597-73483625	0.00172904			UTR3	15:63848935;63850305-63848947;63850320	0.0186273			UTR3	6:35395265-35395293	0.00169896			UTR3	8:21863833-21863861	0.0667524
UTR3	1:182798674-182798702	0.0387691			UTR3	11:110040782-110040810	0.001287			CDS	X:12903722-12903750	0.0093066			UTR3	4:42410543-42410571	0.0476898			CDS	14:27064730-27064758	0.0335691								UTR3	7:73483724-73483752	0.00651813			UTR3	15:63852067-63852095	0.00444379			UTR3	6:35395856-35395884	0.0081035			CDS	8:21842279-21842307	0.0038188
UTR3	1:182798775-182798803	0.00926285			UTR3	11:110040846-110040874	0.00112356			CDS	X:12905474-12905502	0.0117079			ENST00000347697	ENSG00000072134 (EPN2)	hsa-miR-148b-3p	0.933		ENST00000486333	ENSG00000225932 (CTAGE4)	hsa-miR-146a-5p	0.891							UTR3	7:73483838-73483866	0.00530181			UTR3	15:63866282-63866310	0.00833392			ENST00000522286	ENSG00000169629 (RGPD8)	hsa-miR-138-5p	0.916		CDS	8:21857185;21859623-21857185;21859650	0.00619237
ENST00000339464	ENSG00000188064 (WNT7B)	hsa-miR-4271	0.907		UTR3	11:110041099-110041127	0.00163997			ENST00000368262	ENSG00000163468 (CCT3)	hsa-miR-520a-5p	0.9		UTR3	17:19237765-19237793	0.00584934			UTR3	7:143883077-143883105	0.0174119								ENST00000347132	ENSG00000117013 (KCNQ4)	hsa-miR-92a-2-5p	0.951		UTR3	15:63881015;63881143-63881014;63881171	0.00140526			UTR3	2:113148603-113148631	0.0410903			ENST00000402092	ENSG00000168385 (SEPT2)	hsa-miR-195-5p	0.979
UTR3	22:46317525-46317553	0.00314043			UTR3	11:110041932-110041960	0.0103557			UTR3	1:156305635-156305663	0.013697			UTR3	17:19239813-19239841	0.0480153			UTR3	7:143883107-143883135	0.0275797								UTR3	1:41304354-41304382	0.0100382			UTR3	15:63883389-63883417	0.00144411			UTR3	2:113148573-113148601	0.00873547			UTR3	2:242291873-242291901	0.0693892
UTR3	22:46316796-46316824	0.0326735			UTR3	11:110042055-110042083	0.0037108			UTR3	1:156294843-156294871	0.0048545			ENST00000425103	ENSG00000170871 (KIAA0232)	hsa-miR-148b-3p	0.933		ENST00000491718	ENSG00000090905 (TNRC6A)	hsa-miR-146a-5p	0.891							UTR3	1:41304464-41304492	0.00240753			UTR3	15:63883396-63883424	0.000521193			ENST00000356421	ENSG00000144218 (AFF3)	hsa-miR-138-5p	0.915		UTR3	2:242293224-242293252	0.00434889
UTR3	22:46316631-46316659	0.00348744			CDS	11:110023706-110023734	0.0124808			UTR3	1:156288799;156290630-156288808;156290648	0.00300174			UTR3	4:6884472-6884500	0.0378693			UTR3	16:24801452-24801480	0.00436899								UTR3	1:41304558-41304586	0.00576788			UTR3	15:63883796-63883824	0.00082007			UTR3	2:100167073-100167101	0.00480686			ENST00000341776	ENSG00000008083 (JARID2)	hsa-miR-195-5p	0.978
UTR3	22:46316590-46316618	0.00168257			ENST00000306851	ENSG00000118276 (B4GALT6)	hsa-miR-548a-3p	0.979		UTR3	1:156288680-156288708	0.0249765			UTR3	4:6884898-6884926	0.00439371			UTR3	16:24815560-24815588	0.00204949								UTR3	1:41305270-41305298	0.00903152			UTR3	15:63884198-63884226	0.000891591			UTR3	2:100165900-100165928	0.00169737			UTR3	6:15521734-15521762	0.0599545
UTR3	22:46316566-46316594	0.0017375			UTR3	18:29205179-29205207	0.0134181			ENST00000464801	ENSG00000162643 (WDR63)	hsa-miR-520a-5p	0.9		UTR3	4:6884931-6884959	0.0110793			UTR3	16:24817010-24817038	0.00272613								UTR3	1:41305629-41305657	0.0229082			UTR3	15:63884342-63884370	0.00049666			UTR3	2:100163860-100163888	0.0400608			UTR3	6:15522118-15522146	0.0125729
UTR3	22:46316540-46316568	0.00280951			UTR3	18:29205013-29205041	0.00977046			UTR3	1:85560185-85560213	0.0100283			CDS	4:6863226-6863254	0.00580852			UTR3	16:24835512-24835540	0.00377568								UTR3	1:41305878-41305906	0.00635016			UTR3	15:63886628-63886656	0.012662			CDS	2:100623695-100623723	0.0085229			ENST00000258198	ENSG00000135720 (DYNC1LI2)	hsa-miR-195-5p	0.977
UTR3	22:46316516-46316544	0.0023407			UTR3	18:29204591-29204619	0.00770679			UTR3	1:85560222;85561614-85560238;85561625	0.00335509			ENST00000534585	ENSG00000179632 (MAF1)	hsa-miR-148b-3p	0.933		UTR3	16:24835832-24835860	0.00534342								UTR3	1:41305906-41305934	0.00258095			ENST00000260408	ENSG00000137845 (ADAM10)	hsa-miR-34c-5p	0.911		CDS	2:100199373-100199401	0.0235035			UTR3	16:66757567-66757595	0.00713957
ENST00000343678	ENSG00000149547 (EI24)	hsa-miR-4271	0.907		UTR3	18:29204451-29204479	0.00197841			UTR3	1:85561658-85561686	0.00242578			UTR3	8:145162435-145162463	0.0538536			UTR3	16:24836041-24836069	0.0137147								CDS	1:41296867-41296895	0.00669863			UTR3	15:58889363-58889391	0.0117239			ENST00000359062	ENSG00000172572 (PDE3A)	hsa-miR-138-5p	0.914		UTR3	16:66755149-66755177	0.0655007
UTR3	11:125454208-125454236	0.0438381			UTR3	18:29203808-29203836	0.00376754			UTR3	1:85573808-85573836	0.00141849			ENST00000264444	ENSG00000059728 (MXD1)	hsa-miR-148b-3p	0.932		UTR3	16:24836836-24836864	0.0130697								ENST00000361677	ENSG00000198863 (RUNDC1)	hsa-miR-92a-2-5p	0.951		UTR3	15:58887865-58887893	0.0369634			UTR3	12:20833392-20833420	0.0398928			CDS	16:66785459-66785487	0.00769946
UTR3	11:125454252-125454280	0.00405139			UTR3	18:29203630-29203658	0.0100189			UTR3	1:85583448-85583476	0.00465261			UTR3	2:70166892-70166920	0.00199127			ENST00000268182	ENSG00000140575 (IQGAP1)	hsa-miR-146a-5p	0.891							UTR3	17:41143865-41143893	0.0593521			ENST00000307102	ENSG00000169032 (MAP2K1)	hsa-miR-34c-5p	0.91		UTR3	12:20834080-20834108	0.00855107			ENST00000519721	ENSG00000176853 (FAM91A1)	hsa-miR-195-5p	0.977
ENST00000352083	ENSG00000110693 (SOX6)	hsa-miR-4271	0.906		UTR3	18:29203536-29203564	0.00492095			UTR3	1:85592294-85592322	0.00988448			UTR3	2:70167314-70167342	0.0370417			UTR3	15:91045257-91045285	0.0450995								ENST00000587228	ENSG00000186566 (GPATCH8)	hsa-miR-92a-2-5p	0.95		UTR3	15:66783274-66783302	0.00380953			CDS	12:20769262-20769290	0.00350594			UTR3	8:124810393-124810421	0.00322193
UTR3	11:15993313-15993341	0.00780052			UTR3	18:29203335-29203363	0.0221056			UTR3	1:85595692-85595720	0.00786964			UTR3	2:70167571-70167599	0.00196659			ENST00000487179	ENSG00000244693 (CTAGE8)	hsa-miR-146a-5p	0.89							UTR3	17:42477884-42477912	0.00174489			UTR3	15:66783505-66783533	0.0425924			CDS	12:20807071-20807099	0.00780741			UTR3	8:124825010-124825038	0.00413348
UTR3	11:15993027-15993055	0.00370817			UTR3	18:29203277-29203305	0.00611753			UTR3	1:85598578-85598606	0.00691546			UTR3	2:70167757-70167785	0.00796399			UTR3	7:143963835-143963863	0.0174215								UTR3	17:42477424-42477452	0.00136335			UTR3	15:66784255-66784283	0.00214695			ENST00000226091	ENSG00000108947 (EFNB3)	hsa-miR-138-5p	0.912		UTR3	8:124825695-124825723	0.0025376
UTR3	11:15992533-15992561	0.00166036			CDS	18:29225404-29225432	0.0565357			ENST00000446176	ENSG00000187239 (FNBP1)	hsa-miR-520a-5p	0.9		UTR3	2:70169538-70169566	0.00450951			UTR3	7:143963805-143963833	0.0275123								UTR3	17:42476099-42476127	0.00268487			ENST00000548971	ENSG00000139546 (TARBP2)	hsa-miR-34c-5p	0.91		UTR3	17:7614330-7614358	0.0102915			UTR3	8:124826759-124826787	0.0637305
UTR3	11:15992452-15992480	0.00158156			CDS	18:29206252-29206280	0.0206078			UTR3	9:132652779-132652807	0.00256348			ENST00000357345	ENSG00000159082 (SYNJ1)	hsa-miR-148b-3p	0.932		ENST00000376351	ENSG00000151025 (GPR158)	hsa-miR-146a-5p	0.89							UTR3	17:42475827-42475855	0.003764			UTR3	12:53897499-53897527	0.0256513			UTR3	17:7614388-7614416	0.00476219			CDS	8:124789531-124789559	0.0341025
UTR3	11:15989524-15989552	0.0045912			ENST00000261509	ENSG00000129116 (PALLD)	hsa-miR-548a-3p	0.978		UTR3	9:132651815-132651843	0.00185468			UTR3	21:34003199-34003227	0.0350947			UTR3	10:25889488-25889516	0.00298404								UTR3	17:42475213-42475241	0.0112385			UTR3	12:53899543-53899571	0.0044473			UTR3	17:7614447-7614475	0.0262063			ENST00000339249	ENSG00000173275 (ZNF449)	hsa-miR-195-5p	0.977
UTR3	11:15989004-15989032	0.0069503			UTR3	4:169848095-169848123	0.00551205			UTR3	9:132650174-132650202	0.00559774			UTR3	21:34002134-34002162	0.0110838			UTR3	10:25890085-25890113	0.00276004								UTR3	17:42475183-42475211	0.00478476			UTR3	12:53899957-53899985	0.0029336			UTR3	17:7614508-7614536	0.00689807			UTR3	X:134496340-134496368	0.00344696
UTR3	11:15988316-15988344	0.0179712			UTR3	4:169849554-169849582	0.0244687			UTR3	9:132649560-132649588	0.0365869			UTR3	21:34001814-34001842	0.00743459			UTR3	10:25890685-25890713	0.00599819								UTR3	17:42475156-42475184	0.00502437			UTR3	12:53900028-53900056	0.00837253			CDS	17:7612044;7612485-7612057;7612499	0.00861661			UTR3	X:134496834-134496862	0.0685846
CDS	11:16133370-16133398	0.0240443			UTR3	4:169849580-169849608	0.0428537			ENST00000514886	ENSG00000164169 (PRMT10)	hsa-miR-520a-5p	0.9		ENST00000369982	ENSG00000177854 (TMEM187)	hsa-miR-148b-3p	0.931		UTR3	10:25890867-25890895	0.0255049								UTR3	17:42475049-42475077	0.0282193			UTR3	12:53900032-53900060	0.00703823			ENST00000262053	ENSG00000123268 (ATF1)	hsa-miR-138-5p	0.912		CDS	X:134481234-134481262	0.00576954
CDS	11:16010576-16010604	0.00847449			ENST00000288221	ENSG00000187672 (ERC2)	hsa-miR-548a-3p	0.978		UTR3	4:148594255;148594789-148594277;148594794	0.00775427			UTR3	X:153248380-153248408	0.0533606			UTR3	10:25891009-25891037	0.00638511								ENST00000319211	ENSG00000181104 (F2R)	hsa-miR-92a-2-5p	0.949		ENST00000587536	ENSG00000267106 (CTD-3116E22.4)	hsa-miR-34c-5p	0.906		UTR3	12:51214760-51214788	0.0488978			ENST00000381679	ENSG00000159140 (SON)	hsa-miR-195-5p	0.976
ENST00000370659	ENSG00000198225 (FKBP1C)	hsa-miR-4271	0.906		UTR3	3:55717831-55717859	0.0533606			UTR3	4:148582056-148582084	0.00285293			ENST00000369962	ENSG00000085433 (WDR47)	hsa-miR-148b-3p	0.931		CDS	10:25887813-25887841	0.0107391								UTR3	5:76029376-76029404	0.0585398			UTR3	19:9744189-9744217	0.0186419			ENST00000335760	ENSG00000179750 (APOBEC3B)	hsa-miR-138-5p	0.912		UTR3	21:34930290-34930318	0.0721095
UTR3	6:63921953-63921981	0.0430133			UTR3	3:55717826-55717854	0.0133092			UTR3	4:148575697;148578943-148575717;148578950	0.00360934			UTR3	1:109513911-109513939	0.0041619			ENST00000398417	ENSG00000141646 (SMAD4)	hsa-miR-146a-5p	0.889							ENST00000515351	ENSG00000156453 (PCDH1)	hsa-miR-92a-2-5p	0.948		UTR3	19:9745137-9745165	0.0127864			UTR3	22:39388528-39388556	0.00276941			CDS	21:34924807-34924835	0.00480531
UTR3	6:63922835-63922863	0.00473064			UTR3	3:55545177-55545205	0.00596393			UTR3	4:148575343-148575371	0.00673903			UTR3	1:109513106-109513134	0.0295885			UTR3	18:48605206-48605234	0.0423583								UTR3	5:141244737-141244765	0.0161714			UTR3	19:9745177-9745205	0.0124419			UTR3	22:39388545-39388573	0.0462419			CDS	21:34926169-34926197	0.00651511
ENST00000288381	ENSG00000157600 (TMEM164)	hsa-miR-4271	0.906		ENST00000487698	ENSG00000115524 (SF3B1)	hsa-miR-548a-3p	0.978		UTR3	4:148575188-148575216	0.00646287			UTR3	1:109512933-109512961	0.0194819			UTR3	18:48609912-48609940	0.00237333								UTR3	5:141244509-141244537	0.00427877			UTR3	19:9745223-9745251	0.00381643			ENST00000517558	ENSG00000173535 (TNFRSF10C)	hsa-miR-138-5p	0.911		ENST00000373044	ENSG00000196449 (YRDC)	hsa-miR-195-5p	0.975
UTR3	X:109416824-109416852	0.0253922			UTR3	2:198284879-198284907	0.0115861			UTR3	4:148564072;148575003-148564091;148575011	0.0102557			ENST00000424009	ENSG00000136504 (KAT7)	hsa-miR-148b-3p	0.93		ENST00000296028	ENSG00000163736 (PPBP)	hsa-miR-146a-5p	0.888							UTR3	5:141243814-141243842	0.00122248			ENST00000328219	ENSG00000182952 (HMGN4)	hsa-miR-34c-5p	0.906		UTR3	8:22974250-22974278	0.0132991			UTR3	1:38269429-38269457	0.0029537
UTR3	X:109417564-109417592	0.00190728			UTR3	2:198284809-198284837	0.0113322			UTR3	4:148559877;148560111-148559898;148560117	0.00902861			UTR3	17:47905091-47905119	0.0149533			UTR3	4:74852912-74852940	0.0445232								UTR3	5:141243016-141243044	0.00683499			UTR3	6:26546499-26546527	0.0171705			UTR3	8:22974270-22974298	0.00187295			UTR3	1:38268637-38268665	0.0677021
UTR3	X:109417599-109417627	0.00109072			UTR3	2:198284625-198284653	0.00994455			ENST00000433351	ENSG00000116005 (PCYOX1)	hsa-miR-520a-5p	0.899		UTR3	17:47905782-47905810	0.0369698			ENST00000237937	ENSG00000107372 (ZFAND5)	hsa-miR-146a-5p	0.888							UTR3	5:141242750-141242778	0.029671			UTR3	6:26546672-26546700	0.0304744			UTR3	8:22974295-22974323	0.0111189			ENST00000383276	ENSG00000141446 (ESCO1)	hsa-miR-195-5p	0.974
UTR3	X:109417829-109417857	0.00194231			UTR3	2:198283946-198283974	0.0278229			UTR3	2:70504769-70504797	0.00378242			CDS	17:47874123-47874151	0.0160489			UTR3	9:74970769-74970797	0.0112204								ENST00000453805	ENSG00000124486 (USP9X)	hsa-miR-92a-2-5p	0.948		ENST00000417276	ENSG00000231997 (FAM27D1)	hsa-miR-34c-5p	0.905		UTR3	8:22974315-22974343	0.00185786			UTR3	18:19112533-19112561	0.0702482
UTR3	X:109418069-109418097	0.00156215			UTR3	2:198283728-198283756	0.012387			UTR3	2:70504873-70504901	0.00339811			ENST00000256190	ENSG00000133812 (SBF2)	hsa-miR-148b-3p	0.93		UTR3	9:74966898-74966926	0.0333898								UTR3	X:41031140-41031168	0.00506038			UTR3	9:46390955-46390983	0.0475012			UTR3	8:22974340-22974368	0.00415509			CDS	18:19147992-19148020	0.00604635
UTR3	X:109418715-109418743	0.00318117			ENST00000303391	ENSG00000169057 (MECP2)	hsa-miR-548a-3p	0.978		UTR3	2:70507239-70507267	0.00939523			UTR3	11:9801285-9801313	0.00404142			ENST00000532519	ENSG00000149428 (HYOU1)	hsa-miR-146a-5p	0.888							UTR3	X:41060340-41060368	0.00251124			ENST00000339020	ENSG00000188725 (C5orf43)	hsa-miR-34c-5p	0.905		UTR3	8:22974360-22974388	0.00201679			ENST00000444864	ENSG00000154743 (TSEN2)	hsa-miR-195-5p	0.974
UTR3	X:109419270-109419298	0.00124169			UTR3	X:153293972-153294000	0.00147851			UTR3	2:70508216-70508244	0.0299006			UTR3	11:9801147-9801175	0.0465431			UTR3	11:118925757;118925897-118925772;118925909	0.0236776								UTR3	X:41091731-41091759	0.0502723			UTR3	5:60455077-60455105	0.0428885			UTR3	8:22974385-22974413	0.00421324			UTR3	3:12571570-12571598	0.00795766
UTR3	X:109420564-109420592	0.0114174			UTR3	X:153293850-153293878	0.00470317			ENST00000306376	ENSG00000244405 (ETV5)	hsa-miR-520a-5p	0.899		UTR3	11:9800893-9800921	0.00230207			UTR3	11:118925729-118925757	0.0172573								CDS	X:40988302-40988330	0.00688558			UTR3	5:60453590-60453618	0.00464429			UTR3	8:22974405-22974433	0.00213363			UTR3	3:12572066-12572094	0.00821691
ENST00000372006	ENSG00000117461 (PIK3R3)	hsa-miR-4271	0.905		UTR3	X:153292546-153292574	0.00193985			UTR3	3:185766305-185766333	0.0183405			ENST00000350796	ENSG00000008256 (CYTH3)	hsa-miR-148b-3p	0.929		UTR3	11:118925713-118925741	0.00367419								ENST00000581396	ENSG00000175662 (TOM1L2)	hsa-miR-92a-2-5p	0.947		ENST00000438192	ENSG00000101445 (PPP1R16B)	hsa-miR-34c-5p	0.904		UTR3	8:22974430-22974458	0.00803716			UTR3	3:12572391-12572419	0.0535526
UTR3	1:46508905-46508933	0.0121978			UTR3	X:153290418-153290446	0.00285418			UTR3	3:185766285-185766313	0.0152029			UTR3	7:6203926-6203954	0.0508431			ENST00000217130	ENSG00000196700 (ZNF512B)	hsa-miR-146a-5p	0.887							UTR3	17:17750719-17750747	0.00308241			UTR3	20:37547772-37547800	0.0375511			ENST00000265293	ENSG00000113645 (WWC1)	hsa-miR-138-5p	0.91		ENST00000265598	ENSG00000078081 (LAMP3)	hsa-miR-195-5p	0.974
UTR3	1:46508298-46508326	0.00836183			UTR3	X:153290405-153290433	0.00185543			UTR3	3:185765306-185765334	0.01292			UTR3	7:6202575-6202603	0.00184706			UTR3	20:62591148-62591176	0.015923								UTR3	17:17750636-17750664	0.00255429			UTR3	20:37548454-37548482	0.000996136			UTR3	5:167896221-167896249	0.0148154			UTR3	3:182840300-182840328	0.0116631
UTR3	1:46508242-46508270	0.0022137			UTR3	X:153290393-153290421	0.000945364			ENST00000377810	ENSG00000072518 (MARK2)	hsa-miR-520a-5p	0.898		ENST00000272163	ENSG00000143815 (LBR)	hsa-miR-148b-3p	0.929		UTR3	20:62588308-62588336	0.0284179								UTR3	17:17749856-17749884	0.00135934			UTR3	20:37548845-37548873	0.0022709			UTR3	5:167897265-167897293	0.0106881			UTR3	3:182840210-182840238	0.0582054
UTR3	1:46507402-46507430	0.00634069			UTR3	X:153288364-153288392	0.00147382			UTR3	11:63677268-63677296	0.00196641			UTR3	1:225590910-225590938	0.0528496			ENST00000434009	ENSG00000009413 (REV3L)	hsa-miR-146a-5p	0.887							UTR3	17:17749666-17749694	0.000771258			UTR3	20:37549644-37549672	0.00119496			UTR3	5:167897619-167897647	0.00136846			ENST00000331327	ENSG00000185129 (PURA)	hsa-miR-195-5p	0.974
UTR3	1:46505872-46505900	0.0184112			UTR3	X:153287873-153287901	0.00200176			UTR3	11:63677356-63677384	0.00148972			ENST00000490904	ENSG00000085511 (MAP3K4)	hsa-miR-148b-3p	0.928		UTR3	6:111793223-111793251	0.00762608								UTR3	17:17748527-17748555	0.00103461			UTR3	20:37549696-37549724	0.000842655			UTR3	5:167897699-167897727	0.000859443			UTR3	5:139494959-139494987	0.0353141
ENST00000333090	ENSG00000182704 (TSKU)	hsa-miR-4271	0.905		UTR3	X:153287538-153287566	0.0118258			UTR3	11:63677542-63677570	0.00112134			UTR3	6:161538265-161538293	0.0511213			UTR3	6:111737582-111737610	0.00538347								UTR3	17:17748478-17748506	0.000789206			UTR3	20:37550278-37550306	0.00231884			UTR3	5:167898647-167898675	0.00166828			UTR3	5:139496242-139496270	0.0345183
UTR3	11:76507905-76507933	0.0128311			UTR3	X:153287530-153287558	0.0044041			UTR3	11:63678430-63678458	0.0417059			CDS	6:161470879-161470907	0.0196345			UTR3	6:111710332-111710360	0.00382716								UTR3	17:17748351-17748379	0.0034942			UTR3	20:37550498-37550526	0.00222337			UTR3	5:167898740-167898768	0.00176058			ENST00000375169	ENSG00000196632 (WNK3)	hsa-miR-195-5p	0.973
UTR3	11:76507969-76507997	0.00663932			UTR3	X:153287166-153287194	0.0268241			ENST00000555322	ENSG00000092200 (RPGRIP1)	hsa-miR-520a-5p	0.898		ENST00000381196	ENSG00000153707 (PTPRD)	hsa-miR-148b-3p	0.928		UTR3	6:111709223-111709251	0.00320726								UTR3	17:17748268-17748296	0.000571715			ENST00000467183	ENSG00000145348 (TBCK)	hsa-miR-34c-5p	0.9		UTR3	5:167899214-167899242	0.0167001			UTR3	X:54224375-54224403	0.04823
UTR3	11:76507979-76508007	0.00295668			UTR3	X:153287146-153287174	0.0123502			UTR3	14:21789646;21790016-21789665;21790024	0.00632716			UTR3	9:8315382-8315410	0.00151149			UTR3	6:111709068-111709096	0.0039916								UTR3	17:17747752-17747780	0.00379674			UTR3	4:107016746-107016774	0.00248541			CDS	5:167719229-167719257	0.00683291			UTR3	X:54223752-54223780	0.00574251
UTR3	11:76508421-76508449	0.00275051			ENST00000261441	ENSG00000081019 (RSBN1)	hsa-miR-548a-3p	0.977		UTR3	14:21790050-21790078	0.00881861			UTR3	9:8314844-8314872	0.0478926			UTR3	6:111697636-111697664	0.00227407								UTR3	17:17747744-17747772	0.0032541			UTR3	4:106967705-106967733	0.00459114			ENST00000248076	ENSG00000127533 (F2RL3)	hsa-miR-138-5p	0.91		UTR3	X:54221579-54221607	0.0158257
UTR3	11:76508592-76508620	0.00255229			UTR3	1:114308540-114308568	0.0186885			UTR3	14:21792925-21792953	0.00492473			CDS	9:8375938-8375966	0.00573765			UTR3	6:111695227-111695255	0.0026272								UTR3	17:17747567-17747595	0.00536742			UTR3	4:106967474-106967502	0.0394604			UTR3	19:17001679-17001707	0.029176			CDS	X:54265478-54265506	0.0069667
UTR3	11:76508626-76508654	0.00401123			UTR3	1:114308517-114308545	0.018979			UTR3	14:21816336-21816364	0.0220891			CDS	9:8341812-8341840	0.0347448			UTR3	6:111695035-111695063	0.00256639								UTR3	17:17747488-17747516	0.00114041			ENST00000411922	ENSG00000214160 (ALG3)	hsa-miR-34c-5p	0.9		UTR3	19:17001760-17001788	0.00315632			ENST00000249842	ENSG00000129009 (ISLR)	hsa-miR-195-5p	0.973
UTR3	11:76509100-76509128	0.0156272			UTR3	1:114307622-114307650	0.0118043			UTR3	14:21816399-21816427	0.00403283			ENST00000341928	ENSG00000082397 (EPB41L3)	hsa-miR-148b-3p	0.927		UTR3	6:111694760-111694788	0.00175639								UTR3	17:17747321-17747349	0.0232112			UTR3	3:183961622-183961650	0.00342995			UTR3	19:17002008-17002036	0.00263081			UTR3	15:74468609-74468637	0.00397795
CDS	11:76506699-76506727	0.00234534			UTR3	1:114306150-114306178	0.00324588			ENST00000373242	ENSG00000079332 (SAR1A)	hsa-miR-520a-5p	0.898		UTR3	18:5392387-5392415	0.0512035			UTR3	6:111688770-111688798	0.00195302								UTR3	17:17747301-17747329	0.00288654			UTR3	3:183960648-183960676	0.0432332			UTR3	19:17002335-17002363	0.00352673			UTR3	15:74468695-74468723	0.0661651
ENST00000204801	ENSG00000090659 (CD209)	hsa-miR-4271	0.905		UTR3	1:114305909-114305937	0.00496376			UTR3	10:71912191-71912219	0.0366734			CDS	18:5416358;5419710-5416377;5419718	0.00653357			UTR3	6:111685138-111685166	0.00228368								UTR3	17:17746908-17746936	0.0044095			ENST00000300469	ENSG00000125971 (DYNLRB1)	hsa-miR-34c-5p	0.9		UTR3	19:17002678-17002706	0.00717986			CDS	15:74468280-74468308	0.0204073
UTR3	19:7807778-7807806	0.00290343			UTR3	1:114305654-114305682	0.00465596			UTR3	10:71910223-71910251	0.00962706			CDS	18:5397352-5397380	0.00971876			UTR3	6:111654417-111654445	0.00146231								ENST00000577662	ENSG00000266076 (CTD-2535L24.2)	hsa-miR-92a-2-5p	0.947		UTR3	20:33117745-33117773	0.00533397			UTR3	19:17002734-17002762	0.00285104			ENST00000367865	ENSG00000143190 (POU2F1)	hsa-miR-195-5p	0.973
UTR3	19:7807487-7807515	0.0118621			UTR3	1:114305101-114305129	0.0043165			ENST00000378535	ENSG00000049130 (KITLG)	hsa-miR-520a-5p	0.895		ENST00000324000	ENSG00000177511 (ST8SIA3)	hsa-miR-148b-3p	0.927		UTR3	6:111632446;111634555-111632462;111634566	0.00350763								UTR3	17:63554634-63554662	0.0096036			UTR3	20:33117956-33117984	0.0079723			ENST00000591589	ENSG00000080511 (RDH8)	hsa-miR-138-5p	0.91		UTR3	1:167386012-167386040	0.010181
UTR3	19:7806872-7806900	0.00515105			UTR3	1:114304505-114304533	0.00639847			UTR3	12:88890892-88890920	0.0210531			UTR3	18:55027624-55027652	0.022899			UTR3	6:111631101-111631129	0.00189029								UTR3	17:63554057-63554085	0.0413628			UTR3	20:33118196-33118224	0.00368529			UTR3	19:10132883-10132911	0.0485458			UTR3	1:167386019-167386047	0.00146822
UTR3	19:7806796-7806824	0.000909111			CDS	1:114308671-114308699	0.0284527			UTR3	12:88890518-88890546	0.00416782			UTR3	18:55028339-55028367	0.0024075			ENST00000249064	ENSG00000159873 (CCDC117)	hsa-miR-146a-5p	0.887							UTR3	17:63534451;63537573-63534461;63537590	0.00670926			UTR3	20:33118718-33118746	0.0250456			ENST00000328766	ENSG00000184867 (ARMCX2)	hsa-miR-138-5p	0.909		UTR3	1:167386543-167386571	0.00265657
UTR3	19:7806753-7806781	0.00110665			ENST00000261667	ENSG00000102753 (KPNA3)	hsa-miR-548a-3p	0.977		UTR3	12:88887766-88887794	0.00455139			UTR3	18:55028686-55028714	0.00216413			UTR3	22:29184978-29185006	0.0443928								ENST00000535479	ENSG00000111684 (LPCAT3)	hsa-miR-92a-2-5p	0.947		UTR3	20:33118734-33118762	0.00462525			UTR3	X:100910502-100910530	0.0484147			UTR3	1:167387324-167387352	0.00491491
UTR3	19:7805520-7805548	0.0256431			UTR3	13:50275820-50275848	0.00877878			UTR3	12:88886258-88886286	0.0160337			UTR3	18:55028706-55028734	0.00121444			ENST00000356315	ENSG00000048707 (VPS13D)	hsa-miR-146a-5p	0.886							UTR3	12:7087355-7087383	0.0101826			ENST00000571309	ENSG00000142507 (PSMB6)	hsa-miR-34c-5p	0.899		ENST00000377122	ENSG00000078114 (NEBL)	hsa-miR-138-5p	0.907		UTR3	1:167387434-167387462	0.00704087
ENST00000591295	ENSG00000087152 (ATXN7L3)	hsa-miR-4271	0.904		UTR3	13:50275168-50275196	0.00731228			ENST00000538711	ENSG00000173402 (DAG1)	hsa-miR-520a-5p	0.895		UTR3	18:55033348-55033376	0.00209129			UTR3	1:12569719-12569747	0.0018645								UTR3	12:7087201-7087229	0.0245061			UTR3	17:4701417-4701445	0.0464425			UTR3	10:21071527-21071555	0.00142033			UTR3	1:167391971-167391999	0.00166721
UTR3	17:42271006-42271034	0.00318888			UTR3	13:50274281-50274309	0.0107081			UTR3	3:49570649-49570677	0.00916871			UTR3	18:55033849-55033877	0.00341567			UTR3	1:12569866-12569894	0.00235356								UTR3	12:7087006-7087034	0.00234472			ENST00000499676	ENSG00000114126 (TFDP2)	hsa-miR-34c-5p	0.899		UTR3	10:21070110-21070138	0.0465752			UTR3	1:167393893-167393921	0.00400316
UTR3	17:42270368-42270396	0.00130266			UTR3	13:50273678-50273706	0.023759			UTR3	3:49570790-49570818	0.0089172			UTR3	18:55035103-55035131	0.0104841			UTR3	1:12571100-12571128	0.0024828								UTR3	12:7086922-7086950	0.00678119			UTR3	3:141670930-141670958	0.0053649			ENST00000302550	ENSG00000121644 (DESI2)	hsa-miR-138-5p	0.907		UTR3	1:167394411-167394439	0.0345885
UTR3	17:42269761-42269789	0.0033003			UTR3	13:50273614-50273642	0.0081869			UTR3	3:49571369-49571397	0.00419632			UTR3	18:55035341-55035369	0.00300959			UTR3	1:12571444-12571472	0.00576424								UTR3	12:7086918-7086946	0.00465147			UTR3	3:141670595-141670623	0.0285122			UTR3	1:244871372-244871400	0.0027187			UTR3	1:167394651-167394679	0.00125485
UTR3	17:42269694-42269722	0.0395906			UTR3	13:50273493-50273521	0.013162			UTR3	3:49572047-49572075	0.0039153			UTR3	18:55035908-55035936	0.0045986			UTR3	1:12571958-12571986	0.00706736								UTR3	12:7086657-7086685	0.00753398			UTR3	3:141670197-141670225	0.00246676			UTR3	1:244871746-244871774	0.0452408			UTR3	1:167394851-167394879	0.000882136
ENST00000303052	ENSG00000169118 (CSNK1G1)	hsa-miR-4271	0.903		ENST00000379261	ENSG00000048740 (CELF2)	hsa-miR-548a-3p	0.977		UTR3	3:49572485-49572513	0.0123257			ENST00000327268	ENSG00000108932 (SLC16A6)	hsa-miR-148b-3p	0.927		UTR3	1:12572015-12572043	0.019882								UTR3	12:7085658-7085686	0.00179607			UTR3	3:141668388-141668416	0.000906764			ENST00000425707	ENSG00000131759 (RARA)	hsa-miR-138-5p	0.907		UTR3	1:167394854-167394882	0.000855946
UTR3	15:64463794-64463822	0.0308201			UTR3	10:11371243-11371271	0.00736556			UTR3	3:49572783-49572811	0.00711932			UTR3	17:66263642-66263670	0.052158			CDS	1:12294326-12294354	0.0116107								ENST00000425217	ENSG00000171435 (KSR2)	hsa-miR-92a-2-5p	0.946		UTR3	3:141668341-141668369	0.000498407			UTR3	17:38512535-38512563	0.0028154			UTR3	1:167394917-167394945	0.00135813
UTR3	15:64461914-64461942	0.00214339			UTR3	10:11371656-11371684	0.00521901			ENST00000439151	ENSG00000165671 (NSD1)	hsa-miR-520a-5p	0.894		ENST00000228872	ENSG00000111276 (CDKN1B)	hsa-miR-148b-3p	0.926		CDS	1:12378138-12378166	0.0212214								UTR3	12:117904038-117904066	0.0055042			UTR3	3:141667822-141667850	0.00122776			UTR3	17:38512764-38512792	0.00400098			CDS	1:167339406-167339434	0.024812
UTR3	15:64460639-64460667	0.00107829			UTR3	10:11372310-11372338	0.00287246			UTR3	5:176722731-176722759	0.0385372			UTR3	12:12874067-12874095	0.0442722			CDS	1:12433905;12438482-12433913;12438501	0.0033305								UTR3	12:117903798-117903826	0.0036051			UTR3	3:141667313-141667341	0.000456763			UTR3	17:38512786-38512814	0.0379623			CDS	1:167343431-167343459	0.00960835
UTR3	15:64458003-64458031	0.0130894			UTR3	10:11372868-11372896	0.00357688			UTR3	5:176725452-176725480	0.00149599			UTR3	12:12875027-12875055	0.0076902			ENST00000339570	ENSG00000073060 (SCARB1)	hsa-miR-146a-5p	0.886							UTR3	12:117903368-117903396	0.00805924			UTR3	3:141667287-141667315	0.000435534			UTR3	17:38512842-38512870	0.00249654			CDS	1:167370744-167370772	0.00914827
ENST00000216039	ENSG00000100221 (JOSD1)	hsa-miR-4271	0.902		UTR3	10:11372895-11372923	0.00240221			UTR3	5:176725699-176725727	0.00181712			ENST00000344096	ENSG00000127334 (DYRK2)	hsa-miR-148b-3p	0.925		UTR3	12:125261732-125261760	0.0441407								UTR3	12:117902521-117902549	0.00445259			UTR3	3:141666977-141667005	0.00182522			CDS	17:38487585-38487613	0.00770903			ENST00000558780	ENSG00000196497 (IPO4)	hsa-miR-195-5p	0.972
UTR3	22:39083814-39083842	0.0296345			UTR3	10:11373313-11373341	0.00587767			UTR3	5:176726450-176726478	0.00251801			UTR3	12:68053735-68053763	0.0395935			ENST00000376773	ENSG00000204619 (PPP1R11)	hsa-miR-146a-5p	0.886							UTR3	12:117901574-117901602	0.00783674			UTR3	3:141665798-141665826	0.0007561			ENST00000287272	ENSG00000156687 (UNC5D)	hsa-miR-138-5p	0.906		UTR3	14:24656912-24656940	0.00274663
UTR3	22:39083790-39083818	0.0173057			UTR3	10:11373521-11373549	0.00544084			CDS	5:176638013-176638041	0.00610632			UTR3	12:68054273-68054301	0.00216163			UTR3	6:30037320-30037348	0.025639								UTR3	12:117900166-117900194	0.00333113			UTR3	3:141665772-141665800	0.000336573			UTR3	8:35648089-35648117	0.00895059			UTR3	14:24656768;24656873-24656785;24656883	0.0308841
ENST00000400405	ENSG00000215475 (SIAH3)	hsa-miR-4271	0.902		UTR3	10:11373771-11373799	0.00511607			CDS	5:176720983-176721011	0.00530132			UTR3	12:68054844-68054872	0.00128983			UTR3	6:30037596-30037624	0.00269631								UTR3	12:117898982-117899010	0.00124183			UTR3	3:141665643-141665671	0.000638912			UTR3	8:35648438-35648466	0.00358766			UTR3	14:24656663-24656691	0.00511527
UTR3	13:46357423-46357451	0.0366913			UTR3	10:11373848-11373876	0.00105465			ENST00000399455	ENSG00000170242 (USP47)	hsa-miR-520a-5p	0.893		UTR3	12:68055450-68055478	0.0064016			UTR3	6:30037933-30037961	0.0158191								UTR3	12:117898709-117898737	0.00137385			UTR3	3:141665639-141665667	0.000366818			UTR3	8:35648608-35648636	0.0311922			UTR3	14:24655594-24655622	0.00310839
UTR3	13:46356143-46356171	0.00123497			UTR3	10:11374068-11374096	0.00454658			UTR3	11:11978305-11978333	0.00732581			UTR3	12:68057858-68057886	0.00176302			ENST00000240093	ENSG00000104290 (FZD3)	hsa-miR-146a-5p	0.884							UTR3	12:117898517-117898545	0.00107216			UTR3	3:141663546-141663574	0.00271417			UTR3	8:35648614-35648642	0.00283319			UTR3	14:24653944;24654073-24653969;24654075	0.000971198
UTR3	13:46355893-46355921	0.00912372			UTR3	10:11374232-11374260	0.00118407			UTR3	11:11980625-11980653	0.00538439			CDS	12:68052059-68052087	0.00885171			UTR3	8:28420931-28420959	0.00539101								UTR3	12:117896598-117896626	0.0018151			ENST00000449131	ENSG00000167995 (BEST1)	hsa-miR-34c-5p	0.899		UTR3	8:35651780-35651808	0.00114711			UTR3	14:24653231-24653259	0.00484731
ENST00000591448	ENSG00000126562 (WNK4)	hsa-miR-4271	0.901		UTR3	10:11375659-11375687	0.00465087			UTR3	11:11980722-11980750	0.0314072			ENST00000546530	ENSG00000111344 (RASAL1)	hsa-miR-148b-3p	0.925		UTR3	8:28421085-28421113	0.00365731								UTR3	12:117893870-117893898	0.00904115			UTR3	11:61730629-61730657	0.00229651			ENST00000484722	ENSG00000169758 (C15orf27)	hsa-miR-138-5p	0.906		UTR3	14:24652373;24652456-24652375;24652481	0.00466099
UTR3	17:40939443-40939471	0.00317856			UTR3	10:11376200-11376228	0.0046906			CDS	11:11964523-11964551	0.0111398			UTR3	12:113537533-113537561	0.0468296			UTR3	8:28422599-28422627	0.00144655								UTR3	12:117891895-117891923	0.00161413			UTR3	11:61730809-61730837	0.00330066			UTR3	15:76494600;76496082-76494605;76496104	0.00180125			UTR3	14:24651265-24651293	0.00285598
UTR3	17:40940170-40940198	0.00383357			UTR3	10:11376293-11376321	0.00594616			ENST00000377001	ENSG00000176783 (RUFY1)	hsa-miR-520a-5p	0.893		UTR3	12:113537279-113537307	0.00488052			UTR3	8:28423409-28423437	0.00563841								UTR3	12:117891702-117891730	0.00329066			UTR3	11:61730878-61730906	0.0102612			UTR3	15:76496117-76496145	0.0156309			UTR3	14:24651031;24651161-24651049;24651170	0.00223116
UTR3	17:40946640-40946668	0.00136717			UTR3	10:11377844-11377872	0.00674407			UTR3	5:179018630-179018658	0.0126088			ENST00000357736	ENSG00000197063 (MAFG)	hsa-miR-148b-3p	0.925		UTR3	8:28426918-28426946	0.00167656								UTR3	12:117891697-117891725	0.00292325			UTR3	11:61732121-61732149	0.0154147			UTR3	15:76496182-76496210	0.00135542			UTR3	14:24649753;24649895-24649778;24649897	0.0111738
UTR3	17:40946832-40946860	0.00515033			UTR3	10:11377960-11377988	0.00506075			UTR3	5:179018660-179018688	0.00951401			UTR3	17:79879875-79879903	0.0476818			UTR3	8:28426987-28427015	0.00326593								UTR3	12:117891546-117891574	0.00189229			UTR3	11:61732774-61732802	0.0142341			UTR3	15:76496458-76496486	0.00244213			CDS	14:24657949-24657977	0.00570089
UTR3	17:40946886-40946914	0.000603579			ENST00000397786	ENSG00000108510 (MED13)	hsa-miR-548a-3p	0.977		UTR3	5:179018735;179020479-179018742;179020499	0.0076691			UTR3	17:79879058-79879086	0.000551588			UTR3	8:28427327-28427355	0.0032792								CDS	12:118198926-118198954	0.00336876			CDS	11:61730448-61730476	0.0100647			UTR3	15:76496897-76496925	0.00651564			ENST00000439458	ENSG00000144406 (UNC80)	hsa-miR-195-5p	0.972
UTR3	17:40946902-40946930	0.0166632			UTR3	17:60023690-60023718	0.0100439			UTR3	5:179023667;179025693-179023682;179025705	0.00424995			UTR3	17:79876244-79876272	0.00348482			UTR3	8:28428179-28428207	0.00277012								CDS	12:117996339-117996367	0.00983529			ENST00000368848	ENSG00000143367 (TUFT1)	hsa-miR-34c-5p	0.898		UTR3	15:76496909-76496937	0.00284336			UTR3	2:210860609-210860637	0.0142171
UTR3	17:40947123-40947151	0.00250365			UTR3	17:60023371-60023399	0.0127582			UTR3	5:179036693-179036721	0.0112961			ENST00000426342	ENSG00000139915 (MDGA2)	hsa-miR-148b-3p	0.925		UTR3	8:28428198-28428226	0.000595852								ENST00000372435	ENSG00000147224 (PRPS1)	hsa-miR-92a-2-5p	0.946		UTR3	1:151554191-151554219	0.00244237			UTR3	15:76496939-76496967	0.00138927			UTR3	2:210862089-210862117	0.0191802
UTR3	17:40947160-40947188	0.000925735			UTR3	17:60022862-60022890	0.00536443			ENST00000397126	ENSG00000160321 (ZNF208)	hsa-miR-520a-5p	0.893		UTR3	14:47311092-47311120	0.0100753			UTR3	8:28428474-28428502	0.00105852								UTR3	X:106893274-106893302	0.00428452			UTR3	1:151554197-151554225	0.0024105			UTR3	15:76497267-76497295	0.0156808			UTR3	2:210863021-210863049	0.0167808
UTR3	17:40947311-40947339	0.0031757			UTR3	17:60022783-60022811	0.0102166			UTR3	19:22153920-22153948	0.00627664			UTR3	14:47311028-47311056	0.0100927			UTR3	8:28428556-28428584	0.00167147								UTR3	X:106893279-106893307	0.0532799			UTR3	1:151554215-151554243	0.00364931			ENST00000373925	ENSG00000130775 (THEMIS2)	hsa-miR-138-5p	0.905		UTR3	2:210863483-210863511	0.0184674
UTR3	17:40947700-40947728	0.00256079			UTR3	17:60022047-60022075	0.00248259			UTR3	19:22153836-22153864	0.00460994			UTR3	14:47310979-47311007	0.0121768			UTR3	8:28429181-28429209	0.00230628								ENST00000342048	ENSG00000171509 (RXFP1)	hsa-miR-92a-2-5p	0.946		UTR3	1:151554237-151554265	0.0326135			UTR3	1:28212461-28212489	0.0241078			CDS	2:210818917-210818945	0.00457334
UTR3	17:40948267-40948295	0.00676924			UTR3	17:60021765-60021793	0.00202662			UTR3	19:22153752-22153780	0.00444875			UTR3	14:47310265-47310293	0.0194929			UTR3	8:28429643-28429671	0.00147191								UTR3	4:159533454-159533482	0.0574365			UTR3	1:151555154-151555182	0.00227225			UTR3	1:28212565-28212593	0.0233813			CDS	2:210837800-210837828	0.00322435
ENST00000299084	ENSG00000166068 (SPRED1)	hsa-miR-4271	0.9		UTR3	17:60021297-60021325	0.00379299			UTR3	19:22153669-22153697	0.00522771			ENST00000397128	ENSG00000132356 (PRKAA1)	hsa-miR-148b-3p	0.924		UTR3	8:28429831-28429859	0.00190606								ENST00000401399	ENSG00000163531 (NFASC)	hsa-miR-92a-2-5p	0.944		UTR3	1:151555473-151555501	0.00116419			ENST00000448493	ENSG00000088387 (DOCK9)	hsa-miR-138-5p	0.905		ENST00000379119	ENSG00000075790 (BCAP29)	hsa-miR-195-5p	0.972
UTR3	15:38644397-38644425	0.0466935			UTR3	17:60020678-60020706	0.00392383			UTR3	19:22153585-22153613	0.00526881			UTR3	5:40761136-40761164	0.00149418			UTR3	8:28431152-28431180	0.00381514								UTR3	1:204985801-204985829	0.00394989			UTR3	1:151555499-151555527	0.00174228			UTR3	13:99484033;99489748-99484040;99489768	0.00824586			UTR3	7:107259494-107259522	0.00434074
ENST00000592540	ENSG00000161888 (SPC24)	hsa-miR-4271	0.9		UTR3	17:60020328-60020356	0.0139311			UTR3	19:22153502-22153530	0.00478973			UTR3	5:40760804-40760832	0.0385799			CDS	8:28420379-28420407	0.0301177								UTR3	1:204985920-204985948	0.00399306			ENST00000329293	ENSG00000183801 (OLFML1)	hsa-miR-34c-5p	0.898		UTR3	13:99483672-99483700	0.00526818			UTR3	7:107260020-107260048	0.00415604
UTR3	19:11256426-11256454	0.0466174			UTR3	17:60020311-60020339	0.00855964			UTR3	19:22153334-22153362	0.00241669			UTR3	5:40760022-40760050	0.00374816			ENST00000368069	ENSG00000122218 (COPA)	hsa-miR-146a-5p	0.883							UTR3	1:204986644-204986672	0.00200647			UTR3	11:7531550-7531578	0.0277116			UTR3	13:99481767;99481897-99481776;99481915	0.0329007			UTR3	7:107261172-107261200	0.012472
ENST00000359775	ENSG00000175048 (ZDHHC14)	hsa-miR-4271	0.899		CDS	17:60140557-60140585	0.0165178			UTR3	19:22153164-22153192	0.00374614			UTR3	5:40759949-40759977	0.00418002			UTR3	1:160259756-160259784	0.00471276								UTR3	1:204986696-204986724	0.00090828			UTR3	11:7531845-7531873	0.0165703			CDS	13:99532815-99532843	0.0121003			UTR3	7:107261578-107261606	0.00139676
UTR3	6:158094333-158094361	0.0423933			CDS	17:60140455-60140483	0.00721314			UTR3	19:22153080-22153108	0.00278981			UTR3	5:40759849-40759877	0.00344254			UTR3	1:160259103-160259131	0.0306085								UTR3	1:204986945-204986973	0.00290419			UTR3	11:7531957-7531985	0.0020512			ENST00000262643	ENSG00000105173 (CCNE1)	hsa-miR-138-5p	0.904		UTR3	7:107263479-107263507	0.00770912
UTR3	6:158096108-158096136	0.00155431			ENST00000264431	ENSG00000109756 (RAPGEF2)	hsa-miR-548a-3p	0.977		UTR3	19:22152828-22152856	0.00249772			ENST00000280285	ENSG00000150712 (MTMR12)	hsa-miR-148b-3p	0.924		UTR3	1:160259094-160259122	0.00839601								UTR3	1:204987202-204987230	0.020923			ENST00000220876	ENSG00000104435 (STMN2)	hsa-miR-34c-5p	0.897		UTR3	19:30314874-30314902	0.0443308			UTR3	7:107263495-107263523	0.0383165
UTR3	6:158096235-158096263	0.00066569			UTR3	4:160280266-160280294	0.00261449			UTR3	19:22152721-22152749	0.00238406			UTR3	5:32228072-32228100	0.0416402			ENST00000541208	ENSG00000182983 (ZNF662)	hsa-miR-146a-5p	0.883							UTR3	1:204988529-204988557	0.00169565			UTR3	8:80577129-80577157	0.0121687			UTR3	19:30315070-30315098	0.00298358			ENST00000338056	ENSG00000105784 (RUNDC3B)	hsa-miR-195-5p	0.972
UTR3	6:158096419-158096447	0.00184557			UTR3	4:160280623-160280651	0.00801373			CDS	19:22171667-22171695	0.00828527			UTR3	5:32227283-32227311	0.00997262			UTR3	3:42957603-42957631	0.00438013								UTR3	1:204989076-204989104	0.000985741			UTR3	8:80577629-80577657	0.0143188			ENST00000431170	ENSG00000008311 (AASS)	hsa-miR-138-5p	0.904		UTR3	7:87461078-87461106	0.0138607
ENST00000331163	ENSG00000100311 (PDGFB)	hsa-miR-4271	0.899		UTR3	4:160280915-160280943	0.0610964			ENST00000391791	ENSG00000105568 (PPP2R1A)	hsa-miR-520a-5p	0.892		ENST00000282059	ENSG00000152242 (C18orf25)	hsa-miR-148b-3p	0.922		UTR3	3:42958673-42958701	0.00103872								UTR3	1:204989210-204989238	0.000652577			UTR3	8:80578112-80578140	0.00793704			UTR3	7:121733122-121733150	0.047449			UTR3	7:87461271-87461299	0.0546424
UTR3	22:39621203-39621231	0.0210206			ENST00000284037	ENSG00000112851 (ERBB2IP)	hsa-miR-548a-3p	0.977		UTR3	19:52729723-52729751	0.0266314			UTR3	18:43843083-43843111	0.0249908			UTR3	3:42959181-42959209	0.00193058								UTR3	1:204991154-204991182	0.00273082			UTR3	8:80578278-80578306	0.0117056			ENST00000272542	ENSG00000144136 (SLC20A1)	hsa-miR-138-5p	0.903		ENST00000544246	ENSG00000184226 (PCDH9)	hsa-miR-195-5p	0.972
UTR3	22:39621006-39621034	0.00372592			UTR3	5:65375093-65375121	0.0143962			UTR3	19:52730495-52730523	0.0148751			UTR3	18:43844550-43844578	0.00251514			UTR3	3:42959916-42959944	0.00118024								UTR3	1:204991492-204991520	0.00380012			ENST00000309993	ENSG00000174579 (MSL2)	hsa-miR-34c-5p	0.895		UTR3	2:113420976-113421004	0.0472125			UTR3	13:66878503-66878531	0.0656577
UTR3	22:39620568-39620596	0.00472245			UTR3	5:65375290-65375318	0.0396596			UTR3	19:52730515-52730543	0.00369479			UTR3	18:43845369-43845397	0.00199388			UTR3	3:42960736-42960764	0.0351456								UTR3	1:204991512-204991540	0.0120657			UTR3	3:135869562-135869590	0.00686699			ENST00000247087	ENSG00000126705 (AHDC1)	hsa-miR-138-5p	0.903		UTR3	13:66878367-66878395	0.00292977
UTR3	22:39619987-39620015	0.0123404			UTR3	5:65376120-65376148	0.0044157			ENST00000424203	ENSG00000159131 (GART)	hsa-miR-520a-5p	0.891		UTR3	18:43846364-43846392	0.0215043			ENST00000318887	ENSG00000179021 (C3orf38)	hsa-miR-146a-5p	0.882							CDS	1:204943932;204944399-204943951;204944407	0.00779909			UTR3	3:135867820-135867848	0.038898			UTR3	1:27861246-27861274	0.0175104			ENST00000381196	ENSG00000153707 (PTPRD)	hsa-miR-195-5p	0.972
UTR3	22:39619835-39619863	0.00470581			UTR3	5:65376468-65376496	0.00218493			UTR3	21:34900500-34900528	0.00804948			ENST00000356628	ENSG00000198435 (NRARP)	hsa-miR-148b-3p	0.922		UTR3	3:88206281-88206309	0.0402845								ENST00000279242	ENSG00000149792 (MRPL49)	hsa-miR-92a-2-5p	0.944		ENST00000316981	ENSG00000181690 (PLAG1)	hsa-miR-34c-5p	0.895		UTR3	1:27860684-27860712	0.0291779			UTR3	9:8316989-8317017	0.0686131
ENST00000302386	ENSG00000170296 (GABARAP)	hsa-miR-4271	0.899		UTR3	5:65377869-65377897	0.00789097			UTR3	21:34897276-34897304	0.00459856			UTR3	9:140195323-140195351	0.0510986			UTR3	3:88206472-88206500	0.0032953								UTR3	11:64893731-64893759	0.00172455			UTR3	8:57078579-57078607	0.0457101			CDS	1:27874097-27874125	0.00460437			CDS	9:8733814-8733842	0.00164177
UTR3	17:7143963-7143991	0.0465064			UTR3	5:65377919-65377947	0.00556314			UTR3	21:34894564;34897076-34894589;34897078	0.011608			ENST00000423870	ENSG00000101251 (SEL1L2)	hsa-miR-148b-3p	0.921		ENST00000367667	ENSG00000143207 (RFWD2)	hsa-miR-146a-5p	0.882							UTR3	11:64893829-64893857	0.00207182			ENST00000254950	ENSG00000132612 (VPS4A)	hsa-miR-34c-5p	0.894		ENST00000571632	ENSG00000170037 (CNTROB)	hsa-miR-138-5p	0.902		CDS	9:8733811-8733839	0.00265236
ENST00000506264	ENSG00000197465 (GYPE)	hsa-miR-4271	0.899		CDS	5:65350134-65350162	0.00595315			UTR3	21:34893239-34893267	0.0107388			UTR3	20:13868641;13869105-13868647;13869126	0.0246572			UTR3	1:176085761-176085789	0.0403908								UTR3	11:64894454-64894482	0.0113273			UTR3	16:69358372-69358400	0.0059962			UTR3	17:7838355-7838383	0.0250723			ENST00000423275	ENSG00000132155 (RAF1)	hsa-miR-195-5p	0.971
UTR3	4:144792230-144792258	0.00499908			CDS	5:65372768;65374251-65372777;65374269	0.0361167			UTR3	21:34883750;34889296-34883765;34889308	0.00306435			UTR3	20:13846052-13846080	0.0262299			UTR3	1:175956150-175956178	0.00316584								UTR3	11:64894721-64894749	0.0411687			UTR3	16:69358441-69358469	0.00131402			UTR3	17:7842981-7843009	0.0136303			UTR3	3:12626133;12626346-12626156;12626350	0.00627246
UTR3	4:144792164-144792192	0.0324711			ENST00000327827	ENSG00000182831 (C16orf72)	hsa-miR-548a-3p	0.977		UTR3	21:34882093-34882121	0.00701416			ENST00000216877	ENSG00000132670 (PTPRA)	hsa-miR-148b-3p	0.921		ENST00000295461	ENSG00000163293 (NIPAL1)	hsa-miR-146a-5p	0.882							CDS	11:64892107;64892960-64892124;64892970	0.0116155			UTR3	16:69358617-69358645	0.00355019			UTR3	17:7843561;7846709-7843560;7846737	0.000830858			UTR3	3:12625902-12625930	0.00786861
UTR3	4:144792101-144792129	0.00889696			UTR3	16:9211279-9211307	0.00903569			ENST00000270632	ENSG00000142539 (SPIB)	hsa-miR-520a-5p	0.891		UTR3	20:3018922-3018950	0.0239347			UTR3	4:48038615-48038643	0.00405415								ENST00000262441	ENSG00000065325 (GLP2R)	hsa-miR-92a-2-5p	0.943		UTR3	16:69358694-69358722	0.00435464			UTR3	17:7847448-7847476	0.00391314			UTR3	3:12625899-12625927	0.0537707
ENST00000374259	ENSG00000184481 (FOXO4)	hsa-miR-4271	0.899		UTR3	16:9211471-9211499	0.0206328			UTR3	19:50932159-50932187	0.026935			UTR3	20:3019154-3019182	0.0197588			UTR3	4:48039236-48039264	0.0027053								UTR3	17:9793220-9793248	0.0125981			UTR3	16:69358822-69358850	0.022614			UTR3	17:7852501-7852529	0.00358002			ENST00000367242	ENSG00000163444 (TMEM183A)	hsa-miR-195-5p	0.971
UTR3	X:70322184-70322212	0.0025149			UTR3	16:9212743-9212771	0.00211199			UTR3	19:50932191-50932219	0.0180684			UTR3	20:3019204-3019232	0.00244515			UTR3	4:48039888-48039916	0.0021167								UTR3	17:9793244-9793272	0.00365568			UTR3	16:69358865-69358893	0.00772872			ENST00000410080	ENSG00000196504 (PRPF40A)	hsa-miR-138-5p	0.901		UTR3	1:202993293-202993321	0.00575014
UTR3	X:70322990-70323018	0.0344279			UTR3	16:9213232-9213260	0.00197082			ENST00000395290	ENSG00000149187 (CELF1)	hsa-miR-520a-5p	0.891		UTR3	20:3019545-3019573	0.0034038			UTR3	4:48041847-48041875	0.00577422								UTR3	17:9793289-9793317	0.00355517			ENST00000379096	ENSG00000076554 (TPD52)	hsa-miR-34c-5p	0.894		UTR3	2:153512413-153512441	0.046842			UTR3	1:202993447-202993475	0.00600129
UTR3	X:70323197-70323225	0.00919497			UTR3	16:9213548-9213576	0.00698849			UTR3	11:47493222-47493250	0.00487899			CDS	20:2968715-2968743	0.00964079			UTR3	4:48042035-48042063	0.0270109								UTR3	17:9793523-9793551	0.0101305			UTR3	8:80950319-80950347	0.0431889			ENST00000371374	ENSG00000172348 (RCAN2)	hsa-miR-138-5p	0.9		UTR3	1:202993572-202993600	0.00507931
CDS	X:70316460-70316488	0.00389736			UTR3	16:9213553-9213581	0.00101103			UTR3	11:47493106-47493134	0.0168759			CDS	20:3016557-3016585	0.00858415			CDS	4:48035068-48035096	0.0164502								UTR3	17:9793664-9793692	0.00129679			UTR3	8:80949042-80949070	0.00230207			UTR3	6:46190389-46190417	0.0441017			UTR3	1:202993651-202993679	0.0514707
ENST00000370272	ENSG00000117505 (DR1)	hsa-miR-4271	0.898		UTR3	16:9213858-9213886	0.00117601			UTR3	11:47492259-47492287	0.00473878			ENST00000414996	ENSG00000163719 (MTMR14)	hsa-miR-148b-3p	0.921		ENST00000371655	ENSG00000169213 (RAB3B)	hsa-miR-146a-5p	0.881							UTR3	17:9793918-9793946	0.0253959			ENST00000454295	ENSG00000152939 (MARVELD2)	hsa-miR-34c-5p	0.893		UTR3	6:46190292-46190320	0.00248745			CDS	1:202985181-202985209	0.0213697
UTR3	1:93827718-93827746	0.0462127			UTR3	16:9215293-9215321	0.0294161			UTR3	11:47491703-47491731	0.0169616			UTR3	3:9726578-9726606	0.0020513			UTR3	1:52385437-52385465	0.00425771								ENST00000574951	ENSG00000108509 (CAMTA2)	hsa-miR-92a-2-5p	0.943		UTR3	5:68737753-68737781	0.0249332			ENST00000425217	ENSG00000171435 (KSR2)	hsa-miR-138-5p	0.9		ENST00000369301	ENSG00000196865 (NHLRC2)	hsa-miR-195-5p	0.97
ENST00000447496	ENSG00000114805 (PLCH1)	hsa-miR-4271	0.897		ENST00000359486	ENSG00000100207 (TCF20)	hsa-miR-548a-3p	0.976		UTR3	11:47489259-47489287	0.001052			UTR3	3:9743992-9744020	0.0487136			UTR3	1:52385176-52385204	0.0037889								UTR3	17:4884570-4884598	0.013228			UTR3	5:68738743-68738771	0.00174157			UTR3	12:117904928-117904956	0.00680743			UTR3	10:115668523-115668551	0.0643805
UTR3	3:155199828-155199856	0.00689651			UTR3	22:42556766-42556794	0.00255601			UTR3	11:47489170-47489198	0.000584236			ENST00000263713	ENSG00000115109 (EPB41L5)	hsa-miR-148b-3p	0.92		UTR3	1:52380232-52380260	0.00207092								UTR3	17:4883593-4883621	0.00453625			UTR3	5:68739087-68739115	0.00106383			UTR3	12:117904775-117904803	0.0025169			UTR3	10:115673267-115673295	0.00305104
UTR3	3:155197911-155197939	0.0391964			UTR3	22:42556235-42556263	0.00842105			ENST00000430024	ENSG00000213297 (ZNF625)	hsa-miR-520a-5p	0.89		UTR3	2:120934038-120934066	0.004557			UTR3	1:52378822-52378850	0.00155395								UTR3	17:4883513-4883541	0.00883722			UTR3	5:68739113-68739141	0.000778971			UTR3	12:117904522-117904550	0.00336027			ENST00000394607	ENSG00000170522 (ELOVL6)	hsa-miR-195-5p	0.97
ENST00000526775	ENSG00000198216 (CACNA1E)	hsa-miR-4271	0.897		UTR3	22:42556230-42556258	0.00594211			UTR3	19:12244163-12244191	0.00383666			UTR3	2:120934913-120934941	0.00102904			UTR3	1:52378484-52378512	0.00136664								UTR3	17:4883327-4883355	0.00365495			UTR3	5:68739119-68739147	0.000805507			UTR3	12:117903211-117903239	0.00161995			UTR3	4:110972265-110972293	0.00708769
UTR3	1:181768133-181768161	0.00525766			UTR3	22:42556197-42556225	0.01229			UTR3	19:12244079-12244107	0.00205415			UTR3	2:120936599-120936627	0.0384953			UTR3	1:52377133-52377161	0.00718457								UTR3	17:4883234-4883262	0.0049868			UTR3	5:68739385-68739413	0.0160153			UTR3	12:117902416-117902444	0.00657091			UTR3	4:110971943-110971971	0.00307733
UTR3	1:181768243-181768271	0.00586449			UTR3	22:42556085-42556113	0.0417973			UTR3	19:12243995-12244023	0.00284859			UTR3	2:120936615-120936643	0.00541713			UTR3	1:52377124-52377152	0.000657204								UTR3	17:4883204-4883232	0.00337395			ENST00000329421	ENSG00000175130 (MARCKSL1)	hsa-miR-34c-5p	0.893		UTR3	12:117902249-117902277	0.0012848			UTR3	4:110970629-110970657	0.00350461
UTR3	1:181768468-181768496	0.0127819			ENST00000291547	ENSG00000160199 (PKNOX1)	hsa-miR-548a-3p	0.976		UTR3	19:12243743-12243771	0.00402725			CDS	2:120885339-120885367	0.0133228			UTR3	1:52376920-52376948	0.00179159								UTR3	17:4875738-4875766	0.00169309			UTR3	1:32800131-32800159	0.0182016			UTR3	12:117901607-117901635	0.00164258			UTR3	4:110967209-110967237	0.0537318
UTR3	1:181768720-181768748	0.00190212			UTR3	21:44450245-44450273	0.045765			UTR3	19:12243659-12243687	0.00294815			ENST00000357692	ENSG00000198160 (MIER1)	hsa-miR-148b-3p	0.92		UTR3	1:52376901-52376929	0.00312664								UTR3	17:4875590-4875618	0.00123204			UTR3	1:32800109-32800137	0.00931729			UTR3	12:117901280-117901308	0.00133058			ENST00000324000	ENSG00000177511 (ST8SIA3)	hsa-miR-195-5p	0.97
UTR3	1:181769681-181769709	0.00310429			UTR3	21:44451238-44451266	0.00420502			UTR3	19:12243575-12243603	0.00334025			UTR3	1:67452193-67452221	0.0239796			UTR3	1:52376756-52376784	0.000884752								UTR3	17:4872475-4872503	0.00510461			UTR3	1:32799719-32799747	0.0179281			UTR3	12:117901071-117901099	0.00131386			UTR3	18:55027726-55027754	0.0584036
UTR3	1:181772258-181772286	0.00793638			UTR3	21:44451607-44451635	0.00256618			UTR3	19:12243494-12243522	0.00405144			UTR3	1:67453250-67453278	0.0265527			UTR3	1:52375950-52375978	0.00136577								UTR3	17:4872461-4872489	0.00112253			ENST00000352083	ENSG00000110693 (SOX6)	hsa-miR-34c-5p	0.893		UTR3	12:117898583-117898611	0.0014781			UTR3	18:55035349-55035377	0.00212106
UTR3	1:181773757-181773785	0.00706173			UTR3	21:44451811-44451839	0.001508			UTR3	19:12243309-12243337	0.0218386			ENST00000374848	ENSG00000165152 (TMEM246)	hsa-miR-148b-3p	0.92		UTR3	1:52373898-52373926	0.0111288								UTR3	17:4871620-4871648	0.00820322			UTR3	11:15993493-15993521	0.00348029			UTR3	12:117898491-117898519	0.000654861			UTR3	18:55035367-55035395	0.00367949
CDS	1:181726139-181726167	0.0196178			UTR3	21:44451974-44452002	0.00205153			ENST00000423035	ENSG00000197121 (PGAP1)	hsa-miR-520a-5p	0.889		UTR3	9:104238039-104238067	0.00593062			UTR3	1:52373852-52373880	0.00418054								CDS	17:4885474-4885502	0.0113076			UTR3	11:15992985-15993013	0.00308491			UTR3	12:117896563-117896591	0.0029434			UTR3	18:55035910-55035938	0.00306608
ENST00000389501	ENSG00000135632 (SMYD5)	hsa-miR-4271	0.896		UTR3	21:44453110-44453138	0.0089715			UTR3	2:197767389-197767417	0.00586548			UTR3	9:104237886-104237914	0.00387517			ENST00000331343	ENSG00000186866 (POFUT2)	hsa-miR-146a-5p	0.881							ENST00000585583	ENSG00000104814 (MAP4K1)	hsa-miR-92a-2-5p	0.943		UTR3	11:15991534-15991562	0.00258312			UTR3	12:117896525-117896553	0.00275773			ENST00000318709	ENSG00000105778 (AVL9)	hsa-miR-195-5p	0.969
UTR3	2:73453107-73453135	0.0181968			UTR3	21:44453126-44453154	0.00102501			UTR3	2:197704502-197704530	0.00194586			UTR3	9:104237544-104237572	0.0370378			UTR3	21:46687294-46687322	0.0333482								UTR3	19:39100278-39100306	0.00407174			UTR3	11:15990655-15990683	0.00480219			UTR3	12:117896204-117896232	0.00608842			UTR3	7:32623554-32623582	0.0147746
UTR3	2:73453157-73453185	0.00322187			UTR3	21:44453932-44453960	0.00588392			UTR3	2:197704159-197704187	0.00141698			UTR3	9:104235982-104236010	0.00301422			UTR3	21:46686477-46686505	0.00163061								UTR3	19:39100274-39100302	0.0023884			UTR3	11:15989815-15989843	0.00133992			UTR3	12:117894550-117894578	0.000811687			UTR3	7:32625573-32625601	0.00133305
UTR3	2:73453366-73453394	0.014183			CDS	21:44430223-44430251	0.0204159			UTR3	2:197703734-197703762	0.00109053			CDS	9:104238860-104238888	0.00866974			UTR3	21:46685615-46685643	0.00345441								UTR3	19:39096848;39098504-39096855;39098524	0.0187807			UTR3	11:15988307-15988335	0.00800684			UTR3	12:117891709-117891737	0.00189817			UTR3	7:32626909-32626937	0.00268958
UTR3	2:73453643-73453671	0.0102492			ENST00000394684	ENSG00000164023 (SGMS2)	hsa-miR-548a-3p	0.976		UTR3	2:197702316-197702344	0.00129462			ENST00000264499	ENSG00000138686 (BBS7)	hsa-miR-148b-3p	0.92		UTR3	21:46685582-46685610	0.000809405								UTR3	19:39096269-39096297	0.00581101			UTR3	11:15988108-15988136	0.0221101			CDS	12:118199162-118199190	0.0112495			UTR3	7:32627150-32627178	0.00584282
ENST00000482399	ENSG00000223501 (VPS52)	hsa-miR-4271	0.896		UTR3	4:108831748-108831776	0.0173874			UTR3	2:197700413-197700441	0.0323178			UTR3	4:122745723-122745751	0.0505155			UTR3	21:46684063-46684091	0.00411689								UTR3	19:39096222-39096250	0.00398406			ENST00000261509	ENSG00000129116 (PALLD)	hsa-miR-34c-5p	0.893		CDS	12:117923495;117962657-117923496;117962683	0.0210622			UTR3	7:32627630-32627658	0.0192502
UTR3	6:33235907-33235935	0.00388046			UTR3	4:108832278-108832306	0.00480888			CDS	2:197791312-197791340	0.00797403			ENST00000418919	ENSG00000135677 (GNS)	hsa-miR-148b-3p	0.919		ENST00000538204	ENSG00000076770 (MBNL3)	hsa-miR-146a-5p	0.881							UTR3	19:39096109;39096208-39096131;39096213	0.00433465			UTR3	4:169847485-169847513	0.00990122			ENST00000431846	ENSG00000167615 (LENG8)	hsa-miR-138-5p	0.9		UTR3	7:32627757-32627785	0.0230672
UTR3	6:33218517-33218545	0.00720135			UTR3	4:108832283-108832311	0.00292993			ENST00000375190	ENSG00000006638 (TBXA2R)	hsa-miR-520a-5p	0.889		UTR3	12:65109869-65109897	0.0154145			UTR3	X:131512813-131512841	0.00365382								UTR3	19:39088219;39090717-39088234;39090729	0.00948395			UTR3	4:169848471-169848499	0.0351298			UTR3	19:54970975-54971003	0.00530712			ENST00000377560	ENSG00000173064 (HECTD4)	hsa-miR-195-5p	0.969
UTR3	6:33218304-33218332	0.0348449			UTR3	4:108832288-108832316	0.00267402			UTR3	19:3595343-3595371	0.00231995			UTR3	12:65108623-65108651	0.00176733			UTR3	X:131510555-131510583	0.00127394								UTR3	19:39088138-39088166	0.00768136			CDS	4:169630252-169630280	0.00384456			UTR3	19:54971229-54971257	0.000991092			UTR3	12:112598343-112598371	0.0658019
ENST00000490000	ENSG00000185278 (ZBTB37)	hsa-miR-4271	0.896		UTR3	4:108833078-108833106	0.00208231			UTR3	19:3595044-3595072	0.00273321			UTR3	12:65108197-65108225	0.0267846			UTR3	X:131507596-131507624	0.0222037								ENST00000485375	ENSG00000158816 (VWA5B1)	hsa-miR-92a-2-5p	0.943		ENST00000557802	ENSG00000100897 (DCAF11)	hsa-miR-34c-5p	0.893		UTR3	19:54972657-54972685	0.00491325			UTR3	12:112598331-112598359	0.00348917
UTR3	1:173855269-173855297	0.0458524			UTR3	4:108833899-108833927	0.00954701			UTR3	19:3594742-3594770	0.0396548			UTR3	12:65107375-65107403	0.00650901			UTR3	X:131505208-131505236	0.00311826								UTR3	1:20645181-20645209	0.0082572			UTR3	14:24587364;24587597-24587364;24587624	0.00745611			UTR3	19:54972874-54972902	0.0353212			CDS	12:112757057-112757085	0.0254096
ENST00000419505	ENSG00000103335 (PIEZO1)	hsa-miR-4271	0.896		UTR3	4:108834522-108834550	0.00281405			ENST00000332290	ENSG00000185127 (C6orf120)	hsa-miR-520a-5p	0.889		ENST00000299164	ENSG00000166106 (ADAMTS15)	hsa-miR-148b-3p	0.918		UTR3	X:131504841-131504869	0.00177606								UTR3	1:20649864-20649892	0.0357061			UTR3	14:24587975-24588003	0.0267293			ENST00000523924	ENSG00000066827 (ZFAT)	hsa-miR-138-5p	0.9		CDS	12:112757054-112757082	0.00599338
UTR3	16:88783045-88783073	0.00212263			UTR3	4:108834544-108834572	0.000651263			UTR3	6:170103461-170103489	0.031301			UTR3	11:130343730-130343758	0.00505395			UTR3	X:131504727-131504755	0.000713068								UTR3	1:20656760-20656788	0.00277467			UTR3	14:24588412;24588768-24588422;24588785	0.00593419			UTR3	8:135614415-135614443	0.00288877			CDS	12:112696386;112696916-112696400;112696929	0.00756458
UTR3	16:88782663;88782769-88782685;88782774	0.0412926			UTR3	4:108834908-108834936	0.00196525			UTR3	6:170103913-170103941	0.0024062			UTR3	11:130345684-130345712	0.00261331			UTR3	X:131503558-131503586	0.0106984								UTR3	1:20669087;20669572-20669102;20669584	0.00144379			UTR3	14:24592541-24592569	0.00287387			UTR3	8:135614285-135614313	0.000552464			CDS	12:112673522-112673550	0.00285383
UTR3	16:88781810-88781838	0.00255985			UTR3	4:108835051-108835079	0.00304832			UTR3	6:170104267-170104295	0.00544355			UTR3	11:130346198-130346226	0.0380651			ENST00000380317	ENSG00000099385 (BCL7C)	hsa-miR-146a-5p	0.88							UTR3	1:20672037-20672065	0.00333143			UTR3	14:24592734-24592762	0.0023379			UTR3	8:135613771-135613799	0.0101031			CDS	12:112668517-112668545	0.0153533
ENST00000376557	ENSG00000204576 (PRR3)	hsa-miR-4271	0.895		UTR3	4:108835364-108835392	0.00656116			UTR3	6:170104809-170104837	0.00352664			UTR3	11:130346333-130346361	0.0044211			UTR3	16:30845329-30845357	0.035528								UTR3	1:20680401-20680429	0.00498175			ENST00000331830	ENSG00000184144 (CNTN2)	hsa-miR-34c-5p	0.892		UTR3	8:135490943;135521862-135490964;135521868	0.00187706			CDS	12:112647981-112648009	0.00471524
UTR3	6:30530386-30530414	0.00797292			UTR3	4:108835783-108835811	0.00991282			CDS	6:170103057-170103085	0.0174054			ENST00000329608	ENSG00000184371 (CSF1)	hsa-miR-148b-3p	0.918		UTR3	16:30845301-30845329	0.00492715								ENST00000425327	ENSG00000144847 (IGSF11)	hsa-miR-92a-2-5p	0.942		UTR3	1:205043134-205043162	0.00213268			UTR3	8:135490541-135490569	0.0298823			CDS	12:112628591-112628619	0.00287414
UTR3	6:30530587-30530615	0.00254358			UTR3	4:108836096-108836124	0.00713531			ENST00000539302	ENSG00000133454 (MYO18B)	hsa-miR-520a-5p	0.889		UTR3	1:110472020-110472048	0.0141498			UTR3	16:30844989-30845017	0.00278167								UTR3	3:118621161-118621189	0.0563188			UTR3	1:205043427-205043455	0.00256387			UTR3	8:135490363-135490391	0.00127569			CDS	12:112610499-112610527	0.00452309
UTR3	6:30531052-30531080	0.00739626			CDS	4:108816945-108816973	0.0137365			UTR3	22:26228955;26231263-26228964;26231281	0.00233306			UTR3	1:110472152-110472180	0.0016296			ENST00000395745	ENSG00000132153 (DHX30)	hsa-miR-146a-5p	0.88							ENST00000340550	ENSG00000105366 (SIGLEC8)	hsa-miR-92a-2-5p	0.942		UTR3	1:205043631-205043659	0.029612			ENST00000329008	ENSG00000183166 (CALN1)	hsa-miR-138-5p	0.897		CDS	12:112605651-112605679	0.00338737
UTR3	6:30531264-30531292	0.0277342			ENST00000374574	ENSG00000204217 (BMPR2)	hsa-miR-548a-3p	0.976		UTR3	22:26242111-26242139	0.00347411			UTR3	1:110472240-110472268	0.0154503			UTR3	3:47868856-47868884	0.010534								UTR3	19:51955483-51955511	0.0108578			UTR3	1:205043795-205043823	0.0016946			UTR3	7:71252053-71252081	0.0197197			CDS	12:112605648-112605676	0.00119324
ENST00000381605	ENSG00000101307 (SIRPB1)	hsa-miR-4271	0.895		UTR3	2:203424847-203424875	0.011264			UTR3	22:26243569-26243597	0.0023108			UTR3	1:110472341-110472369	0.0138777			UTR3	3:47890561;47890682-47890569;47890701	0.0327489								UTR3	19:51954539-51954567	0.0452771			UTR3	1:205043864-205043892	0.000762516			UTR3	7:71252020-71252048	0.00256237			ENST00000540014	ENSG00000164463 (CREBRF)	hsa-miR-195-5p	0.968
UTR3	20:1546068-1546096	0.00909073			UTR3	2:203425141-203425169	0.00449634			UTR3	22:26264294-26264322	0.00179265			UTR3	1:110473468-110473496	0.00505894			ENST00000444659	ENSG00000134769 (DTNA)	hsa-miR-146a-5p	0.879							ENST00000259607	ENSG00000137077 (CCL21)	hsa-miR-92a-2-5p	0.942		UTR3	1:205043947-205043975	0.00153714			UTR3	7:71251662-71251690	0.00367711			UTR3	5:172560929-172560957	0.00515456
UTR3	20:1545109-1545137	0.0168831			UTR3	2:203425475-203425503	0.00286068			UTR3	22:26286763-26286791	0.00249367			ENST00000378623	ENSG00000134569 (LRP4)	hsa-miR-148b-3p	0.918		UTR3	18:32467903-32467931	0.010664								UTR3	9:34709355-34709383	0.0184993			UTR3	1:205046363-205046391	0.00146724			UTR3	7:71249787-71249815	0.000948494			UTR3	5:172562555-172562583	0.00213446
UTR3	20:1544488-1544516	0.0148567			UTR3	2:203426003-203426031	0.00486882			UTR3	22:26287348-26287376	0.0007729			UTR3	11:46879061-46879089	0.00292458			UTR3	18:32469182-32469210	0.0127819								UTR3	9:34709280-34709308	0.00339788			UTR3	1:205046480-205046508	0.00125353			UTR3	7:71247945-71247973	0.00122866			UTR3	5:172563129-172563157	0.00337209
UTR3	20:1544401-1544429	0.00483157			UTR3	2:203427092-203427120	0.00428856			UTR3	22:26291213-26291241	0.00142548			UTR3	11:46878601-46878629	0.0466122			UTR3	18:32469763-32469791	0.0107413								UTR3	9:34709238-34709266	0.00630974			UTR3	1:205046501-205046529	0.00113965			UTR3	7:71247708-71247736	0.0163037			UTR3	5:172563422-172563450	0.0462516
ENST00000291825	ENSG00000105227 (PRX)	hsa-miR-4271	0.895		UTR3	2:203427289-203427317	0.00206966			UTR3	22:26294386-26294414	0.00276872			CDS	11:46907916-46907944	0.00961715			CDS	18:32391972-32392000	0.0293707								UTR3	9:34709063-34709091	0.00924763			UTR3	1:205047509-205047537	0.0031147			UTR3	7:71246273-71246301	0.00157832			UTR3	5:172564793-172564821	0.00972661
UTR3	19:40904360-40904388	0.0131782			UTR3	2:203429835-203429863	0.00234169			UTR3	22:26299697-26299725	0.00518094			ENST00000419735	ENSG00000146776 (ATXN7L1)	hsa-miR-148b-3p	0.917		CDS	18:32398229-32398257	0.00973475								UTR3	9:34709004-34709032	0.0188468			ENST00000425538	ENSG00000141052 (MYOCD)	hsa-miR-34c-5p	0.892		ENST00000303660	ENSG00000169554 (ZEB2)	hsa-miR-138-5p	0.896		ENST00000307102	ENSG00000169032 (MAP2K1)	hsa-miR-195-5p	0.968
UTR3	19:40904159-40904187	0.0038163			UTR3	2:203430326-203430354	0.00247128			UTR3	22:26299767-26299795	0.00127214			UTR3	7:105246717-105246745	0.0498661			CDS	18:32418733-32418761	0.016537								ENST00000335464	ENSG00000109066 (TMEM104)	hsa-miR-92a-2-5p	0.942		UTR3	17:12667207-12667235	0.0398073			UTR3	2:145146245-145146273	0.0454244			UTR3	15:66783395-66783423	0.0629612
UTR3	19:40903966-40903994	0.00145542			UTR3	2:203430865-203430893	0.00616809			UTR3	22:26299794;26304289-26299798;26304312	0.000951619			ENST00000265138	ENSG00000113369 (ARRDC3)	hsa-miR-148b-3p	0.917		ENST00000328252	ENSG00000182752 (PAPPA)	hsa-miR-146a-5p	0.879							UTR3	17:72832851-72832879	0.00419698			UTR3	17:12667533-12667561	0.0039329			CDS	2:145157481-145157509	0.00458826			UTR3	15:66784517-66784545	0.0035804
UTR3	19:40903618-40903646	0.00271827			UTR3	2:203431436-203431464	0.00339238			UTR3	22:26304344-26304372	0.00128707			UTR3	5:90666722-90666750	0.0311373			UTR3	9:119160206-119160234	0.0044584								UTR3	17:72832957-72832985	0.0281198			UTR3	17:12668041-12668069	0.00153237			ENST00000373883	ENSG00000188760 (TMEM198)	hsa-miR-138-5p	0.896		CDS	15:66782917-66782945	0.0105394
UTR3	19:40903511-40903539	0.00177255			UTR3	2:203431825-203431853	0.00743971			UTR3	22:26304398;26306913-26304399;26306939	0.00134082			UTR3	5:90666324-90666352	0.0188171			UTR3	9:119164075-119164103	0.0240676								UTR3	17:72832968-72832996	0.00279336			ENST00000392687	ENSG00000172292 (CERS6)	hsa-miR-34c-5p	0.891		UTR3	2:220414584-220414612	0.0278018			ENST00000323037	ENSG00000180233 (ZNRF2)	hsa-miR-195-5p	0.968
UTR3	19:40903379-40903407	0.00176381			UTR3	2:203432070-203432098	0.00831865			UTR3	22:26317333-26317361	0.00303401			ENST00000380050	ENSG00000058091 (CDK14)	hsa-miR-148b-3p	0.917		UTR3	9:119164421-119164449	0.0145535								UTR3	17:72833010-72833038	0.00193585			UTR3	2:169626289-169626317	0.0399988			UTR3	2:220414593-220414621	0.00274659			UTR3	7:30407134-30407162	0.0257006
UTR3	19:40903168-40903196	0.00597612			UTR3	2:203432277-203432305	0.0113367			UTR3	22:26317354;26342103-26317376;26342108	0.000472597			UTR3	7:90838877-90838905	0.00384124			ENST00000339140	ENSG00000189299 (FOXR2)	hsa-miR-146a-5p	0.879							UTR3	17:72833318-72833346	0.00343489			UTR3	2:169630877-169630905	0.00512489			UTR3	2:220415089-220415117	0.0152692			UTR3	7:30407222-30407250	0.0405525
UTR3	19:40900209-40900237	0.00319959			ENST00000483536	ENSG00000139910 (NOVA1)	hsa-miR-548a-3p	0.976		UTR3	22:26342143-26342171	0.000812638			UTR3	7:90839650-90839678	0.0443065			UTR3	X:55651743-55651771	0.0431711								UTR3	17:72833326-72833354	0.000822509			ENST00000283629	ENSG00000153560 (UBP1)	hsa-miR-34c-5p	0.891		ENST00000466681	ENSG00000156928 (MALSU1)	hsa-miR-138-5p	0.896		ENST00000392133	ENSG00000079246 (XRCC5)	hsa-miR-195-5p	0.968
UTR3	19:40900053-40900081	0.00195589			UTR3	14:26917777-26917805	0.0245403			UTR3	22:26342164-26342192	0.000869183			CDS	7:90747467-90747495	0.0221937			ENST00000309395	ENSG00000173542 (MOB1B)	hsa-miR-146a-5p	0.878							UTR3	17:72833630-72833658	0.00578401			UTR3	3:33431645-33431673	0.0424484			UTR3	7:23350034-23350062	0.00443163			UTR3	2:217070997-217071025	0.0662295
UTR3	19:40900019-40900047	0.00540259			UTR3	14:26917076-26917104	0.00413831			UTR3	22:26346352-26346380	0.00197565			ENST00000393487	ENSG00000071073 (MGAT4A)	hsa-miR-148b-3p	0.917		UTR3	4:71849987-71850015	0.00375991								UTR3	17:72833687-72833715	0.0031728			UTR3	3:33431563-33431591	0.00256773			UTR3	7:23351039-23351067	0.00466429			ENST00000413364	ENSG00000189067 (LITAF)	hsa-miR-195-5p	0.968
UTR3	19:40899824-40899852	0.0044197			UTR3	14:26916960-26916988	0.00359126			UTR3	22:26351305;26388329-26351330;26388331	0.00247099			UTR3	2:99241423-99241451	0.0208232			UTR3	4:71851563-71851591	0.00116549								UTR3	17:72834010-72834038	0.00169447			ENST00000396251	ENSG00000168334 (XIRP1)	hsa-miR-34c-5p	0.891		UTR3	7:23351220-23351248	0.00789162			UTR3	16:11643584;11645563-11643601;11645573	0.0140942
ENST00000257868	ENSG00000135414 (GDF11)	hsa-miR-4271	0.895		UTR3	14:26916835-26916863	0.00280054			UTR3	22:26388357-26388385	0.00120008			UTR3	2:99240210-99240238	0.00123492			UTR3	4:71851848-71851876	0.00202118								UTR3	17:72834073-72834101	0.00117178			UTR3	3:39226013-39226041	0.00149054			UTR3	7:23351235-23351263	0.0289314			UTR3	16:11643581;11645563-11643601;11645570	0.028447
UTR3	12:56143706-56143734	0.00156183			UTR3	14:26916677-26916705	0.00450103			UTR3	22:26423076-26423104	0.0055423			UTR3	2:99236073-99236101	0.0278423			UTR3	4:71852720-71852748	0.023392								UTR3	17:72834577-72834605	0.00178576			UTR3	3:39225354-39225382	0.00359874			ENST00000450638	ENSG00000185339 (TCN2)	hsa-miR-138-5p	0.896		UTR3	16:11643307-11643335	0.0178056
UTR3	12:56143737-56143765	0.00395304			UTR3	14:26915357-26915385	0.00244147			CDS	22:26165271-26165299	0.00916328			ENST00000261425	ENSG00000109790 (KLHL5)	hsa-miR-148b-3p	0.916		UTR3	4:71853017-71853045	0.0116579								UTR3	17:72835210-72835238	0.00132431			UTR3	3:39225063-39225091	0.0129076			UTR3	22:31006264-31006292	0.0181474			UTR3	16:11642141-11642169	0.00605271
UTR3	12:56143757-56143785	0.00300053			UTR3	14:26915187-26915215	0.00535832			ENST00000332431	ENSG00000182916 (TCEAL7)	hsa-miR-520a-5p	0.889		UTR3	4:39122925-39122953	0.0289733			CDS	4:71824619-71824647	0.00806689								ENST00000278840	ENSG00000134824 (FADS2)	hsa-miR-92a-2-5p	0.941		UTR3	3:39224788-39224816	0.0261095			UTR3	22:31007010-31007038	0.0137453			ENST00000538530	ENSG00000120438 (TCP1)	hsa-miR-195-5p	0.967
[truncated: 9,471 more rows]
[truncated: 16 more columns]
