# Supplementary material for: Pluripotent and Multipotent Stem Cells Display Distinct Hypoxic miRNA Expression Profiles
Source: PLoS One. 2016 Oct 26;11(10):e0164976. doi: 10.1371/journal.pone.0164976 (PMC5081191; doi:10.1371/journal.pone.0164976)
Supplement: S5 Table — (XLSX) [file pone.0164976.s010.xlsx]

## Sheet: ESCs_Up
KEGG pathway	p-value	genes	miRNAs
PI3K-Akt signaling pathway	4.01e-54	177	26
Pathways in cancer	2.68e-48	177	25
MAPK signaling pathway	1.39e-45	145	26
HTLV-I infection	2.42e-07	114	24
Regulation of actin cytoskeleton	2.6e-34	113	25
Focal adhesion	2.61e-34	112	25
Endocytosis	1.89e-22	102	25
Wnt signaling pathway	9.74e-31	93	26
Transcriptional misregulation in cancer	7.26e-10	88	25
Protein processing in endoplasmic reticulum	1.09e-16	87	25
Chemokine signaling pathway	2.35e-10	85	25
Epstein-Barr virus infection	0.00648934	84	23
Calcium signaling pathway	2.12e-09	82	25
Neurotrophin signaling pathway	2.97e-23	74	24
RNA transport	1.93e-10	73	24
Ubiquitin mediated proteolysis	1.89e-22	71	24
Axon guidance	1.89e-22	71	24
Hepatitis B	3.05e-08	70	24
Dopaminergic synapse	2.55e-16	67	25
Insulin signaling pathway	5.96e-16	67	24
Cholinergic synapse	1.97e-10	60	25
Retrograde endocannabinoid signaling	5.17e-14	59	23
Oocyte meiosis	1.41e-05	59	25
Cell cycle	0.000223847	59	24
Glutamatergic synapse	5.32e-09	58	24
Melanogenesis	1.21e-18	57	24
Vascular smooth muscle contraction	3.66e-07	57	25
Osteoclast differentiation	0.000389927	56	24
ErbB signaling pathway	9.23e-19	55	23
Dilated cardiomyopathy	1.31e-17	55	23
HIF-1 signaling pathway	8.46e-13	55	23
Hepatitis C	0.00201772	55	23
Prostate cancer	5.24e-17	53	24
GnRH signaling pathway	3.31e-16	51	25
T cell receptor signaling pathway	6.42e-09	51	24
Hypertrophic cardiomyopathy (HCM)	3.31e-16	50	21
GABAergic synapse	1.41e-05	50	24
TGF-beta signaling pathway	4.77e-18	49	25
Chagas disease (American trypanosomiasis)	1.91e-06	49	24
Gap junction	7.06e-17	48	24
Fc gamma R-mediated phagocytosis	2.69e-15	48	21
Serotonergic synapse	0.0100165	48	25
mRNA surveillance pathway	7.14e-13	47	22
Small cell lung cancer	1.11e-14	46	21
Amoebiasis	0.000632398	46	23
Phosphatidylinositol signaling system	1.2e-06	45	20
Renal cell carcinoma	1.87e-16	44	21
Arrhythmogenic right ventricular cardiomyopathy (ARVC)	4.43e-10	44	22
Chronic myeloid leukemia	1.48e-14	43	22
p53 signaling pathway	5.92e-14	43	20
Pancreatic cancer	1.48e-14	42	21
Gastric acid secretion	1.19e-13	42	23
Progesterone-mediated oocyte maturation	2.01e-07	40	22
Long-term potentiation	1.9e-12	39	24
Glioma	2.81e-08	39	24
Adherens junction	0.00093156	39	22
Salivary secretion	0.00177325	38	22
Colorectal cancer	1.4e-12	36	22
Melanoma	8.52e-11	36	22
Protein digestion and absorption	0.0214626	36	23
Bacterial invasion of epithelial cells	1.27e-05	35	22
Long-term depression	3.97e-05	35	22
Salmonella infection	0.0251657	35	21
Inositol phosphate metabolism	1.9e-12	34	17
Epithelial cell signaling in Helicobacter pylori infection	4.78e-11	34	17
Hedgehog signaling pathway	4.78e-11	34	22
mTOR signaling pathway	6.73e-11	34	19
Fc epsilon RI signaling pathway	1.95e-06	34	21
RNA degradation	7.23e-05	34	20
B cell receptor signaling pathway	0.000119404	34	23
Adipocytokine signaling pathway	1.85e-05	32	20
Non-small cell lung cancer	3.5e-11	31	21
Basal cell carcinoma	2.6e-10	31	23
Shigellosis	4.73e-06	31	22
Endometrial cancer	2.18e-09	28	22
Endocrine and other factor-regulated calcium reabsorption	1.25e-07	28	21
Acute myeloid leukemia	1.02e-06	28	22
Notch signaling pathway	8.98e-09	27	17
Lysine degradation	1.53e-08	27	21
Amyotrophic lateral sclerosis (ALS)	0.0001364	26	20
Nicotine addiction	1.5e-07	25	18
Mineral absorption	0.000307768	25	17
Vasopressin-regulated water reabsorption	3.96e-05	24	19
Bladder cancer	1.53e-07	23	19
Vibrio cholerae infection	0.0131872	23	13
ABC transporters	3.05e-07	22	20
Type II diabetes mellitus	0.000526014	22	20
Circadian rhythm	1.53e-07	21	21
Aldosterone-regulated sodium reabsorption	6.1e-07	21	21
Basal transcription factors	0.0355081	19	16
SNARE interactions in vesicular transport	0.00247405	18	19
Dorso-ventral axis formation	1.06e-05	17	17
Prion diseases	3.38e-07	16	13
Thyroid cancer	1.78e-06	16	17
Glycosaminoglycan biosynthesis - heparan sulfate / heparin	0.000234942	15	15
Pantothenate and CoA biosynthesis	0.0126762	10	12
Glycosaminoglycan biosynthesis - keratan sulfate	0.011851	9	10
Fatty acid biosynthesis	7.73e-06	4	5
Biotin metabolism	0.0286954	2	4

## Sheet: MSCs_Up
KEGG pathway	p-value	genes	miRNAs
PI3K-Akt signaling pathway	2.54825e-53	170	33
Pathways in cancer	8.09177e-19	159	34
MAPK signaling pathway	2.04943e-17	121	34
HTLV-I infection	1.48937e-09	114	34
Focal adhesion	1.8134e-35	107	32
Endocytosis	2.01347e-33	104	32
Regulation of actin cytoskeleton	9.53935e-18	103	29
Cytokine-cytokine receptor interaction	0.0208566	98	32
Wnt signaling pathway	1.36409e-31	88	33
Epstein-Barr virus infection	0.00036368	88	32
Protein processing in endoplasmic reticulum	2.03217e-12	82	30
Calcium signaling pathway	1.79186e-10	81	30
Transcriptional misregulation in cancer	0.00193451	80	33
Ubiquitin mediated proteolysis	8.43502e-27	79	30
Influenza A	6.43261e-10	78	31
Chemokine signaling pathway	0.000187282	76	30
Insulin signaling pathway	1.67085e-24	73	31
Hepatitis B	7.69521e-14	73	34
Axon guidance	9.17616e-21	71	33
Neurotrophin signaling pathway	7.2379e-23	67	33
Dopaminergic synapse	5.88658e-17	67	31
Jak-STAT signaling pathway	1.23145e-07	67	29
Measles	2.7887e-10	66	29
RNA transport	3.26738e-05	65	32
Osteoclast differentiation	2.16563e-15	64	32
Cell cycle	2.19956e-07	61	30
Glutamatergic synapse	7.71065e-10	59	28
Oocyte meiosis	6.92539e-05	56	29
ErbB signaling pathway	1.3429e-19	55	32
Hepatitis C	0.000320154	55	30
TGF-beta signaling pathway	4.8062e-21	53	28
HIF-1 signaling pathway	7.50771e-10	53	30
Vascular smooth muscle contraction	0.000149694	53	26
T cell receptor signaling pathway	1.12321e-11	52	32
Retrograde endocannabinoid signaling	1.2827e-05	52	27
Cholinergic synapse	0.000369988	52	30
Toxoplasmosis	0.000957313	51	28
Gap junction	8.09177e-19	50	29
Prostate cancer	5.08196e-17	49	30
Fc gamma R-mediated phagocytosis	1.4777e-16	48	29
Phosphatidylinositol signaling system	1.05941e-06	46	30
Melanogenesis	2.34878e-05	46	27
Chagas disease (American trypanosomiasis)	5.22809e-05	46	29
GnRH signaling pathway	4.83989e-13	45	28
Amoebiasis	0.00376609	44	29
Glycerophospholipid metabolism	0.00786261	44	27
Adherens junction	1.47541e-10	43	30
Glioma	4.36821e-16	42	31
Chronic myeloid leukemia	4.30951e-15	42	30
Long-term potentiation	1.94147e-14	42	28
mRNA surveillance pathway	3.96994e-06	42	27
Dilated cardiomyopathy	5.55426e-06	41	24
Pancreatic cancer	2.14588e-15	40	30
p53 signaling pathway	1.94147e-14	40	29
Small cell lung cancer	5.33726e-09	40	27
Hypertrophic cardiomyopathy (HCM)	6.36488e-07	39	23
Progesterone-mediated oocyte maturation	2.77634e-06	39	30
mTOR signaling pathway	2.81875e-13	38	31
B cell receptor signaling pathway	4.27835e-12	38	29
Salivary secretion	0.000400356	38	26
Colorectal cancer	6.1676e-14	37	29
Long-term depression	4.79201e-07	37	26
Melanoma	1.66568e-09	36	29
Gastric acid secretion	7.58636e-08	36	23
Renal cell carcinoma	4.26147e-06	36	27
Acute myeloid leukemia	8.39878e-13	35	28
Salmonella infection	0.00776265	35	27
Protein digestion and absorption	0.0129655	35	26
Fc epsilon RI signaling pathway	3.6768e-07	34	28
Non-small cell lung cancer	4.05018e-13	33	33
Inositol phosphate metabolism	1.66568e-09	32	26
VEGF signaling pathway	5.59708e-08	32	29
RNA degradation	0.00145868	32	26
Bacterial invasion of epithelial cells	0.00776265	32	26
Viral myocarditis	0.00176419	30	26
Mineral absorption	2.7887e-10	29	25
Endometrial cancer	6.06852e-10	28	28
Lysine degradation	3.77609e-08	28	27
Adipocytokine signaling pathway	0.0348742	28	27
Basal cell carcinoma	9.18355e-08	27	22
Hedgehog signaling pathway	2.55639e-09	26	21
Amyotrophic lateral sclerosis (ALS)	3.95087e-05	26	25
Legionellosis	5.22809e-05	26	24
Pathogenic Escherichia coli infection	0.00131952	24	25
Sphingolipid metabolism	0.00219786	23	24
Bladder cancer	8.68003e-08	22	26
Type II diabetes mellitus	0.000172072	22	23
Notch signaling pathway	0.000957313	21	21
Aldosterone-regulated sodium reabsorption	3.97073e-07	20	26
ABC transporters	0.000558452	20	23
Circadian rhythm	5.73911e-07	18	19
Thyroid cancer	0.00870879	14	22
Dorso-ventral axis formation	8.82206e-05	13	23
Protein export	0.000188293	12	11
Glycosaminoglycan biosynthesis - keratan sulfate	4.86494e-05	10	14
Fatty acid biosynthesis	0.0130485	2	2
Biotin metabolism	0.0197242	2	3

## Sheet: ESCs_Down
KEGG pathway	p-value	genes	miRNAs
PI3K-Akt signaling pathway	2.67501e-05	73	15
Pathways in cancer	0.00891563	69	15
MAPK signaling pathway	2.08611e-06	62	15
HTLV-I infection	0.00126334	54	16
Neuroactive ligand-receptor interaction	0.0103718	54	14
Regulation of actin cytoskeleton	5.90052e-05	50	12
Calcium signaling pathway	1.61739e-07	47	13
Focal adhesion	6.87381e-05	46	14
Endocytosis	0.000492011	45	18
Transcriptional misregulation in cancer	7.03006e-06	44	15
Axon guidance	1.96192e-07	39	13
Insulin signaling pathway	3.48575e-08	38	12
Wnt signaling pathway	0.00458662	36	15
RNA transport	0.000222448	35	13
Dopaminergic synapse	3.35313e-05	33	14
Jak-STAT signaling pathway	0.0274134	31	12
Neurotrophin signaling pathway	0.000128896	30	15
Osteoclast differentiation	0.00198152	30	13
Tight junction	0.0243803	30	12
Prostate cancer	2.77164e-10	29	13
ErbB signaling pathway	5.67707e-10	28	14
mRNA surveillance pathway	2.3469e-08	28	14
Vascular smooth muscle contraction	0.00556383	28	13
Fc gamma R-mediated phagocytosis	2.08611e-06	27	12
Hepatitis C	0.0317386	27	12
T cell receptor signaling pathway	0.000675044	26	12
Glutamatergic synapse	0.00535489	26	12
Chronic myeloid leukemia	2.63382e-09	25	12
Melanogenesis	0.00126334	25	14
HIF-1 signaling pathway	0.00962425	25	15
Retrograde endocannabinoid signaling	0.0397513	25	15
Serotonergic synapse	0.019178	24	14
Acute myeloid leukemia	8.15905e-12	23	10
B cell receptor signaling pathway	4.02054e-06	23	10
GnRH signaling pathway	0.00129504	22	12
Gap junction	0.0195095	22	14
Long-term potentiation	4.02054e-06	21	13
TGF-beta signaling pathway	0.00126334	20	11
Adherens junction	0.0262216	20	10
Pancreatic cancer	0.00110787	19	11
Glioma	0.00491269	19	13
mTOR signaling pathway	0.000315633	18	11
VEGF signaling pathway	0.00230442	17	12
Synaptic vesicle cycle	0.00268842	17	12
Adipocytokine signaling pathway	0.02522	16	10
Lysine degradation	7.90583e-06	15	10
Shigellosis	0.038316	15	12
Colorectal cancer	0.0397513	15	9
Notch signaling pathway	0.000284219	14	10
Endometrial cancer	0.00368343	14	9
Non-small cell lung cancer	0.02522	14	12
Pathogenic Escherichia coli infection	0.0262216	13	10
Circadian rhythm	0.0014975	10	9
Dorso-ventral axis formation	8.91245e-05	9	7
Thyroid cancer	0.00368343	8	6
Glycosaminoglycan biosynthesis - chondroitin sulfate	2.77164e-10	5	5
Other glycan degradation	0.000492011	4	3
Fatty acid biosynthesis	3.36881e-16	3	5

## Sheet: MSCs_Down
KEGG pathway	p-value	genes	miRNAs
Pathways in cancer	2.23526e-10	108	27
PI3K-Akt signaling pathway	2.26691e-07	102	25
MAPK signaling pathway	1.08102e-09	87	25
Regulation of actin cytoskeleton	3.01724e-18	83	22
HTLV-I infection	0.000356285	77	22
Endocytosis	1.05109e-12	71	22
Focal adhesion	2.39504e-08	67	23
Calcium signaling pathway	8.19422e-09	62	27
Axon guidance	1.06777e-24	61	20
Wnt signaling pathway	1.05109e-12	61	21
Epstein-Barr virus infection	0.00287751	61	20
Transcriptional misregulation in cancer	1.0992e-05	60	24
Tuberculosis	0.000382137	53	21
Protein processing in endoplasmic reticulum	0.00501439	50	18
Dopaminergic synapse	9.24771e-08	47	21
Hepatitis B	0.00373774	46	19
Ubiquitin mediated proteolysis	0.000860081	43	21
Insulin signaling pathway	0.000587071	42	22
Vascular smooth muscle contraction	0.000125476	41	22
Melanogenesis	7.18233e-09	40	22
Neurotrophin signaling pathway	3.31448e-05	40	21
Osteoclast differentiation	0.00607491	39	18
Glutamatergic synapse	0.00839914	39	20
Cholinergic synapse	0.000303557	38	23
Circadian entrainment	0.0254778	38	23
Prostate cancer	2.49661e-12	37	18
ErbB signaling pathway	9.12538e-11	37	24
Retrograde endocannabinoid signaling	0.0012416	37	20
HIF-1 signaling pathway	0.00174513	35	23
Fc gamma R-mediated phagocytosis	2.12259e-06	34	21
T cell receptor signaling pathway	0.00164639	34	19
GABAergic synapse	0.000747499	33	20
Adherens junction	3.12313e-10	32	19
Phosphatidylinositol signaling system	0.000871889	31	18
Long-term potentiation	3.52993e-11	30	19
GnRH signaling pathway	0.000298247	30	19
Salivary secretion	0.000341702	29	23
Chronic myeloid leukemia	8.40817e-07	28	17
Basal cell carcinoma	4.53972e-16	27	18
mTOR signaling pathway	1.88441e-09	27	19
Salmonella infection	0.00261221	27	19
Bacterial invasion of epithelial cells	0.000320363	26	19
Glioma	0.00163065	26	21
Hypertrophic cardiomyopathy (HCM)	0.00344807	26	17
TGF-beta signaling pathway	0.00798229	26	20
Dilated cardiomyopathy	0.0279905	26	20
Gastric acid secretion	0.0020038	25	19
Hedgehog signaling pathway	1.05109e-12	24	18
Colorectal cancer	3.66495e-06	24	17
Long-term depression	0.000356285	24	16
B cell receptor signaling pathway	0.00287964	24	17
Pancreatic cancer	0.00344807	24	17
RNA degradation	0.00371068	24	18
Shigellosis	0.000312992	23	15
Endometrial cancer	1.10589e-07	22	17
Acute myeloid leukemia	4.15165e-05	22	19
Non-small cell lung cancer	0.000298247	22	16
VEGF signaling pathway	0.0020038	22	17
Melanoma	0.0101073	22	17
Inositol phosphate metabolism	0.00533855	21	16
Viral myocarditis	0.0177896	21	13
N-Glycan biosynthesis	0.000125476	20	14
Pathogenic Escherichia coli infection	0.000181155	20	14
Nicotine addiction	1.36814e-05	19	13
Bladder cancer	0.000303557	16	13
Lysine degradation	0.0177928	16	18
Thyroid cancer	6.39212e-08	15	14
Notch signaling pathway	0.0213994	15	11
Aldosterone-regulated sodium reabsorption	0.00253769	14	18
Vasopressin-regulated water reabsorption	0.0109501	14	13
Basal transcription factors	0.0418125	14	12
Circadian rhythm	0.00562551	12	11
Histidine metabolism	0.000825438	11	11
Other types of O-glycan biosynthesis	0.028425	10	9
Dorso-ventral axis formation	0.00922711	9	7
Glycosaminoglycan biosynthesis - chondroitin sulfate	0.0249272	8	9
Folate biosynthesis	0.0279905	5	6
